# Supplementary material for: Revealing Corynebacterium glutamicum proteoforms through top-down proteomics
Source: Sci Rep. 2023 Feb 14;13:2602. doi: 10.1038/s41598-023-29857-6 (PMC9929327; doi:10.1038/s41598-023-29857-6)
Supplement: Supplementary file 2 — Supplementary Table 1. [file 41598_2023_29857_MOESM2_ESM.xlsx]

## Sheet: PrSMPutativePTM
********************** Parameters **********************
Protein database file:	D:/Documents/Reynaldo/Toppic1.4_GFC/Corynebacteriumglutamicum_11162020_uniprot-proteome_UP000000582.fasta
Spectrum file:	D:/Documents/Reynaldo/Toppic1.4_GFC/MzML\GFC_Toppic1.4_ms2.msalign
Number of combined spectra:	1
Fragmentation method:	HCD
Search type:	TARGET+DECOY
Fixed modifications:	None
Use TopFD feature file:	True
Maximum number of unexpected modifications:	2
Error tolerance for matching masses:	15 ppm
Error tolerance for identifying PrSM clusters:	1.2 Da
Spectrum-level cutoff type:	FDR
Spectrum-level cutoff value:	0.01
Proteoform-level cutoff type:	FDR
Proteoform-level cutoff value:	0.01
Allowed N-terminal forms:	NONE,NME,NME_ACETYLATION,M_ACETYLATION
Maximum mass shift of modifications:	500 Da
Minimum mass shift of modifications:	-500 Da
Thread number:	50
E-value computation:	Generating function
Executable file directory:	C:\Program Files\Toppic_1.4
Start time:	Thu Mar 11 19:07:28 2021
End time:	Fri Mar 12 02:32:33 2021
Version:	1.4.9
NA = Not available/not present in the unimod database (Putative PTM)
********************** Parameters **********************
Prsm.ID	Data.file.name	Spectrum.ID	Fragmentation	Scan.s.	Retention.time	X.peaks	Charge	Precursor.mass	Adjusted.precursor.mass	Proteoform.ID	Feature.intensity	Feature.score	Protein.accession	Protein.description	First.residue	Last.residue	Proteoform	X.unexpected.modifications	MIScore	X.variable.PTMs	X.matched.peaks	X.matched.fragment.ions	E.value	Spectrum.level.Q.value	Proteoform.level.Q.value	Mass shift (Da)	Rounded value of mass shift (Da)	PutativePTM
0	D:/Documents/Reynaldo/Toppic1.4_GFC/MzML/F_RC_36H_US_1A18_00_HH_18_181027185709_ms2.msalign	1	HCD	141	853.37	46	9	4707.72	4707.73	321	37900	-1000	sp|P61173|RL36_CORGL	50S ribosomal protein L36 OS=Corynebacterium glutamicum (strain ATCC 13032 / DSM 20300 / BCRC 11384 / JCM 1318 / LMG 3730 / NCIMB 10025) OX=196627 GN=rpmJ PE=3 SV=1	1	40	.(MKVRNSLRS)[15.9849]LKNKPGAQVVRRRGKVYVINKKEPRFKARQG.	1	-	0	5	6	3.18e-05	0	0	15.9849	16	Ser->Cys OR Methyl:2H(2) OR Pro->Xle OR Asp->Met OR Val->Asp OR Oxidation OR Xle->Glu OR Phe->Tyr OR Met->Phe OR Ala->Ser OR Carboxy->Thiocarboxy
1	D:/Documents/Reynaldo/Toppic1.4_GFC/MzML/F_RC_36H_US_1A18_00_HH_18_181027185709_ms2.msalign	6	HCD	149	875.17	55	8	4691.72	4691.75	232	315000	-1000	sp|P61173|RL36_CORGL	50S ribosomal protein L36 OS=Corynebacterium glutamicum (strain ATCC 13032 / DSM 20300 / BCRC 11384 / JCM 1318 / LMG 3730 / NCIMB 10025) OX=196627 GN=rpmJ PE=3 SV=1	1	40	.MKVRNSLRSLKNKPGAQVVRRRGKVYVINKKEPRFKARQG.	0	-	0	5	5	6.98e-05	0	0	NA	NA	NA
2	D:/Documents/Reynaldo/Toppic1.4_GFC/MzML/F_RC_36H_US_1A18_00_HH_18_181027185709_ms2.msalign	11	HCD	159	907.08	64	9	4707.72	4707.73	321	37900	-1000	sp|P61173|RL36_CORGL	50S ribosomal protein L36 OS=Corynebacterium glutamicum (strain ATCC 13032 / DSM 20300 / BCRC 11384 / JCM 1318 / LMG 3730 / NCIMB 10025) OX=196627 GN=rpmJ PE=3 SV=1	1	40	.(MKVRNSLRS)[15.9866]LKNKPGAQVVRRRGKVYVINKKEPRFKARQG.	1	-	0	5	5	0.000607037	0.000283046	0	15.9866	16	Ser->Cys OR Methyl:2H(2) OR Pro->Xle OR Asp->Met OR Val->Asp OR Oxidation OR Xle->Glu OR Phe->Tyr OR Met->Phe OR Ala->Ser OR Carboxy->Thiocarboxy
3	D:/Documents/Reynaldo/Toppic1.4_GFC/MzML/F_RC_36H_US_1A18_00_HH_18_181027185709_ms2.msalign	14	HCD	164	920.01	53	8	4691.73	4691.75	232	315000	-1000	sp|P61173|RL36_CORGL	50S ribosomal protein L36 OS=Corynebacterium glutamicum (strain ATCC 13032 / DSM 20300 / BCRC 11384 / JCM 1318 / LMG 3730 / NCIMB 10025) OX=196627 GN=rpmJ PE=3 SV=1	1	40	.MKVRNSLRSLKNKPGAQVVRRRGKVYVINKKEPRFKARQG.	0	-	0	6	6	1.83e-05	0	0	NA	NA	NA
4	D:/Documents/Reynaldo/Toppic1.4_GFC/MzML/F_RC_36H_US_1A18_00_HH_18_181027185709_ms2.msalign	38	HCD	202	1012.09	120	13	7249.15	7250.17	365	4070000	-1000	sp|Q8NQP7|RL35_CORGL	50S ribosomal protein L35 OS=Corynebacterium glutamicum (strain ATCC 13032 / DSM 20300 / BCRC 11384 / JCM 1318 / LMG 3730 / NCIMB 10025) OX=196627 GN=rpmI PE=3 SV=1	1	64	.MKNKTHKGTAKRVKVTGSGKLVREQANRRHLLEGKSSTRTRRLKGIVEVDKADTKRMKRLLGKA.	0	-	0	6	5	0.049548	0.0045719	0	NA	NA	NA
5	D:/Documents/Reynaldo/Toppic1.4_GFC/MzML/F_RC_36H_US_1A18_00_HH_18_181027185709_ms2.msalign	49	HCD	220	1056.07	112	13	7250.16	7250.17	365	4070000	-1000	sp|Q8NQP7|RL35_CORGL	50S ribosomal protein L35 OS=Corynebacterium glutamicum (strain ATCC 13032 / DSM 20300 / BCRC 11384 / JCM 1318 / LMG 3730 / NCIMB 10025) OX=196627 GN=rpmI PE=3 SV=1	1	64	.MKNKTHKGTAKRVKVTGSGKLVREQANRRHLLEGKSSTRTRRLKGIVEVDKADTKRMKRLLGKA.	0	-	0	5	5	0.110084	0.0086512	0	NA	NA	NA
6	D:/Documents/Reynaldo/Toppic1.4_GFC/MzML/F_RC_36H_US_1A18_00_HH_18_181027185709_ms2.msalign	63	HCD	241	1102.62	105	11	6328.42	6328.44	76	2410000	53.712	sp|Q8NS16|RL33_CORGL	50S ribosomal protein L33 OS=Corynebacterium glutamicum (strain ATCC 13032 / DSM 20300 / BCRC 11384 / JCM 1318 / LMG 3730 / NCIMB 10025) OX=196627 GN=rpmG PE=3 SV=1	2	54	M.ARNDIRPIIKLKSTAGTGYTYVTRKNKRNNPDRISLMKYDPVVRKHVEFREER.	0	-	0	22	20	4.92e-14	0	0	NA	NA	NA
7	D:/Documents/Reynaldo/Toppic1.4_GFC/MzML/F_RC_36H_US_1A18_00_HH_18_181027185709_ms2.msalign	71	HCD	253	1129.08	120	13	7250.16	7250.17	365	4070000	-1000	sp|Q8NQP7|RL35_CORGL	50S ribosomal protein L35 OS=Corynebacterium glutamicum (strain ATCC 13032 / DSM 20300 / BCRC 11384 / JCM 1318 / LMG 3730 / NCIMB 10025) OX=196627 GN=rpmI PE=3 SV=1	1	64	.MKNKTHKGTAKRVKVTGSGKLVREQANRRHLLEGKSSTRTRRLKGIVEVDKADTKRMKRLLGKA.	0	-	0	5	5	0.013902	0.00180018	0	NA	NA	NA
8	D:/Documents/Reynaldo/Toppic1.4_GFC/MzML/F_RC_36H_US_1A18_00_HH_18_181027185709_ms2.msalign	73	HCD	256	1135.72	105	11	6328.42	6328.44	76	2410000	53.712	sp|Q8NS16|RL33_CORGL	50S ribosomal protein L33 OS=Corynebacterium glutamicum (strain ATCC 13032 / DSM 20300 / BCRC 11384 / JCM 1318 / LMG 3730 / NCIMB 10025) OX=196627 GN=rpmG PE=3 SV=1	2	54	M.ARNDIRPIIKLKSTAGTGYTYVTRKNKRNNPDRISLMKYDPVVRKHVEFREER.	0	-	0	14	14	8.41e-10	0	0	NA	NA	NA
9	D:/Documents/Reynaldo/Toppic1.4_GFC/MzML/F_RC_36H_US_1A18_00_HH_18_181027185709_ms2.msalign	75	HCD	259	1142.44	105	12	6328.41	6328.44	76	2410000	53.712	sp|Q8NS16|RL33_CORGL	50S ribosomal protein L33 OS=Corynebacterium glutamicum (strain ATCC 13032 / DSM 20300 / BCRC 11384 / JCM 1318 / LMG 3730 / NCIMB 10025) OX=196627 GN=rpmG PE=3 SV=1	2	54	M.ARNDIRPIIKLKSTAGTGYTYVTRKNKRNNPDRISLMKYDPVVRKHVEFREER.	0	-	0	10	9	3.23e-05	0	0	NA	NA	NA
10	D:/Documents/Reynaldo/Toppic1.4_GFC/MzML/F_RC_36H_US_1A18_00_HH_18_181027185709_ms2.msalign	83	HCD	272	1174.15	105	10	6328.42	6328.44	76	2410000	53.712	sp|Q8NS16|RL33_CORGL	50S ribosomal protein L33 OS=Corynebacterium glutamicum (strain ATCC 13032 / DSM 20300 / BCRC 11384 / JCM 1318 / LMG 3730 / NCIMB 10025) OX=196627 GN=rpmG PE=3 SV=1	2	54	M.ARNDIRPIIKLKSTAGTGYTYVTRKNKRNNPDRISLMKYDPVVRKHVEFREER.	0	-	0	7	7	0.0008807	0.000276472	0	NA	NA	NA
11	D:/Documents/Reynaldo/Toppic1.4_GFC/MzML/F_RC_36H_US_1A18_00_HH_18_181027185709_ms2.msalign	89	HCD	283	1203.74	120	12	7250.15	7250.17	365	4070000	-1000	sp|Q8NQP7|RL35_CORGL	50S ribosomal protein L35 OS=Corynebacterium glutamicum (strain ATCC 13032 / DSM 20300 / BCRC 11384 / JCM 1318 / LMG 3730 / NCIMB 10025) OX=196627 GN=rpmI PE=3 SV=1	1	64	.MKNKTHKGTAKRVKVTGSGKLVREQANRRHLLEGKSSTRTRRLKGIVEVDKADTKRMKRLLGKA.	0	-	0	6	6	0.0034024	0.000744602	0	NA	NA	NA
12	D:/Documents/Reynaldo/Toppic1.4_GFC/MzML/F_RC_36H_US_1A18_00_HH_18_181027185709_ms2.msalign	93	HCD	289	1217.05	105	10	6328.42	6328.44	76	2410000	53.712	sp|Q8NS16|RL33_CORGL	50S ribosomal protein L33 OS=Corynebacterium glutamicum (strain ATCC 13032 / DSM 20300 / BCRC 11384 / JCM 1318 / LMG 3730 / NCIMB 10025) OX=196627 GN=rpmG PE=3 SV=1	2	54	M.ARNDIRPIIKLKSTAGTGYTYVTRKNKRNNPDRISLMKYDPVVRKHVEFREER.	0	-	0	5	5	0.0078378	0.000697999	0	NA	NA	NA
13	D:/Documents/Reynaldo/Toppic1.4_GFC/MzML/F_RC_36H_US_1A18_00_HH_18_181027185709_ms2.msalign	162	HCD	410	1524.82	155	14	9302.89	9303.91	145	12300000	44.7168	sp|Q8NN51|RL27_CORGL	50S ribosomal protein L27 OS=Corynebacterium glutamicum (strain ATCC 13032 / DSM 20300 / BCRC 11384 / JCM 1318 / LMG 3730 / NCIMB 10025) OX=196627 GN=rpmA PE=3 SV=1	2	88	M.AHKKGASSSSNGRDSEAKRLGVKRFGGQQVSAGEILVRQRGTKFHPGENVGRGGDDTLFALKTGAVQFSTKRNRRLVNIVETEAVDA.	0	-	0	34	21	3.41e-09	0	0	NA	NA	NA
14	D:/Documents/Reynaldo/Toppic1.4_GFC/MzML/F_RC_36H_US_1A18_00_HH_18_181027185709_ms2.msalign	165	HCD	414	1532	149	12	8999.74	8999.73	438	336000	27.6339	sp|Q8NN51|RL27_CORGL	50S ribosomal protein L27 OS=Corynebacterium glutamicum (strain ATCC 13032 / DSM 20300 / BCRC 11384 / JCM 1318 / LMG 3730 / NCIMB 10025) OX=196627 GN=rpmA PE=3 SV=1	2	88	M.AHKKGASSSSNGRDSEAKRLGVKRFGGQQVSAGEILVRQRGTKFHPGENVGRGGDDTLFA(LKTGAVQFSTKRNRRLVNIVE)[-304.1814]TEAVDA.	1	-	0	16	14	0.00474629	0.000725689	0	-304.181	-304	NA
15	D:/Documents/Reynaldo/Toppic1.4_GFC/MzML/F_RC_36H_US_1A18_00_HH_18_181027185709_ms2.msalign	172	HCD	425	1556.09	153	13	9302.88	9303.91	145	12300000	44.7168	sp|Q8NN51|RL27_CORGL	50S ribosomal protein L27 OS=Corynebacterium glutamicum (strain ATCC 13032 / DSM 20300 / BCRC 11384 / JCM 1318 / LMG 3730 / NCIMB 10025) OX=196627 GN=rpmA PE=3 SV=1	2	88	M.AHKKGASSSSNGRDSEAKRLGVKRFGGQQVSAGEILVRQRGTKFHPGENVGRGGDDTLFALKTGAVQFSTKRNRRLVNIVETEAVDA.	0	-	0	20	14	0.000118932	0.000319795	0	NA	NA	NA
16	D:/Documents/Reynaldo/Toppic1.4_GFC/MzML/F_RC_36H_US_1A18_00_HH_18_181027185709_ms2.msalign	174	HCD	428	1562.58	153	14	9303.88	9303.91	145	12300000	44.7168	sp|Q8NN51|RL27_CORGL	50S ribosomal protein L27 OS=Corynebacterium glutamicum (strain ATCC 13032 / DSM 20300 / BCRC 11384 / JCM 1318 / LMG 3730 / NCIMB 10025) OX=196627 GN=rpmA PE=3 SV=1	2	88	M.AHKKGASSSSNGRDSEAKRLGVKRFGGQQVSAGEILVRQRGTKFHPGENVGRGGDDTLFALKTGAVQFSTKRNRRLVNIVETEAVDA.	0	-	0	14	11	0.0020252	0.000517464	0	NA	NA	NA
17	D:/Documents/Reynaldo/Toppic1.4_GFC/MzML/F_RC_36H_US_1A18_00_HH_18_181027185709_ms2.msalign	186	HCD	446	1601.43	185	15	11180.9	11182	50	642000	41.4097	sp|Q8NSZ3|RL24_CORGL	50S ribosomal protein L24 OS=Corynebacterium glutamicum (strain ATCC 13032 / DSM 20300 / BCRC 11384 / JCM 1318 / LMG 3730 / NCIMB 10025) OX=196627 GN=rplX PE=3 SV=1	1	104	.MKVHKGDMVLVISGPDKGAKGQVIAAFPKTEKVLVEGVNRIKKHVANSAPERGAESGGIVTQEAPIHVSNVMVIDSDGNPTRVGYRFDENGKKVRVSRRNGKDI.	0	-	0	18	12	0.0061196	0.000710395	0	NA	NA	NA
18	D:/Documents/Reynaldo/Toppic1.4_GFC/MzML/F_RC_36H_US_1A18_00_HH_18_181027185709_ms2.msalign	208	HCD	479	1672.82	172	18	10321.5	10322.5	6	384000	-1000	sp|P66482|RS19_CORGL	30S ribosomal protein S19 OS=Corynebacterium glutamicum (strain ATCC 13032 / DSM 20300 / BCRC 11384 / JCM 1318 / LMG 3730 / NCIMB 10025) OX=196627 GN=rpsS PE=3 SV=1	2	92	M.PRSLKKGPFVDEHLLNKVDAQNEKGTKQVIKTWSRRSTILPDFIGHTFAVHDGRKHVPVFVDDAMVGHKLGEFAPTKTFKGHVKDDKKGRR.	0	-	0	13	12	0.000109672	0.000321958	0	NA	NA	NA
19	D:/Documents/Reynaldo/Toppic1.4_GFC/MzML/F_RC_36H_US_1A18_00_HH_18_181027185709_ms2.msalign	251	HCD	544	1815.47	35	4	2114.21	2114.22	366	953000	-339.239	sp|Q79VG7|ATPA_CORGL	ATP synthase subunit alpha OS=Corynebacterium glutamicum (strain ATCC 13032 / DSM 20300 / BCRC 11384 / JCM 1318 / LMG 3730 / NCIMB 10025) OX=196627 GN=atpA PE=3 SV=1	529	547	L.DAGQVKKDQLTVSRKVSKK.	0	-	0	6	6	0.000726225	0.000280269	0	NA	NA	NA
20	D:/Documents/Reynaldo/Toppic1.4_GFC/MzML/F_RC_36H_US_1A18_00_HH_18_181027185709_ms2.msalign	252	HCD	545	1816.53	41	4	2510.37	2510.38	229	195000	-1000	tr|Q8NN78|Q8NN78_CORGL	Putative glucose-6-phosphate 1-epimerase OS=Corynebacterium glutamicum (strain ATCC 13032 / DSM 20300 / BCRC 11384 / JCM 1318 / LMG 3730 / NCIMB 10025) OX=196627 GN=Cgl2328 PE=3 SV=1	259	282	D.QKGVRVAPGQSVTVGMQVSVEKRA.	0	-	0	6	6	9.68e-06	0	0	NA	NA	NA
21	D:/Documents/Reynaldo/Toppic1.4_GFC/MzML/F_RC_36H_US_1A18_00_HH_18_181027185709_ms2.msalign	253	HCD	547	1822	35	4	2114.21	2114.22	366	953000	-339.239	sp|Q79VG7|ATPA_CORGL	ATP synthase subunit alpha OS=Corynebacterium glutamicum (strain ATCC 13032 / DSM 20300 / BCRC 11384 / JCM 1318 / LMG 3730 / NCIMB 10025) OX=196627 GN=atpA PE=3 SV=1	529	547	L.DAGQVKKDQLTVSRKVSKK.	0	-	0	5	5	0.00473865	0.000725865	0	NA	NA	NA
22	D:/Documents/Reynaldo/Toppic1.4_GFC/MzML/F_RC_36H_US_1A18_00_HH_18_181027185709_ms2.msalign	261	HCD	559	1848	41	4	2510.37	2510.38	229	195000	-1000	tr|Q8NN78|Q8NN78_CORGL	Putative glucose-6-phosphate 1-epimerase OS=Corynebacterium glutamicum (strain ATCC 13032 / DSM 20300 / BCRC 11384 / JCM 1318 / LMG 3730 / NCIMB 10025) OX=196627 GN=Cgl2328 PE=3 SV=1	259	282	D.QKGVRVAPGQSVTVGMQVSVEKRA.	0	-	0	11	9	7.39e-10	0	0	NA	NA	NA
23	D:/Documents/Reynaldo/Toppic1.4_GFC/MzML/F_RC_36H_US_1A18_00_HH_18_181027185709_ms2.msalign	263	HCD	562	1854.43	35	4	2114.21	2114.22	366	953000	-339.239	sp|Q79VG7|ATPA_CORGL	ATP synthase subunit alpha OS=Corynebacterium glutamicum (strain ATCC 13032 / DSM 20300 / BCRC 11384 / JCM 1318 / LMG 3730 / NCIMB 10025) OX=196627 GN=atpA PE=3 SV=1	529	547	L.DAGQVKKDQLTVSRKVSKK.	0	-	0	9	9	4.49e-08	0	0	NA	NA	NA
24	D:/Documents/Reynaldo/Toppic1.4_GFC/MzML/F_RC_36H_US_1A18_00_HH_18_181027185709_ms2.msalign	264	HCD	563	1855.49	41	4	2510.37	2510.38	229	195000	-1000	tr|Q8NN78|Q8NN78_CORGL	Putative glucose-6-phosphate 1-epimerase OS=Corynebacterium glutamicum (strain ATCC 13032 / DSM 20300 / BCRC 11384 / JCM 1318 / LMG 3730 / NCIMB 10025) OX=196627 GN=Cgl2328 PE=3 SV=1	259	282	D.QKGVRVAPGQSVTVGMQVSVEKRA.	0	-	0	13	12	5.69e-11	0	0	NA	NA	NA
25	D:/Documents/Reynaldo/Toppic1.4_GFC/MzML/F_RC_36H_US_1A18_00_HH_18_181027185709_ms2.msalign	265	HCD	565	1860.88	35	4	2114.21	2114.22	366	953000	-339.239	sp|Q79VG7|ATPA_CORGL	ATP synthase subunit alpha OS=Corynebacterium glutamicum (strain ATCC 13032 / DSM 20300 / BCRC 11384 / JCM 1318 / LMG 3730 / NCIMB 10025) OX=196627 GN=atpA PE=3 SV=1	529	547	L.DAGQVKKDQLTVSRKVSKK.	0	-	0	9	9	1.46e-06	0	0	NA	NA	NA
26	D:/Documents/Reynaldo/Toppic1.4_GFC/MzML/F_RC_36H_US_1A18_00_HH_18_181027185709_ms2.msalign	273	HCD	577	1886.45	214	19	12866.1	12867.2	218	1780000	43.5544	sp|Q8NNZ0|RL19_CORGL	50S ribosomal protein L19 OS=Corynebacterium glutamicum (strain ATCC 13032 / DSM 20300 / BCRC 11384 / JCM 1318 / LMG 3730 / NCIMB 10025) OX=196627 GN=rplS PE=3 SV=1	1	113	.MNILDKIDAASLRDDVPAFRAGDTLDVHVKVIEGTTTRTQLFKGVVIRRQGGGIRETFTVRKVSFGIGVERTFPVHSPNIEKIEVIRRGDVRRAKLYYLRELRGKAARIKEKR.	0	-	0	14	12	0.0078608	0.000697674	0	NA	NA	NA
27	D:/Documents/Reynaldo/Toppic1.4_GFC/MzML/F_RC_36H_US_1A18_00_HH_18_181027185709_ms2.msalign	281	HCD	589	1911.82	68	5	4107.05	4107.06	240	863000	50.721	tr|Q8NRQ9|Q8NRQ9_CORGL	Transcription elongation factor GreA OS=Corynebacterium glutamicum (strain ATCC 13032 / DSM 20300 / BCRC 11384 / JCM 1318 / LMG 3730 / NCIMB 10025) OX=196627 GN=greA PE=3 SV=1	135	174	L.GAQEGDTRQYTAPNGSVISVTVVSAEPYNSAKAATLRGKN.	0	-	0	14	11	5.64e-07	0	0	NA	NA	NA
28	D:/Documents/Reynaldo/Toppic1.4_GFC/MzML/F_RC_36H_US_1A18_00_HH_18_181027185709_ms2.msalign	283	HCD	592	1918.16	68	5	4107.05	4107.06	240	863000	50.721	tr|Q8NRQ9|Q8NRQ9_CORGL	Transcription elongation factor GreA OS=Corynebacterium glutamicum (strain ATCC 13032 / DSM 20300 / BCRC 11384 / JCM 1318 / LMG 3730 / NCIMB 10025) OX=196627 GN=greA PE=3 SV=1	135	174	L.GAQEGDTRQYTAPNGSVISVTVVSAEPYNSAKAATLRGKN.	0	-	0	14	12	8.25e-08	0	0	NA	NA	NA
29	D:/Documents/Reynaldo/Toppic1.4_GFC/MzML/F_RC_36H_US_1A18_00_HH_18_181027185709_ms2.msalign	287	HCD	598	1930.82	49	4	2947.59	2947.6	371	523000	55.1363	sp|P0C544|RL15_CORGL	50S ribosomal protein L15 OS=Corynebacterium glutamicum (strain ATCC 13032 / DSM 20300 / BCRC 11384 / JCM 1318 / LMG 3730 / NCIMB 10025) OX=196627 GN=rplO PE=3 SV=1	119	148	D.ISVKLNVTANKFSGSAKEKIEAAGGSATVA.	0	-	0	8	7	2.61e-05	0	0	NA	NA	NA
30	D:/Documents/Reynaldo/Toppic1.4_GFC/MzML/F_RC_36H_US_1A18_00_HH_18_181027185709_ms2.msalign	289	HCD	601	1937.18	49	4	2947.59	2947.6	371	523000	55.1363	sp|P0C544|RL15_CORGL	50S ribosomal protein L15 OS=Corynebacterium glutamicum (strain ATCC 13032 / DSM 20300 / BCRC 11384 / JCM 1318 / LMG 3730 / NCIMB 10025) OX=196627 GN=rplO PE=3 SV=1	119	148	D.ISVKLNVTANKFSGSAKEKIEAAGGSATVA.	0	-	0	10	8	4.97e-08	0	0	NA	NA	NA
31	D:/Documents/Reynaldo/Toppic1.4_GFC/MzML/F_RC_36H_US_1A18_00_HH_18_181027185709_ms2.msalign	293	HCD	607	1949.87	68	5	4107.05	4107.06	240	863000	50.721	tr|Q8NRQ9|Q8NRQ9_CORGL	Transcription elongation factor GreA OS=Corynebacterium glutamicum (strain ATCC 13032 / DSM 20300 / BCRC 11384 / JCM 1318 / LMG 3730 / NCIMB 10025) OX=196627 GN=greA PE=3 SV=1	135	174	L.GAQEGDTRQYTAPNGSVISVTVVSAEPYNSAKAATLRGKN.	0	-	0	19	15	1.16e-09	0	0	NA	NA	NA
32	D:/Documents/Reynaldo/Toppic1.4_GFC/MzML/F_RC_36H_US_1A18_00_HH_18_181027185709_ms2.msalign	295	HCD	610	1956.2	68	5	4107.05	4107.06	240	863000	50.721	tr|Q8NRQ9|Q8NRQ9_CORGL	Transcription elongation factor GreA OS=Corynebacterium glutamicum (strain ATCC 13032 / DSM 20300 / BCRC 11384 / JCM 1318 / LMG 3730 / NCIMB 10025) OX=196627 GN=greA PE=3 SV=1	135	174	L.GAQEGDTRQYTAPNGSVISVTVVSAEPYNSAKAATLRGKN.	0	-	0	15	12	1.11e-07	0	0	NA	NA	NA
33	D:/Documents/Reynaldo/Toppic1.4_GFC/MzML/F_RC_36H_US_1A18_00_HH_18_181027185709_ms2.msalign	298	HCD	614	1963.6	59	4	3549.84	3549.85	276	337000	-1000	tr|Q8NRQ9|Q8NRQ9_CORGL	Transcription elongation factor GreA OS=Corynebacterium glutamicum (strain ATCC 13032 / DSM 20300 / BCRC 11384 / JCM 1318 / LMG 3730 / NCIMB 10025) OX=196627 GN=greA PE=3 SV=1	141	174	D.TRQYTAPNGSVISVTVVSAEPYNSAKAATLRGKN.	0	-	0	18	16	7.01e-10	0	0	NA	NA	NA
34	D:/Documents/Reynaldo/Toppic1.4_GFC/MzML/F_RC_36H_US_1A18_00_HH_18_181027185709_ms2.msalign	300	HCD	617	1969.92	46	4	3549.84	3549.85	276	337000	-1000	tr|Q8NRQ9|Q8NRQ9_CORGL	Transcription elongation factor GreA OS=Corynebacterium glutamicum (strain ATCC 13032 / DSM 20300 / BCRC 11384 / JCM 1318 / LMG 3730 / NCIMB 10025) OX=196627 GN=greA PE=3 SV=1	141	174	D.TRQYTAPNGSVISVTVVSAEPYNSAKAATLRGKN.	0	-	0	18	16	1.95e-08	0	0	NA	NA	NA
35	D:/Documents/Reynaldo/Toppic1.4_GFC/MzML/F_RC_36H_US_1A18_00_HH_18_181027185709_ms2.msalign	312	HCD	635	2007.89	82	6	5445.63	5445.65	674	857000	31.0307	tr|H7C6C7|H7C6C7_CORGL	Protein translocase subunit SecE OS=Corynebacterium glutamicum (strain ATCC 13032 / DSM 20300 / BCRC 11384 / JCM 1318 / LMG 3730 / NCIMB 10025) OX=196627 GN=secE PE=3 SV=1	2	56	M.SDEQNSGVGGTSRPTGKRQLSGASTTSTSSYEAKQVSTQKKSSGSDSKPGGGVIS.F	0	-	0	8	8	0.000274085	0.000300481	0.00148368	NA	NA	NA
36	D:/Documents/Reynaldo/Toppic1.4_GFC/MzML/F_RC_36H_US_1A18_00_HH_18_181027185709_ms2.msalign	318	HCD	644	2026.76	54	6	3282.87	3282.96	971	174000	-1000	tr|Q8NMG8|Q8NMG8_CORGL	Two-component system, response regulators consisting of a CheY-like receiver domain and a HTH DNA-binding domain OS=Corynebacterium glutamicum (strain ATCC 13032 / DSM 20300 / BCRC 11384 / JCM 1318 / LMG 3730 / NCIMB 10025) OX=196627 GN=Cgl2607 PE=4 SV=1	208	235	Y.(LRRKVDTQD)[32.1226]PQLIQTVRGVGYVLRTPRS.	1	-	0	8	8	0.0195431	0.00198763	0.00934579	32.1226	32	Asp->Phe OR Met->Tyr OR Lys->CamCys OR Ala->Cys OR Dioxidation OR Sulfide OR Val->Met OR Dimethyl:2H(4) OR Pro->Glu
37	D:/Documents/Reynaldo/Toppic1.4_GFC/MzML/F_RC_36H_US_1A18_00_HH_18_181027185709_ms2.msalign	325	HCD	655	2050.88	64	4	4532.31	4532.33	375	207000	-1000	tr|Q8NRQ9|Q8NRQ9_CORGL	Transcription elongation factor GreA OS=Corynebacterium glutamicum (strain ATCC 13032 / DSM 20300 / BCRC 11384 / JCM 1318 / LMG 3730 / NCIMB 10025) OX=196627 GN=greA PE=3 SV=1	130	174	L.GAAILGAQEGDTRQYTAPNGSVISVTVVSAEPYNSAKAATLRGKN.	0	-	0	11	11	5.5e-08	0	0	NA	NA	NA
38	D:/Documents/Reynaldo/Toppic1.4_GFC/MzML/F_RC_36H_US_1A18_00_HH_18_181027185709_ms2.msalign	327	HCD	658	2057.18	33	4	4532.31	4532.33	375	207000	-1000	tr|Q8NRQ9|Q8NRQ9_CORGL	Transcription elongation factor GreA OS=Corynebacterium glutamicum (strain ATCC 13032 / DSM 20300 / BCRC 11384 / JCM 1318 / LMG 3730 / NCIMB 10025) OX=196627 GN=greA PE=3 SV=1	130	174	L.GAAILGAQEGDTRQYTAPNGSVISVTVVSAEPYNSAKAATLRGKN.	0	-	0	5	5	0.00018267	0.000309981	0	NA	NA	NA
39	D:/Documents/Reynaldo/Toppic1.4_GFC/MzML/F_RC_36H_US_1A18_00_HH_18_181027185709_ms2.msalign	333	HCD	667	2076.09	55	5	3309.89	3309.88	1122	1030000	53.9737	tr|Q8NU62|Q8NU62_CORGL	Uncharacterized protein OS=Corynebacterium glutamicum (strain ATCC 13032 / DSM 20300 / BCRC 11384 / JCM 1318 / LMG 3730 / NCIMB 10025) OX=196627 GN=Cgl0078 PE=4 SV=1	127	162	A.EATEAAPAAPAP(APQDNTGTSQTA)[56.3495]PAPAAPAA(PAAT)[0.9796].P	2	-	0	13	12	0.087124	0.00658683	0.0283883	56.3495	56	Cation:Ni[II] OR Delta:H(4)C(3)O(1) OR Xlink:DST[56] OR Propionyl OR Gly->Xle OR Diethyl
40	D:/Documents/Reynaldo/Toppic1.4_GFC/MzML/F_RC_36H_US_1A18_00_HH_18_181027185709_ms2.msalign	335	HCD	670	2082.34	51	5	3081.77	3081.78	219	1650000	53.4811	sp|Q8NT09|RL3_CORGL	50S ribosomal protein L3 OS=Corynebacterium glutamicum (strain ATCC 13032 / DSM 20300 / BCRC 11384 / JCM 1318 / LMG 3730 / NCIMB 10025) OX=196627 GN=rplC PE=3 SV=1	187	218	D.ADANIILIKGAIPGNRGGIVTVKTAVKGGAHA.	0	-	0	9	9	1.56e-06	0	0	NA	NA	NA
41	D:/Documents/Reynaldo/Toppic1.4_GFC/MzML/F_RC_36H_US_1A18_00_HH_18_181027185709_ms2.msalign	337	HCD	673	2088.65	51	5	3081.77	3081.78	219	1650000	53.4811	sp|Q8NT09|RL3_CORGL	50S ribosomal protein L3 OS=Corynebacterium glutamicum (strain ATCC 13032 / DSM 20300 / BCRC 11384 / JCM 1318 / LMG 3730 / NCIMB 10025) OX=196627 GN=rplC PE=3 SV=1	187	218	D.ADANIILIKGAIPGNRGGIVTVKTAVKGGAHA.	0	-	0	16	12	6.29e-09	0	0	NA	NA	NA
42	D:/Documents/Reynaldo/Toppic1.4_GFC/MzML/F_RC_36H_US_1A18_00_HH_18_181027185709_ms2.msalign	338	HCD	674	2089.72	48	5	2895.7	2895.71	309	1730000	53.939	sp|Q8NT09|RL3_CORGL	50S ribosomal protein L3 OS=Corynebacterium glutamicum (strain ATCC 13032 / DSM 20300 / BCRC 11384 / JCM 1318 / LMG 3730 / NCIMB 10025) OX=196627 GN=rplC PE=3 SV=1	189	218	D.ANIILIKGAIPGNRGGIVTVKTAVKGGAHA.	0	-	0	14	11	1.04e-08	0	0	NA	NA	NA
43	D:/Documents/Reynaldo/Toppic1.4_GFC/MzML/F_RC_36H_US_1A18_00_HH_18_181027185709_ms2.msalign	339	HCD	676	2094.93	48	5	2895.71	2895.71	309	1730000	53.939	sp|Q8NT09|RL3_CORGL	50S ribosomal protein L3 OS=Corynebacterium glutamicum (strain ATCC 13032 / DSM 20300 / BCRC 11384 / JCM 1318 / LMG 3730 / NCIMB 10025) OX=196627 GN=rplC PE=3 SV=1	189	218	D.ANIILIKGAIPGNRGGIVTVKTAVKGGAHA.	0	-	0	10	8	2.73e-06	0	0	NA	NA	NA
44	D:/Documents/Reynaldo/Toppic1.4_GFC/MzML/F_RC_36H_US_1A18_00_HH_18_181027185709_ms2.msalign	340	HCD	677	2095.99	57	5	3462.89	3462.9	430	396000	56.3574	sp|Q79VG7|ATPA_CORGL	ATP synthase subunit alpha OS=Corynebacterium glutamicum (strain ATCC 13032 / DSM 20300 / BCRC 11384 / JCM 1318 / LMG 3730 / NCIMB 10025) OX=196627 GN=atpA PE=3 SV=1	516	547	D.GTPVINEPEVEALDAGQVKKDQLTVSRKVSKK.	0	-	0	9	8	5.28e-07	0	0	NA	NA	NA
45	D:/Documents/Reynaldo/Toppic1.4_GFC/MzML/F_RC_36H_US_1A18_00_HH_18_181027185709_ms2.msalign	348	HCD	689	2120.69	51	5	3081.77	3081.78	219	1650000	53.4811	sp|Q8NT09|RL3_CORGL	50S ribosomal protein L3 OS=Corynebacterium glutamicum (strain ATCC 13032 / DSM 20300 / BCRC 11384 / JCM 1318 / LMG 3730 / NCIMB 10025) OX=196627 GN=rplC PE=3 SV=1	187	218	D.ADANIILIKGAIPGNRGGIVTVKTAVKGGAHA.	0	-	0	17	13	1.59e-09	0	0	NA	NA	NA
46	D:/Documents/Reynaldo/Toppic1.4_GFC/MzML/F_RC_36H_US_1A18_00_HH_18_181027185709_ms2.msalign	349	HCD	691	2125.85	48	5	2895.7	2895.71	309	1730000	53.939	sp|Q8NT09|RL3_CORGL	50S ribosomal protein L3 OS=Corynebacterium glutamicum (strain ATCC 13032 / DSM 20300 / BCRC 11384 / JCM 1318 / LMG 3730 / NCIMB 10025) OX=196627 GN=rplC PE=3 SV=1	189	218	D.ANIILIKGAIPGNRGGIVTVKTAVKGGAHA.	0	-	0	16	12	3.18e-09	0	0	NA	NA	NA
47	D:/Documents/Reynaldo/Toppic1.4_GFC/MzML/F_RC_36H_US_1A18_00_HH_18_181027185709_ms2.msalign	350	HCD	692	2126.91	51	5	3081.77	3081.78	219	1650000	53.4811	sp|Q8NT09|RL3_CORGL	50S ribosomal protein L3 OS=Corynebacterium glutamicum (strain ATCC 13032 / DSM 20300 / BCRC 11384 / JCM 1318 / LMG 3730 / NCIMB 10025) OX=196627 GN=rplC PE=3 SV=1	187	218	D.ADANIILIKGAIPGNRGGIVTVKTAVKGGAHA.	0	-	0	12	11	4.99e-08	0	0	NA	NA	NA
48	D:/Documents/Reynaldo/Toppic1.4_GFC/MzML/F_RC_36H_US_1A18_00_HH_18_181027185709_ms2.msalign	351	HCD	694	2132.06	48	5	2895.7	2895.71	309	1730000	53.939	sp|Q8NT09|RL3_CORGL	50S ribosomal protein L3 OS=Corynebacterium glutamicum (strain ATCC 13032 / DSM 20300 / BCRC 11384 / JCM 1318 / LMG 3730 / NCIMB 10025) OX=196627 GN=rplC PE=3 SV=1	189	218	D.ANIILIKGAIPGNRGGIVTVKTAVKGGAHA.	0	-	0	10	8	1.44e-06	0	0	NA	NA	NA
49	D:/Documents/Reynaldo/Toppic1.4_GFC/MzML/F_RC_36H_US_1A18_00_HH_18_181027185709_ms2.msalign	352	HCD	695	2133.11	89	8	5399.59	5399.75	788	843000	53.388	tr|Q8NMV1|Q8NMV1_CORGL	ABC-type transporter, ATPase component OS=Corynebacterium glutamicum (strain ATCC 13032 / DSM 20300 / BCRC 11384 / JCM 1318 / LMG 3730 / NCIMB 10025) OX=196627 GN=Cgl2463 PE=4 SV=1	323	376	G.(EGDLGSSSEDVPESGQIVVRA)[-52.9678]APNAAPAPGSVFHARIVEGGQHNFSASTGKRLP.	1	-	0	9	8	0.000938887	0.000549451	0.0025413	-52.9678	-53	Arg->Cys
50	D:/Documents/Reynaldo/Toppic1.4_GFC/MzML/F_RC_36H_US_1A18_00_HH_18_181027185709_ms2.msalign	354	HCD	698	2139.33	47	4	2870.47	2870.48	662	230000	-1000	tr|Q8NP79|Q8NP79_CORGL	HPr domain-containing protein OS=Corynebacterium glutamicum (strain ATCC 13032 / DSM 20300 / BCRC 11384 / JCM 1318 / LMG 3730 / NCIMB 10025) OX=196627 GN=Cgl1937 PE=4 SV=1	2	30	M.ASKTVTVGSSVGLHARPASIIAEAAAEYD.D	0	-	0	7	6	0.000130666	0.000317158	0.00151057	NA	NA	NA
51	D:/Documents/Reynaldo/Toppic1.4_GFC/MzML/F_RC_36H_US_1A18_00_HH_18_181027185709_ms2.msalign	356	HCD	701	2145.56	57	6	3444.83	3444.93	961	107000	-1000	sp|Q8NT09|RL3_CORGL	50S ribosomal protein L3 OS=Corynebacterium glutamicum (strain ATCC 13032 / DSM 20300 / BCRC 11384 / JCM 1318 / LMG 3730 / NCIMB 10025) OX=196627 GN=rplC PE=3 SV=1	184	218	Q.(KIDAD)[6.9513]ANIILIKGAIPGNRGGIVTVKTAVKGGAHA.	1	-	0	8	7	0.0172959	0.00177936	0.00838574	6.9513	7	Label:13C(6)15N(1) OR Label:2H(6)15N(1) OR Arg->Tyr
52	D:/Documents/Reynaldo/Toppic1.4_GFC/MzML/F_RC_36H_US_1A18_00_HH_18_181027185709_ms2.msalign	357	HCD	703	2150.73	46	5	2762.52	2762.53	1009	2120000	54.928	sp|Q8NSX7|RL6_CORGL	50S ribosomal protein L6 OS=Corynebacterium glutamicum (strain ATCC 13032 / DSM 20300 / BCRC 11384 / JCM 1318 / LMG 3730 / NCIMB 10025) OX=196627 GN=rplF PE=3 SV=1	155	178	D.DPYKGKGIRYEGEQIRRKVGKTGK.	0	-	0	5	5	0.0316272	0.00257235	0.012024	NA	NA	NA
53	D:/Documents/Reynaldo/Toppic1.4_GFC/MzML/F_RC_36H_US_1A18_00_HH_18_181027185709_ms2.msalign	359	HCD	706	2156.95	73	7	4418.42	4418.43	739	10700000	55.3315	tr|Q8NLJ4|Q8NLJ4_CORGL	NYN domain-containing protein OS=Corynebacterium glutamicum (strain ATCC 13032 / DSM 20300 / BCRC 11384 / JCM 1318 / LMG 3730 / NCIMB 10025) OX=196627 GN=Cgl2948 PE=4 SV=1	301	343	A.AKPTPAKPKTPKAEPQKQESPKPGTPKPKAPSPADIPPKAPAD.T	0	-	0	14	10	0.00911248	0.00138217	0.00135318	NA	NA	NA
54	D:/Documents/Reynaldo/Toppic1.4_GFC/MzML/F_RC_36H_US_1A18_00_HH_18_181027185709_ms2.msalign	365	HCD	715	2175.51	44	5	2647.5	2647.5	980	2500000	51.6906	sp|Q8NSX7|RL6_CORGL	50S ribosomal protein L6 OS=Corynebacterium glutamicum (strain ATCC 13032 / DSM 20300 / BCRC 11384 / JCM 1318 / LMG 3730 / NCIMB 10025) OX=196627 GN=rplF PE=3 SV=1	156	178	D.PYKGKGIRYEGEQIRRKVGKTGK.	0	-	0	6	5	0.0218384	0.00219491	0.0102987	NA	NA	NA
55	D:/Documents/Reynaldo/Toppic1.4_GFC/MzML/F_RC_36H_US_1A18_00_HH_18_181027185709_ms2.msalign	368	HCD	719	2182.54	52	4	3563.88	3563.89	684	860000	50.5902	sp|Q8NN50|RL21_CORGL	50S ribosomal protein L21 OS=Corynebacterium glutamicum (strain ATCC 13032 / DSM 20300 / BCRC 11384 / JCM 1318 / LMG 3730 / NCIMB 10025) OX=196627 GN=rplU PE=3 SV=1	1	34	.MYAIVKTGGKQYKVAEGDLVKVEKIEGEPGASVA.L	0	-	0	9	7	0.000850164	0.000277008	0.00146199	NA	NA	NA
56	D:/Documents/Reynaldo/Toppic1.4_GFC/MzML/F_RC_36H_US_1A18_00_HH_18_181027185709_ms2.msalign	369	HCD	721	2187.66	73	7	4418.42	4418.43	739	10700000	55.3315	tr|Q8NLJ4|Q8NLJ4_CORGL	NYN domain-containing protein OS=Corynebacterium glutamicum (strain ATCC 13032 / DSM 20300 / BCRC 11384 / JCM 1318 / LMG 3730 / NCIMB 10025) OX=196627 GN=Cgl2948 PE=4 SV=1	301	343	A.AKPTPAKPKTPKAEPQKQESPKPGTPKPKAPSPADIPPKAPAD.T	0	-	0	12	9	0.0217481	0.00219587	0.00135318	NA	NA	NA
57	D:/Documents/Reynaldo/Toppic1.4_GFC/MzML/F_RC_36H_US_1A18_00_HH_18_181027185709_ms2.msalign	371	HCD	724	2193.5	73	7	4418.42	4418.43	739	10700000	55.3315	tr|Q8NLJ4|Q8NLJ4_CORGL	NYN domain-containing protein OS=Corynebacterium glutamicum (strain ATCC 13032 / DSM 20300 / BCRC 11384 / JCM 1318 / LMG 3730 / NCIMB 10025) OX=196627 GN=Cgl2948 PE=4 SV=1	301	343	A.AKPTPAKPKTPKAEPQKQESPKPGTPKPKAPSPADIPPKAPAD.T	0	-	0	15	11	0.00257976	0.000762195	0.00135318	NA	NA	NA
58	D:/Documents/Reynaldo/Toppic1.4_GFC/MzML/F_RC_36H_US_1A18_00_HH_18_181027185709_ms2.msalign	374	HCD	728	2199.88	83	8	5001.64	5001.66	837	1750000	47.3351	tr|Q8NLJ4|Q8NLJ4_CORGL	NYN domain-containing protein OS=Corynebacterium glutamicum (strain ATCC 13032 / DSM 20300 / BCRC 11384 / JCM 1318 / LMG 3730 / NCIMB 10025) OX=196627 GN=Cgl2948 PE=4 SV=1	301	348	A.AKPTPAKPKTPKAEPQKQESPKPGTPKPKAPSPADIPPKAPADTEEHS.E	0	-	0	13	9	0.00499088	0.000721154	0.00359281	NA	NA	NA
59	D:/Documents/Reynaldo/Toppic1.4_GFC/MzML/F_RC_36H_US_1A18_00_HH_18_181027185709_ms2.msalign	376	HCD	731	2205.75	83	8	5001.64	5001.66	837	1750000	47.3351	tr|Q8NLJ4|Q8NLJ4_CORGL	NYN domain-containing protein OS=Corynebacterium glutamicum (strain ATCC 13032 / DSM 20300 / BCRC 11384 / JCM 1318 / LMG 3730 / NCIMB 10025) OX=196627 GN=Cgl2948 PE=4 SV=1	301	348	A.AKPTPAKPKTPKAEPQKQESPKPGTPKPKAPSPADIPPKAPADTEEHS.E	0	-	0	14	10	0.00255638	0.00076297	0.00359281	NA	NA	NA
60	D:/Documents/Reynaldo/Toppic1.4_GFC/MzML/F_RC_36H_US_1A18_00_HH_18_181027185709_ms2.msalign	378	HCD	734	2211.61	49	4	2973.59	2973.6	900	518000	44.1264	sp|Q8NN66|RS20_CORGL	30S ribosomal protein S20 OS=Corynebacterium glutamicum (strain ATCC 13032 / DSM 20300 / BCRC 11384 / JCM 1318 / LMG 3730 / NCIMB 10025) OX=196627 GN=rpsT PE=3 SV=1	60	87	D.KAVTKGVFHINNAANKKSNMATAFNKLG.	0	-	0	5	5	0.00653652	0.00070738	0.00334076	NA	NA	NA
61	D:/Documents/Reynaldo/Toppic1.4_GFC/MzML/F_RC_36H_US_1A18_00_HH_18_181027185709_ms2.msalign	382	HCD	740	2223.41	78	8	4721.65	4721.65	916	875000	46.606	sp|Q8NP53|FTSK_CORGL	DNA translocase FtsK OS=Corynebacterium glutamicum (strain ATCC 13032 / DSM 20300 / BCRC 11384 / JCM 1318 / LMG 3730 / NCIMB 10025) OX=196627 GN=ftsK PE=3 SV=1	251	295	R.ASGRAPSRTPSRALPKAAP(RRTPPL)[198.0943]TPPPAPVPAPAPTPARRPAA.S	1	-	0	12	11	0.00752554	0.000699301	0.00328228	198.094	198	NA
62	D:/Documents/Reynaldo/Toppic1.4_GFC/MzML/F_RC_36H_US_1A18_00_HH_18_181027185709_ms2.msalign	384	HCD	743	2229.37	74	6	4476.34	4476.35	297	1420000	48.6346	tr|Q8NMV1|Q8NMV1_CORGL	ABC-type transporter, ATPase component OS=Corynebacterium glutamicum (strain ATCC 13032 / DSM 20300 / BCRC 11384 / JCM 1318 / LMG 3730 / NCIMB 10025) OX=196627 GN=Cgl2463 PE=4 SV=1	333	376	D.VPESGQIVVRAAPNAAPAPGSVFHARIVEGGQHNFSASTGKRLP.	0	-	0	13	10	1.48e-07	0	0	NA	NA	NA
63	D:/Documents/Reynaldo/Toppic1.4_GFC/MzML/F_RC_36H_US_1A18_00_HH_18_181027185709_ms2.msalign	385	HCD	745	2234.46	51	6	3109.78	3109.79	721	736000	32.635	tr|Q8NNI9|Q8NNI9_CORGL	Hypothetical membrane protein OS=Corynebacterium glutamicum (strain ATCC 13032 / DSM 20300 / BCRC 11384 / JCM 1318 / LMG 3730 / NCIMB 10025) OX=196627 GN=Cgl2210 PE=4 SV=1	2	29	M.ADAKKQADKAAKKQVRAAKKAQRKETRS.Q	0	-	0	8	8	0.000305232	0.000298151	0.00138696	NA	NA	NA
64	D:/Documents/Reynaldo/Toppic1.4_GFC/MzML/F_RC_36H_US_1A18_00_HH_18_181027185709_ms2.msalign	386	HCD	746	2235.26	63	6	3816.05	3816.06	536	1770000	47.8856	tr|Q8NL52|Q8NL52_CORGL	Foldase YidC OS=Corynebacterium glutamicum (strain ATCC 13032 / DSM 20300 / BCRC 11384 / JCM 1318 / LMG 3730 / NCIMB 10025) OX=196627 GN=Cgl3097 PE=3 SV=1	284	317	M.DAEEAAEEEEKRAAKRTTAPKPGVKPENPKKRKK.	0	-	0	12	7	0.000136245	0.000316456	0	NA	NA	NA
65	D:/Documents/Reynaldo/Toppic1.4_GFC/MzML/F_RC_36H_US_1A18_00_HH_18_181027185709_ms2.msalign	387	HCD	748	2240.14	51	6	3108.78	3109.79	721	300000	-137.78	tr|Q8NNI9|Q8NNI9_CORGL	Hypothetical membrane protein OS=Corynebacterium glutamicum (strain ATCC 13032 / DSM 20300 / BCRC 11384 / JCM 1318 / LMG 3730 / NCIMB 10025) OX=196627 GN=Cgl2210 PE=4 SV=1	2	29	M.ADAKKQADKAAKKQVRAAKKAQRKETRS.Q	0	-	0	7	7	0.000447528	0.000289855	0.00138696	NA	NA	NA
66	D:/Documents/Reynaldo/Toppic1.4_GFC/MzML/F_RC_36H_US_1A18_00_HH_18_181027185709_ms2.msalign	388	HCD	749	2240.93	63	6	3816.05	3816.06	536	1770000	47.8856	tr|Q8NL52|Q8NL52_CORGL	Foldase YidC OS=Corynebacterium glutamicum (strain ATCC 13032 / DSM 20300 / BCRC 11384 / JCM 1318 / LMG 3730 / NCIMB 10025) OX=196627 GN=Cgl3097 PE=3 SV=1	284	317	M.DAEEAAEEEEKRAAKRTTAPKPGVKPENPKKRKK.	0	-	0	11	8	1.26e-05	0	0	NA	NA	NA
67	D:/Documents/Reynaldo/Toppic1.4_GFC/MzML/F_RC_36H_US_1A18_00_HH_18_181027185709_ms2.msalign	389	HCD	751	2245.77	74	7	4489.53	4489.6	1035	3810000	50.9335	tr|Q8NMV1|Q8NMV1_CORGL	ABC-type transporter, ATPase component OS=Corynebacterium glutamicum (strain ATCC 13032 / DSM 20300 / BCRC 11384 / JCM 1318 / LMG 3730 / NCIMB 10025) OX=196627 GN=Cgl2463 PE=4 SV=1	333	376	D.VPESGQIVVRAAPNA(A)[13.2517]PAPGSVFHARIVEGGQHNFSASTGKRLP.	1	-	0	13	8	0.0395454	0.00337482	0.0156863	13.2517	13	Phe->CamCys OR Methylamine OR Thr->Asn OR Asp->Gln OR Nitrene OR Asp->Lys
68	D:/Documents/Reynaldo/Toppic1.4_GFC/MzML/F_RC_36H_US_1A18_00_HH_18_181027185709_ms2.msalign	390	HCD	752	2246.57	75	7	4515.55	4515.65	528	3370000	54.3901	tr|Q8NL52|Q8NL52_CORGL	Foldase YidC OS=Corynebacterium glutamicum (strain ATCC 13032 / DSM 20300 / BCRC 11384 / JCM 1318 / LMG 3730 / NCIMB 10025) OX=196627 GN=Cgl3097 PE=3 SV=1	278	317	R.YIFAK(M)[-53.7942]DAEEAAEEEEKRAAKRTTAPKPGVKPENPKKRKK.	1	-	0	16	12	9.68e-06	0	0	-53.7942	-54	NA
69	D:/Documents/Reynaldo/Toppic1.4_GFC/MzML/F_RC_36H_US_1A18_00_HH_18_181027185709_ms2.msalign	391	HCD	754	2251.37	74	7	4489.54	4489.66	1025	3810000	50.9335	tr|Q8NL52|Q8NL52_CORGL	Foldase YidC OS=Corynebacterium glutamicum (strain ATCC 13032 / DSM 20300 / BCRC 11384 / JCM 1318 / LMG 3730 / NCIMB 10025) OX=196627 GN=Cgl3097 PE=3 SV=1	278	317	R.(YIFAKM)[-79.7883]DAEEAAEEEEKRAAKRTTAPKPGVKPENPKKRKK.	1	-	0	11	8	0.0351104	0.00276067	0.0128332	-79.7883	-80	His->Gly
70	D:/Documents/Reynaldo/Toppic1.4_GFC/MzML/F_RC_36H_US_1A18_00_HH_18_181027185709_ms2.msalign	392	HCD	755	2252.18	75	7	4515.55	4515.65	528	3370000	54.3901	tr|Q8NL52|Q8NL52_CORGL	Foldase YidC OS=Corynebacterium glutamicum (strain ATCC 13032 / DSM 20300 / BCRC 11384 / JCM 1318 / LMG 3730 / NCIMB 10025) OX=196627 GN=Cgl3097 PE=3 SV=1	278	317	R.YIFAK(M)[-53.7946]DAEEAAEEEEKRAAKRTTAPKPGVKPENPKKRKK.	1	-	0	17	12	1.43e-05	0	0	-53.7946	-54	NA
71	D:/Documents/Reynaldo/Toppic1.4_GFC/MzML/F_RC_36H_US_1A18_00_HH_18_181027185709_ms2.msalign	393	HCD	757	2256.98	61	7	3701.02	3701.03	217	4250000	50.4306	tr|Q8NL52|Q8NL52_CORGL	Foldase YidC OS=Corynebacterium glutamicum (strain ATCC 13032 / DSM 20300 / BCRC 11384 / JCM 1318 / LMG 3730 / NCIMB 10025) OX=196627 GN=Cgl3097 PE=3 SV=1	285	317	D.AEEAAEEEEKRAAKRTTAPKPGVKPENPKKRKK.	0	-	0	12	10	2.79e-06	0	0	NA	NA	NA
72	D:/Documents/Reynaldo/Toppic1.4_GFC/MzML/F_RC_36H_US_1A18_00_HH_18_181027185709_ms2.msalign	394	HCD	758	2257.79	43	5	2613.51	2613.51	568	2430000	52.335	tr|Q8NL52|Q8NL52_CORGL	Foldase YidC OS=Corynebacterium glutamicum (strain ATCC 13032 / DSM 20300 / BCRC 11384 / JCM 1318 / LMG 3730 / NCIMB 10025) OX=196627 GN=Cgl3097 PE=3 SV=1	294	317	E.K(RAAKRTTAPK)[-100.1599]PGVKPENPKKRKK.	1	-	0	11	9	5.61e-05	0	0	-100.16	-100	NA
73	D:/Documents/Reynaldo/Toppic1.4_GFC/MzML/F_RC_36H_US_1A18_00_HH_18_181027185709_ms2.msalign	395	HCD	760	2262.59	61	7	3701.02	3701.03	217	4250000	50.4306	tr|Q8NL52|Q8NL52_CORGL	Foldase YidC OS=Corynebacterium glutamicum (strain ATCC 13032 / DSM 20300 / BCRC 11384 / JCM 1318 / LMG 3730 / NCIMB 10025) OX=196627 GN=Cgl3097 PE=3 SV=1	285	317	D.AEEAAEEEEKRAAKRTTAPKPGVKPENPKKRKK.	0	-	0	14	12	6.94e-10	0	0	NA	NA	NA
74	D:/Documents/Reynaldo/Toppic1.4_GFC/MzML/F_RC_36H_US_1A18_00_HH_18_181027185709_ms2.msalign	396	HCD	761	2263.41	43	5	2613.51	2613.51	568	2430000	52.335	tr|Q8NL52|Q8NL52_CORGL	Foldase YidC OS=Corynebacterium glutamicum (strain ATCC 13032 / DSM 20300 / BCRC 11384 / JCM 1318 / LMG 3730 / NCIMB 10025) OX=196627 GN=Cgl3097 PE=3 SV=1	294	317	E.K(RAAKRTTAPK)[-100.1612]PGVKPENPKKRKK.	1	-	0	11	9	2.05e-05	0	0	-100.161	-100	NA
75	D:/Documents/Reynaldo/Toppic1.4_GFC/MzML/F_RC_36H_US_1A18_00_HH_18_181027185709_ms2.msalign	397	HCD	763	2268.19	66	5	3991.04	3991.06	733	1860000	53.6979	sp|Q8NSZ3|RL24_CORGL	50S ribosomal protein L24 OS=Corynebacterium glutamicum (strain ATCC 13032 / DSM 20300 / BCRC 11384 / JCM 1318 / LMG 3730 / NCIMB 10025) OX=196627 GN=rplX PE=3 SV=1	70	104	S.NVMVIDSDGNPTRVGYRFDENGKKVRVSRRNGKDI.	0	-	0	8	8	0.000880908	0.000276396	0.00136426	NA	NA	NA
76	D:/Documents/Reynaldo/Toppic1.4_GFC/MzML/F_RC_36H_US_1A18_00_HH_18_181027185709_ms2.msalign	399	HCD	766	2274.08	54	6	3252.72	3252.73	323	1230000	47.9576	sp|P66482|RS19_CORGL	30S ribosomal protein S19 OS=Corynebacterium glutamicum (strain ATCC 13032 / DSM 20300 / BCRC 11384 / JCM 1318 / LMG 3730 / NCIMB 10025) OX=196627 GN=rpsS PE=3 SV=1	64	92	D.DAMVGHKLGEFAPTKTFKGHVKDDKKGRR.	0	-	0	8	8	3.37e-06	0	0	NA	NA	NA
77	D:/Documents/Reynaldo/Toppic1.4_GFC/MzML/F_RC_36H_US_1A18_00_HH_18_181027185709_ms2.msalign	400	HCD	767	2275	66	5	3991.04	3991.06	733	1860000	53.6979	sp|Q8NSZ3|RL24_CORGL	50S ribosomal protein L24 OS=Corynebacterium glutamicum (strain ATCC 13032 / DSM 20300 / BCRC 11384 / JCM 1318 / LMG 3730 / NCIMB 10025) OX=196627 GN=rplX PE=3 SV=1	70	104	S.NVMVIDSDGNPTRVGYRFDENGKKVRVSRRNGKDI.	0	-	0	9	8	0.00225159	0.000512689	0.00136426	NA	NA	NA
78	D:/Documents/Reynaldo/Toppic1.4_GFC/MzML/F_RC_36H_US_1A18_00_HH_18_181027185709_ms2.msalign	401	HCD	769	2280.03	54	6	3252.72	3252.73	323	1230000	47.9576	sp|P66482|RS19_CORGL	30S ribosomal protein S19 OS=Corynebacterium glutamicum (strain ATCC 13032 / DSM 20300 / BCRC 11384 / JCM 1318 / LMG 3730 / NCIMB 10025) OX=196627 GN=rpsS PE=3 SV=1	64	92	D.DAMVGHKLGEFAPTKTFKGHVKDDKKGRR.	0	-	0	13	10	6.74e-09	0	0	NA	NA	NA
79	D:/Documents/Reynaldo/Toppic1.4_GFC/MzML/F_RC_36H_US_1A18_00_HH_18_181027185709_ms2.msalign	402	HCD	770	2280.91	68	8	4117.2	4117.32	376	857000	56.4742	tr|Q8NL52|Q8NL52_CORGL	Foldase YidC OS=Corynebacterium glutamicum (strain ATCC 13032 / DSM 20300 / BCRC 11384 / JCM 1318 / LMG 3730 / NCIMB 10025) OX=196627 GN=Cgl3097 PE=3 SV=1	279	317	Y.(IFAKMDAEEAA)[-289.0701]EEEEKRAAKRTTAPKPGVKPENPKKRKK.	1	-	0	11	9	0.000181876	0.000310078	0	-289.07	-289	NA
80	D:/Documents/Reynaldo/Toppic1.4_GFC/MzML/F_RC_36H_US_1A18_00_HH_18_181027185709_ms2.msalign	403	HCD	772	2285.89	68	8	4117.2	4117.2	376	857000	56.4742	tr|Q8NL52|Q8NL52_CORGL	Foldase YidC OS=Corynebacterium glutamicum (strain ATCC 13032 / DSM 20300 / BCRC 11384 / JCM 1318 / LMG 3730 / NCIMB 10025) OX=196627 GN=Cgl3097 PE=3 SV=1	281	317	F.(AK)[-29.0307]MDAEEAAEEEEKRAAKRTTAPKPGVKPENPKKRKK.	1	-	0	19	16	5.71e-08	0	0	-29.0307	-29	Gln->Val OR Lys->Val
81	D:/Documents/Reynaldo/Toppic1.4_GFC/MzML/F_RC_36H_US_1A18_00_HH_18_181027185709_ms2.msalign	405	HCD	775	2291.64	63	5	3800.06	3800.07	307	929000	54.1225	tr|Q79VI2|Q79VI2_CORGL	Acyl coenzyme A carboxylase OS=Corynebacterium glutamicum (strain ATCC 13032 / DSM 20300 / BCRC 11384 / JCM 1318 / LMG 3730 / NCIMB 10025) OX=196627 GN=Cgl0700 PE=4 SV=1	555	591	E.(AMKME)[23.9978]NPVKAHKSGTVTGLTVAAGEGVNKGVVLLEIK.	1	-	0	20	18	3.03e-09	0	0	23.9978	24	Xle->His OR Cation:Al[III] OR Label:13C(6)15N(4)+Methyl
82	D:/Documents/Reynaldo/Toppic1.4_GFC/MzML/F_RC_36H_US_1A18_00_HH_18_181027185709_ms2.msalign	407	HCD	778	2297.44	63	5	3800.06	3800.07	307	929000	54.1225	tr|Q79VI2|Q79VI2_CORGL	Acyl coenzyme A carboxylase OS=Corynebacterium glutamicum (strain ATCC 13032 / DSM 20300 / BCRC 11384 / JCM 1318 / LMG 3730 / NCIMB 10025) OX=196627 GN=Cgl0700 PE=4 SV=1	555	591	E.(AMKMEN)[23.9978]PVKAHKSGTVTGLTVAAGEGVNKGVVLLEIK.	1	-	0	18	16	4.31e-09	0	0	23.9978	24	Xle->His OR Cation:Al[III] OR Label:13C(6)15N(4)+Methyl
83	D:/Documents/Reynaldo/Toppic1.4_GFC/MzML/F_RC_36H_US_1A18_00_HH_18_181027185709_ms2.msalign	408	HCD	779	2298.54	61	7	3701.02	3701.03	217	4250000	50.4306	tr|Q8NL52|Q8NL52_CORGL	Foldase YidC OS=Corynebacterium glutamicum (strain ATCC 13032 / DSM 20300 / BCRC 11384 / JCM 1318 / LMG 3730 / NCIMB 10025) OX=196627 GN=Cgl3097 PE=3 SV=1	285	317	D.AEEAAEEEEKRAAKRTTAPKPGVKPENPKKRKK.	0	-	0	10	8	8.97e-07	0	0	NA	NA	NA
84	D:/Documents/Reynaldo/Toppic1.4_GFC/MzML/F_RC_36H_US_1A18_00_HH_18_181027185709_ms2.msalign	412	HCD	785	2310.35	48	5	2930.53	2930.61	894	273000	33.7273	tr|Q8NTH6|Q8NTH6_CORGL	Zn-dependent alcohol dehydrogenases OS=Corynebacterium glutamicum (strain ATCC 13032 / DSM 20300 / BCRC 11384 / JCM 1318 / LMG 3730 / NCIMB 10025) OX=196627 GN=Cgl0331 PE=3 SV=1	1	26	.(M)[3.0238]SISVKALQKSGPEAPFEVKIIERRD.P	1	-	0	7	6	0.0670773	0.00549898	0.00336323	3.0238	3	Label:13C(3) OR Delta:H(-1)N(-1)18O(1) OR Label:2H(3) OR Gln->Met OR Deamidated:18O(1) OR Lys->Met OR Label:15N(3)
85	D:/Documents/Reynaldo/Toppic1.4_GFC/MzML/F_RC_36H_US_1A18_00_HH_18_181027185709_ms2.msalign	413	HCD	787	2315.3	48	5	2930.53	2930.61	894	273000	33.7273	tr|Q8NTH6|Q8NTH6_CORGL	Zn-dependent alcohol dehydrogenases OS=Corynebacterium glutamicum (strain ATCC 13032 / DSM 20300 / BCRC 11384 / JCM 1318 / LMG 3730 / NCIMB 10025) OX=196627 GN=Cgl0331 PE=3 SV=1	1	26	.((M)[Acetyl])[-38.9883]SISVKALQKSGPEAPFEVKIIERRD.P	1	-	0	7	7	0.00594006	0.000712082	0.00336323	NA	NA	NA
86	D:/Documents/Reynaldo/Toppic1.4_GFC/MzML/F_RC_36H_US_1A18_00_HH_18_181027185709_ms2.msalign	416	HCD	791	2322.38	102	8	6164.11	6164.13	694	494000	27.3716	sp|Q8NSZ3|RL24_CORGL	50S ribosomal protein L24 OS=Corynebacterium glutamicum (strain ATCC 13032 / DSM 20300 / BCRC 11384 / JCM 1318 / LMG 3730 / NCIMB 10025) OX=196627 GN=rplX PE=3 SV=1	48	104	N.SAPERGAESGGIVTQEAPIHVSNVMVIDSDGNPTRVGYRFDENGKKVRVSRRNGKDI.	0	-	0	13	10	0.000498459	0.000287936	0.00144092	NA	NA	NA
87	D:/Documents/Reynaldo/Toppic1.4_GFC/MzML/F_RC_36H_US_1A18_00_HH_18_181027185709_ms2.msalign	418	HCD	794	2328.41	102	8	6164.11	6164.13	694	494000	27.3716	sp|Q8NSZ3|RL24_CORGL	50S ribosomal protein L24 OS=Corynebacterium glutamicum (strain ATCC 13032 / DSM 20300 / BCRC 11384 / JCM 1318 / LMG 3730 / NCIMB 10025) OX=196627 GN=rplX PE=3 SV=1	48	104	N.SAPERGAESGGIVTQEAPIHVSNVMVIDSDGNPTRVGYRFDENGKKVRVSRRNGKDI.	0	-	0	12	11	0.000211201	0.000306466	0.00144092	NA	NA	NA
88	D:/Documents/Reynaldo/Toppic1.4_GFC/MzML/F_RC_36H_US_1A18_00_HH_18_181027185709_ms2.msalign	421	HCD	799	2339.45	56	5	3367.88	3367.89	756	4300000	56.9245	sp|P42439|EFTU_CORGL	Elongation factor Tu OS=Corynebacterium glutamicum (strain ATCC 13032 / DSM 20300 / BCRC 11384 / JCM 1318 / LMG 3730 / NCIMB 10025) OX=196627 GN=tuf PE=3 SV=1	366	396	L.IQPVAMDEGLRFAIREGSRTVGAGRVTKIIK.	0	-	0	7	5	0.00249948	0.000764526	0.00132275	NA	NA	NA
89	D:/Documents/Reynaldo/Toppic1.4_GFC/MzML/F_RC_36H_US_1A18_00_HH_18_181027185709_ms2.msalign	422	HCD	800	2340.49	134	7	8087.68	8087.68	353	6220000	45.5963	tr|Q8NMJ1|Q8NMJ1_CORGL	Uncharacterized protein OS=Corynebacterium glutamicum (strain ATCC 13032 / DSM 20300 / BCRC 11384 / JCM 1318 / LMG 3730 / NCIMB 10025) OX=196627 GN=Cgl2582 PE=4 SV=1	1	71	.M(GRGRAKAKQ)[-115.0811]TKVARQLKYSSPDMDLDSLQRELANQSPRRSYSDTPDDEDQYAEYADWDEDDTDNRAYGTN.	1	-	0	21	19	2.85e-08	0	0	-115.081	-115	Trp->Ala
90	D:/Documents/Reynaldo/Toppic1.4_GFC/MzML/F_RC_36H_US_1A18_00_HH_18_181027185709_ms2.msalign	423	HCD	802	2345.48	134	7	8113.7	8113.73	128	14100000	44.7066	tr|Q8NMJ1|Q8NMJ1_CORGL	Uncharacterized protein OS=Corynebacterium glutamicum (strain ATCC 13032 / DSM 20300 / BCRC 11384 / JCM 1318 / LMG 3730 / NCIMB 10025) OX=196627 GN=Cgl2582 PE=4 SV=1	2	71	M.(G)[Acetyl]RGRAKAKQTKVARQLKYSSPDMDLDSLQRELANQSPRRSYSDTPDDEDQYAEYADWDEDDTDNRAYGTN.	0	-	0	17	17	1.37e-08	0	0	NA	NA	NA
91	D:/Documents/Reynaldo/Toppic1.4_GFC/MzML/F_RC_36H_US_1A18_00_HH_18_181027185709_ms2.msalign	424	HCD	803	2346.45	127	7	8086.68	8086.68	353	6220000	45.5963	tr|Q8NMJ1|Q8NMJ1_CORGL	Uncharacterized protein OS=Corynebacterium glutamicum (strain ATCC 13032 / DSM 20300 / BCRC 11384 / JCM 1318 / LMG 3730 / NCIMB 10025) OX=196627 GN=Cgl2582 PE=4 SV=1	1	71	.MGRGRAKAKQTKVARQLKYSSPDMDLDSLQRELANQSPRRSYS(DTPD)[-116.0809]DEDQYAEYADWDEDDTDNRAYGTN.	1	-	0	15	14	2.76e-05	0	0	-116.081	-116	NA
92	D:/Documents/Reynaldo/Toppic1.4_GFC/MzML/F_RC_36H_US_1A18_00_HH_18_181027185709_ms2.msalign	425	HCD	805	2351.37	135	7	8113.7	8113.69	128	14100000	44.7066	tr|Q8NMJ1|Q8NMJ1_CORGL	Uncharacterized protein OS=Corynebacterium glutamicum (strain ATCC 13032 / DSM 20300 / BCRC 11384 / JCM 1318 / LMG 3730 / NCIMB 10025) OX=196627 GN=Cgl2582 PE=4 SV=1	2	71	M.GRG(RAKAKQ)[41.9702]TKVARQLKYSSPDMDLDSLQRELANQSPRRSYSDTPDDEDQYAEYADWDEDDTDNRAYGTN.	1	-	0	25	22	2.18e-11	0	0	41.9702	42	Ser->Glu OR Gly->Val OR Acetyl OR Amidino OR Ala->Xle OR Propyl OR Guanidinyl OR Asn->Arg OR Trimethyl
93	D:/Documents/Reynaldo/Toppic1.4_GFC/MzML/F_RC_36H_US_1A18_00_HH_18_181027185709_ms2.msalign	427	HCD	808	2357.27	69	6	4188.26	4188.39	464	2170000	55.5474	sp|P42439|EFTU_CORGL	Elongation factor Tu OS=Corynebacterium glutamicum (strain ATCC 13032 / DSM 20300 / BCRC 11384 / JCM 1318 / LMG 3730 / NCIMB 10025) OX=196627 GN=tuf PE=3 SV=1	2	40	M.(A)[Acetyl]KAKFERTKPHVNIGTIGHVDHGKTTTTAAITKVLADT(Y)[-43.8807].P	1	-	0	17	12	5.94e-05	0	0	NA	NA	NA
94	D:/Documents/Reynaldo/Toppic1.4_GFC/MzML/F_RC_36H_US_1A18_00_HH_18_181027185709_ms2.msalign	429	HCD	811	2363.34	69	6	4188.27	4188.28	464	2170000	55.5474	sp|P42439|EFTU_CORGL	Elongation factor Tu OS=Corynebacterium glutamicum (strain ATCC 13032 / DSM 20300 / BCRC 11384 / JCM 1318 / LMG 3730 / NCIMB 10025) OX=196627 GN=tuf PE=3 SV=1	2	40	M.(A)[Acetyl]KAKFERTKPHVNIGTIGHVDHGKTTTTAAITKVLAD(T)[-43.9889]Y.P	1	-	0	18	12	1.01e-05	0	0	NA	NA	NA
95	D:/Documents/Reynaldo/Toppic1.4_GFC/MzML/F_RC_36H_US_1A18_00_HH_18_181027185709_ms2.msalign	434	HCD	818	2376.39	133	7	8070.68	8071.72	47	32100000	48.2078	tr|Q8NMJ1|Q8NMJ1_CORGL	Uncharacterized protein OS=Corynebacterium glutamicum (strain ATCC 13032 / DSM 20300 / BCRC 11384 / JCM 1318 / LMG 3730 / NCIMB 10025) OX=196627 GN=Cgl2582 PE=4 SV=1	2	71	M.GRGRAKAKQTKVARQLKYSSPDMDLDSLQRELANQSPRRSYSDTPDDEDQYAEYADWDEDDTDNRAYGTN.	0	-	0	24	22	4.85e-13	0	0	NA	NA	NA
96	D:/Documents/Reynaldo/Toppic1.4_GFC/MzML/F_RC_36H_US_1A18_00_HH_18_181027185709_ms2.msalign	435	HCD	820	2381.11	56	5	3367.88	3367.89	756	4300000	56.9245	sp|P42439|EFTU_CORGL	Elongation factor Tu OS=Corynebacterium glutamicum (strain ATCC 13032 / DSM 20300 / BCRC 11384 / JCM 1318 / LMG 3730 / NCIMB 10025) OX=196627 GN=tuf PE=3 SV=1	366	396	L.IQPVAMDEGLRFAIREGSRTVGAGRVTKIIK.	0	-	0	8	6	0.001887	0.000519211	0.00132275	NA	NA	NA
97	D:/Documents/Reynaldo/Toppic1.4_GFC/MzML/F_RC_36H_US_1A18_00_HH_18_181027185709_ms2.msalign	436	HCD	821	2382.07	119	7	8071.69	8071.72	47	32100000	48.2078	tr|Q8NMJ1|Q8NMJ1_CORGL	Uncharacterized protein OS=Corynebacterium glutamicum (strain ATCC 13032 / DSM 20300 / BCRC 11384 / JCM 1318 / LMG 3730 / NCIMB 10025) OX=196627 GN=Cgl2582 PE=4 SV=1	2	71	M.GRGRAKAKQTKVARQLKYSSPDMDLDSLQRELANQSPRRSYSDTPDDEDQYAEYADWDEDDTDNRAYGTN.	0	-	0	18	17	5.13e-10	0	0	NA	NA	NA
98	D:/Documents/Reynaldo/Toppic1.4_GFC/MzML/F_RC_36H_US_1A18_00_HH_18_181027185709_ms2.msalign	437	HCD	823	2386.81	134	7	8113.69	8113.68	128	14100000	44.7066	tr|Q8NMJ1|Q8NMJ1_CORGL	Uncharacterized protein OS=Corynebacterium glutamicum (strain ATCC 13032 / DSM 20300 / BCRC 11384 / JCM 1318 / LMG 3730 / NCIMB 10025) OX=196627 GN=Cgl2582 PE=4 SV=1	2	71	M.GRGRAKAKQTKVARQLKYSSPD(MD)[41.9635]LDSLQRELANQSPRRSYSDTPDDEDQYAEYADWDEDDTDNRAYGTN.	1	-	0	28	26	8.98e-13	0	0	41.9635	42	Ser->Glu OR Gly->Val OR Acetyl OR Amidino OR Ala->Xle OR Propyl OR Guanidinyl OR Asn->Arg OR Trimethyl
99	D:/Documents/Reynaldo/Toppic1.4_GFC/MzML/F_RC_36H_US_1A18_00_HH_18_181027185709_ms2.msalign	438	HCD	824	2387.55	134	7	8087.68	8087.92	353	6220000	45.5963	tr|Q8NMJ1|Q8NMJ1_CORGL	Uncharacterized protein OS=Corynebacterium glutamicum (strain ATCC 13032 / DSM 20300 / BCRC 11384 / JCM 1318 / LMG 3730 / NCIMB 10025) OX=196627 GN=Cgl2582 PE=4 SV=1	2	71	M.GRGRAKAKQTKVARQLKYSSPDMDLDSLQRELANQSPRRSYSDTPDDEDQYAEYA(D)[16.1967]WDEDDTDNRAYGTN.	1	-	0	20	17	9.55e-07	0	0	16.1967	16	Ser->Cys OR Methyl:2H(2) OR Pro->Xle OR Asp->Met OR Val->Asp OR Oxidation OR Xle->Glu OR Phe->Tyr OR Met->Phe OR Ala->Ser OR Carboxy->Thiocarboxy
100	D:/Documents/Reynaldo/Toppic1.4_GFC/MzML/F_RC_36H_US_1A18_00_HH_18_181027185709_ms2.msalign	439	HCD	826	2392.3	135	7	8113.69	8113.73	128	14100000	44.7066	tr|Q8NMJ1|Q8NMJ1_CORGL	Uncharacterized protein OS=Corynebacterium glutamicum (strain ATCC 13032 / DSM 20300 / BCRC 11384 / JCM 1318 / LMG 3730 / NCIMB 10025) OX=196627 GN=Cgl2582 PE=4 SV=1	2	71	M.(G)[Acetyl]RGRAKAKQTKVARQLKYSSPDMDLDSLQRELANQSPRRSYSDTPDDEDQYAEYADWDEDDTDNRAYGTN.	0	-	0	23	22	1.45e-12	0	0	NA	NA	NA
101	D:/Documents/Reynaldo/Toppic1.4_GFC/MzML/F_RC_36H_US_1A18_00_HH_18_181027185709_ms2.msalign	440	HCD	827	2393.01	129	7	8086.68	8086.65	353	6220000	45.5963	tr|Q8NMJ1|Q8NMJ1_CORGL	Uncharacterized protein OS=Corynebacterium glutamicum (strain ATCC 13032 / DSM 20300 / BCRC 11384 / JCM 1318 / LMG 3730 / NCIMB 10025) OX=196627 GN=Cgl2582 PE=4 SV=1	2	71	M.GRGRAKAKQTKVARQLKYSSPDMDLDSLQRELANQSPRRSYSDTPDDEDQYAEYADWD(EDD)[14.9320]TDNRAYGTN.	1	-	0	20	17	2.43e-08	0	0	14.932	15	Methyl+Deamidated OR Val->Asn OR Hydroxamic_acid OR Xle->Gln OR Xle->Lys OR Asn->Glu OR Lys->AminoadipicAcid OR Amino
102	D:/Documents/Reynaldo/Toppic1.4_GFC/MzML/F_RC_36H_US_1A18_00_HH_18_181027185709_ms2.msalign	441	HCD	829	2397.78	69	6	4188.27	4188.29	464	2170000	55.5474	sp|P42439|EFTU_CORGL	Elongation factor Tu OS=Corynebacterium glutamicum (strain ATCC 13032 / DSM 20300 / BCRC 11384 / JCM 1318 / LMG 3730 / NCIMB 10025) OX=196627 GN=tuf PE=3 SV=1	2	40	M.(A)[Acetyl]KAKFERTKPHVNIGTIGHVDHGKTTTTAAITKVLAD(T)[-43.9800]Y.P	1	-	0	16	13	1.5e-06	0	0	NA	NA	NA
103	D:/Documents/Reynaldo/Toppic1.4_GFC/MzML/F_RC_36H_US_1A18_00_HH_18_181027185709_ms2.msalign	447	HCD	838	2415.69	108	7	8071.69	8071.72	47	32100000	48.2078	tr|Q8NMJ1|Q8NMJ1_CORGL	Uncharacterized protein OS=Corynebacterium glutamicum (strain ATCC 13032 / DSM 20300 / BCRC 11384 / JCM 1318 / LMG 3730 / NCIMB 10025) OX=196627 GN=Cgl2582 PE=4 SV=1	2	71	M.GRGRAKAKQTKVARQLKYSSPDMDLDSLQRELANQSPRRSYSDTPDDEDQYAEYADWDEDDTDNRAYGTN.	0	-	0	34	29	9.84e-18	0	0	NA	NA	NA
104	D:/Documents/Reynaldo/Toppic1.4_GFC/MzML/F_RC_36H_US_1A18_00_HH_18_181027185709_ms2.msalign	449	HCD	841	2421.42	134	7	8071.69	8071.72	47	32100000	48.2078	tr|Q8NMJ1|Q8NMJ1_CORGL	Uncharacterized protein OS=Corynebacterium glutamicum (strain ATCC 13032 / DSM 20300 / BCRC 11384 / JCM 1318 / LMG 3730 / NCIMB 10025) OX=196627 GN=Cgl2582 PE=4 SV=1	2	71	M.GRGRAKAKQTKVARQLKYSSPDMDLDSLQRELANQSPRRSYSDTPDDEDQYAEYADWDEDDTDNRAYGTN.	0	-	0	33	27	1.57e-14	0	0	NA	NA	NA
105	D:/Documents/Reynaldo/Toppic1.4_GFC/MzML/F_RC_36H_US_1A18_00_HH_18_181027185709_ms2.msalign	452	HCD	845	2428.07	77	6	4667.47	4667.52	612	1170000	54.3615	sp|P42439|EFTU_CORGL	Elongation factor Tu OS=Corynebacterium glutamicum (strain ATCC 13032 / DSM 20300 / BCRC 11384 / JCM 1318 / LMG 3730 / NCIMB 10025) OX=196627 GN=tuf PE=3 SV=1	2	44	M.(A)[Acetyl]KAKFERTKPHVNIGTIGHVDHGKTTTTAAITKVLADTYPE(LN)[-17.9728].E	1	-	0	15	10	0.00365446	0.000739645	0	NA	NA	NA
106	D:/Documents/Reynaldo/Toppic1.4_GFC/MzML/F_RC_36H_US_1A18_00_HH_18_181027185709_ms2.msalign	453	HCD	847	2433.16	78	9	4691.73	4691.75	232	74400000	53.2436	sp|P61173|RL36_CORGL	50S ribosomal protein L36 OS=Corynebacterium glutamicum (strain ATCC 13032 / DSM 20300 / BCRC 11384 / JCM 1318 / LMG 3730 / NCIMB 10025) OX=196627 GN=rpmJ PE=3 SV=1	1	40	.MKVRNSLRSLKNKPGAQVVRRRGKVYVINKKEPRFKARQG.	0	-	0	14	13	6.95e-11	0	0	NA	NA	NA
107	D:/Documents/Reynaldo/Toppic1.4_GFC/MzML/F_RC_36H_US_1A18_00_HH_18_181027185709_ms2.msalign	454	HCD	848	2434.17	77	6	4667.47	4667.61	612	1170000	54.3615	sp|P42439|EFTU_CORGL	Elongation factor Tu OS=Corynebacterium glutamicum (strain ATCC 13032 / DSM 20300 / BCRC 11384 / JCM 1318 / LMG 3730 / NCIMB 10025) OX=196627 GN=tuf PE=3 SV=1	2	44	M.(A)[Acetyl]KAKFERTKPHVNIGTIGHVDHGKTTTTAAITKVLADTY(PELN)[-17.8841].E	1	-	0	14	11	4.98e-05	0	0	NA	NA	NA
108	D:/Documents/Reynaldo/Toppic1.4_GFC/MzML/F_RC_36H_US_1A18_00_HH_18_181027185709_ms2.msalign	455	HCD	850	2439.26	78	9	4691.73	4691.75	232	74400000	53.2436	sp|P61173|RL36_CORGL	50S ribosomal protein L36 OS=Corynebacterium glutamicum (strain ATCC 13032 / DSM 20300 / BCRC 11384 / JCM 1318 / LMG 3730 / NCIMB 10025) OX=196627 GN=rpmJ PE=3 SV=1	1	40	.MKVRNSLRSLKNKPGAQVVRRRGKVYVINKKEPRFKARQG.	0	-	0	13	11	1.29e-06	0	0	NA	NA	NA
109	D:/Documents/Reynaldo/Toppic1.4_GFC/MzML/F_RC_36H_US_1A18_00_HH_18_181027185709_ms2.msalign	456	HCD	851	2440.26	123	7	8141.72	8141.96	294	839000	29.1799	tr|Q8NMJ1|Q8NMJ1_CORGL	Uncharacterized protein OS=Corynebacterium glutamicum (strain ATCC 13032 / DSM 20300 / BCRC 11384 / JCM 1318 / LMG 3730 / NCIMB 10025) OX=196627 GN=Cgl2582 PE=4 SV=1	2	71	M.GRGRAKAKQTKVARQLKYSSPDMDLDSLQRELANQSPRRSYSDTPDDEDQYAEYADWDEDDTDNRAYGT(N)[70.2434].	1	-	0	24	21	2.15e-09	0	0	70.2434	70	PyruvicAcidIminyl OR Butyryl OR Crotonaldehyde OR Pentylamine
110	D:/Documents/Reynaldo/Toppic1.4_GFC/MzML/F_RC_36H_US_1A18_00_HH_18_181027185709_ms2.msalign	457	HCD	853	2445.05	58	5	3480.96	3480.97	434	9550000	54.7214	sp|P42439|EFTU_CORGL	Elongation factor Tu OS=Corynebacterium glutamicum (strain ATCC 13032 / DSM 20300 / BCRC 11384 / JCM 1318 / LMG 3730 / NCIMB 10025) OX=196627 GN=tuf PE=3 SV=1	365	396	T.LIQPVAMDEGLRFAIREGSRTVGAGRVTKIIK.	0	-	0	10	7	1.38e-05	0	0	NA	NA	NA
111	D:/Documents/Reynaldo/Toppic1.4_GFC/MzML/F_RC_36H_US_1A18_00_HH_18_181027185709_ms2.msalign	459	HCD	856	2451.05	58	5	3480.96	3480.97	434	9550000	54.7214	sp|P42439|EFTU_CORGL	Elongation factor Tu OS=Corynebacterium glutamicum (strain ATCC 13032 / DSM 20300 / BCRC 11384 / JCM 1318 / LMG 3730 / NCIMB 10025) OX=196627 GN=tuf PE=3 SV=1	365	396	T.LIQPVAMDEGLRFAIREGSRTVGAGRVTKIIK.	0	-	0	12	9	1.58e-05	0	0	NA	NA	NA
112	D:/Documents/Reynaldo/Toppic1.4_GFC/MzML/F_RC_36H_US_1A18_00_HH_18_181027185709_ms2.msalign	461	HCD	859	2457.08	134	7	8070.68	8071.72	47	32100000	48.2078	tr|Q8NMJ1|Q8NMJ1_CORGL	Uncharacterized protein OS=Corynebacterium glutamicum (strain ATCC 13032 / DSM 20300 / BCRC 11384 / JCM 1318 / LMG 3730 / NCIMB 10025) OX=196627 GN=Cgl2582 PE=4 SV=1	2	71	M.GRGRAKAKQTKVARQLKYSSPDMDLDSLQRELANQSPRRSYSDTPDDEDQYAEYADWDEDDTDNRAYGTN.	0	-	0	30	26	1.35e-14	0	0	NA	NA	NA
113	D:/Documents/Reynaldo/Toppic1.4_GFC/MzML/F_RC_36H_US_1A18_00_HH_18_181027185709_ms2.msalign	463	HCD	862	2462.87	131	7	8071.68	8071.72	47	32100000	48.2078	tr|Q8NMJ1|Q8NMJ1_CORGL	Uncharacterized protein OS=Corynebacterium glutamicum (strain ATCC 13032 / DSM 20300 / BCRC 11384 / JCM 1318 / LMG 3730 / NCIMB 10025) OX=196627 GN=Cgl2582 PE=4 SV=1	2	71	M.GRGRAKAKQTKVARQLKYSSPDMDLDSLQRELANQSPRRSYSDTPDDEDQYAEYADWDEDDTDNRAYGTN.	0	-	0	29	26	6.46e-15	0	0	NA	NA	NA
114	D:/Documents/Reynaldo/Toppic1.4_GFC/MzML/F_RC_36H_US_1A18_00_HH_18_181027185709_ms2.msalign	465	HCD	865	2468.92	77	6	4667.47	4667.48	612	1170000	54.3615	sp|P42439|EFTU_CORGL	Elongation factor Tu OS=Corynebacterium glutamicum (strain ATCC 13032 / DSM 20300 / BCRC 11384 / JCM 1318 / LMG 3730 / NCIMB 10025) OX=196627 GN=tuf PE=3 SV=1	2	44	M.(A)[Acetyl]KAKFERTKPHVNIGTIGHVDHGKTTTTAAITKVLADTYPE(LN)[-18.0099].E	1	-	0	11	10	0.00159076	0.000527148	0	NA	NA	NA
115	D:/Documents/Reynaldo/Toppic1.4_GFC/MzML/F_RC_36H_US_1A18_00_HH_18_181027185709_ms2.msalign	467	HCD	868	2474.85	78	9	4691.73	4691.75	232	74400000	53.2436	sp|P61173|RL36_CORGL	50S ribosomal protein L36 OS=Corynebacterium glutamicum (strain ATCC 13032 / DSM 20300 / BCRC 11384 / JCM 1318 / LMG 3730 / NCIMB 10025) OX=196627 GN=rpmJ PE=3 SV=1	1	40	.MKVRNSLRSLKNKPGAQVVRRRGKVYVINKKEPRFKARQG.	0	-	0	12	11	1.18e-06	0	0	NA	NA	NA
116	D:/Documents/Reynaldo/Toppic1.4_GFC/MzML/F_RC_36H_US_1A18_00_HH_18_181027185709_ms2.msalign	469	HCD	871	2480.68	78	9	4691.73	4691.72	232	74400000	53.2436	sp|P61173|RL36_CORGL	50S ribosomal protein L36 OS=Corynebacterium glutamicum (strain ATCC 13032 / DSM 20300 / BCRC 11384 / JCM 1318 / LMG 3730 / NCIMB 10025) OX=196627 GN=rpmJ PE=3 SV=1	1	40	.(M)[-0.0224]KVRNSLRSLKNKPGAQVVRRRGKVYVINKKEPRFKARQG.	1	-	0	13	13	7.35e-08	0	0	-0.0224	0	Gln->Lys OR Lys->Gln
117	D:/Documents/Reynaldo/Toppic1.4_GFC/MzML/F_RC_36H_US_1A18_00_HH_18_181027185709_ms2.msalign	470	HCD	872	2481.44	45	4	2727.68	2727.76	1013	1810000	50.6993	sp|P61173|RL36_CORGL	50S ribosomal protein L36 OS=Corynebacterium glutamicum (strain ATCC 13032 / DSM 20300 / BCRC 11384 / JCM 1318 / LMG 3730 / NCIMB 10025) OX=196627 GN=rpmJ PE=3 SV=1	20	40	V.RRRGKVY(VI)[142.2361]NKKEPRFKARQG.	1	-	0	5	5	0.0732758	0.00566229	0.011976	142.236	142	BEMAD_ST:2H(6) OR Diphthamide
118	D:/Documents/Reynaldo/Toppic1.4_GFC/MzML/F_RC_36H_US_1A18_00_HH_18_181027185709_ms2.msalign	471	HCD	874	2486.44	58	5	3480.96	3480.97	434	9550000	54.7214	sp|P42439|EFTU_CORGL	Elongation factor Tu OS=Corynebacterium glutamicum (strain ATCC 13032 / DSM 20300 / BCRC 11384 / JCM 1318 / LMG 3730 / NCIMB 10025) OX=196627 GN=tuf PE=3 SV=1	365	396	T.LIQPVAMDEGLRFAIREGSRTVGAGRVTKIIK.	0	-	0	11	8	6.29e-07	0	0	NA	NA	NA
119	D:/Documents/Reynaldo/Toppic1.4_GFC/MzML/F_RC_36H_US_1A18_00_HH_18_181027185709_ms2.msalign	472	HCD	875	2487.25	45	4	2727.68	2727.76	1013	1810000	50.6993	sp|P61173|RL36_CORGL	50S ribosomal protein L36 OS=Corynebacterium glutamicum (strain ATCC 13032 / DSM 20300 / BCRC 11384 / JCM 1318 / LMG 3730 / NCIMB 10025) OX=196627 GN=rpmJ PE=3 SV=1	20	40	V.RRRGKVY(VI)[142.2359]NKKEPRFKARQG.	1	-	0	5	5	0.0330716	0.00256137	0.011976	142.236	142	BEMAD_ST:2H(6) OR Diphthamide
120	D:/Documents/Reynaldo/Toppic1.4_GFC/MzML/F_RC_36H_US_1A18_00_HH_18_181027185709_ms2.msalign	473	HCD	877	2492.1	58	5	3480.96	3480.97	434	9550000	54.7214	sp|P42439|EFTU_CORGL	Elongation factor Tu OS=Corynebacterium glutamicum (strain ATCC 13032 / DSM 20300 / BCRC 11384 / JCM 1318 / LMG 3730 / NCIMB 10025) OX=196627 GN=tuf PE=3 SV=1	365	396	T.LIQPVAMDEGLRFAIREGSRTVGAGRVTKIIK.	0	-	0	9	6	0.00535458	0.000716675	0	NA	NA	NA
121	D:/Documents/Reynaldo/Toppic1.4_GFC/MzML/F_RC_36H_US_1A18_00_HH_18_181027185709_ms2.msalign	474	HCD	878	2492.87	52	5	3136.82	3136.83	547	2910000	-339.454	sp|P61173|RL36_CORGL	50S ribosomal protein L36 OS=Corynebacterium glutamicum (strain ATCC 13032 / DSM 20300 / BCRC 11384 / JCM 1318 / LMG 3730 / NCIMB 10025) OX=196627 GN=rpmJ PE=3 SV=1	14	40	K.PGAQVVRRRGKVYVINKKEPRFKARQG.	0	-	0	9	8	1.55e-05	0	0	NA	NA	NA
122	D:/Documents/Reynaldo/Toppic1.4_GFC/MzML/F_RC_36H_US_1A18_00_HH_18_181027185709_ms2.msalign	476	HCD	881	2498.65	52	5	3136.82	3136.83	547	2910000	-339.454	sp|P61173|RL36_CORGL	50S ribosomal protein L36 OS=Corynebacterium glutamicum (strain ATCC 13032 / DSM 20300 / BCRC 11384 / JCM 1318 / LMG 3730 / NCIMB 10025) OX=196627 GN=rpmJ PE=3 SV=1	14	40	K.PGAQVVRRRGKVYVINKKEPRFKARQG.	0	-	0	7	7	6.27e-05	0	0	NA	NA	NA
123	D:/Documents/Reynaldo/Toppic1.4_GFC/MzML/F_RC_36H_US_1A18_00_HH_18_181027185709_ms2.msalign	481	HCD	889	2514.88	78	9	4691.73	4691.75	232	74400000	53.2436	sp|P61173|RL36_CORGL	50S ribosomal protein L36 OS=Corynebacterium glutamicum (strain ATCC 13032 / DSM 20300 / BCRC 11384 / JCM 1318 / LMG 3730 / NCIMB 10025) OX=196627 GN=rpmJ PE=3 SV=1	1	40	.MKVRNSLRSLKNKPGAQVVRRRGKVYVINKKEPRFKARQG.	0	-	0	14	12	2.63e-07	0	0	NA	NA	NA
124	D:/Documents/Reynaldo/Toppic1.4_GFC/MzML/F_RC_36H_US_1A18_00_HH_18_181027185709_ms2.msalign	483	HCD	892	2520.39	78	9	4691.73	4691.75	232	74400000	53.2436	sp|P61173|RL36_CORGL	50S ribosomal protein L36 OS=Corynebacterium glutamicum (strain ATCC 13032 / DSM 20300 / BCRC 11384 / JCM 1318 / LMG 3730 / NCIMB 10025) OX=196627 GN=rpmJ PE=3 SV=1	1	40	.MKVRNSLRSLKNKPGAQVVRRRGKVYVINKKEPRFKARQG.	0	-	0	11	10	5.42e-06	0	0	NA	NA	NA
125	D:/Documents/Reynaldo/Toppic1.4_GFC/MzML/F_RC_36H_US_1A18_00_HH_18_181027185709_ms2.msalign	486	HCD	896	2526.88	45	4	2710.65	2710.73	783	1210000	47.3839	sp|P61173|RL36_CORGL	50S ribosomal protein L36 OS=Corynebacterium glutamicum (strain ATCC 13032 / DSM 20300 / BCRC 11384 / JCM 1318 / LMG 3730 / NCIMB 10025) OX=196627 GN=rpmJ PE=3 SV=1	20	40	V.RRRGKVY(VI)[125.2093]NKKEPRFKARQG.	1	-	0	6	6	0.000891447	0.000552029	0.00255755	125.209	125	Nethylmaleimide
126	D:/Documents/Reynaldo/Toppic1.4_GFC/MzML/F_RC_36H_US_1A18_00_HH_18_181027185709_ms2.msalign	487	HCD	898	2531.6	52	5	3136.82	3136.83	547	2910000	-339.454	sp|P61173|RL36_CORGL	50S ribosomal protein L36 OS=Corynebacterium glutamicum (strain ATCC 13032 / DSM 20300 / BCRC 11384 / JCM 1318 / LMG 3730 / NCIMB 10025) OX=196627 GN=rpmJ PE=3 SV=1	14	40	K.PGAQVVRRRGKVYVINKKEPRFKARQG.	0	-	0	8	7	1.78e-05	0	0	NA	NA	NA
127	D:/Documents/Reynaldo/Toppic1.4_GFC/MzML/F_RC_36H_US_1A18_00_HH_18_181027185709_ms2.msalign	489	HCD	901	2537.33	48	5	2902.78	2902.87	1006	209000	-388.2	sp|P61173|RL36_CORGL	50S ribosomal protein L36 OS=Corynebacterium glutamicum (strain ATCC 13032 / DSM 20300 / BCRC 11384 / JCM 1318 / LMG 3730 / NCIMB 10025) OX=196627 GN=rpmJ PE=3 SV=1	15	40	P.GAQVVRR(RGKVYVI)[-136.9114]NKKEPRFKARQG.	1	-	0	6	6	0.0310208	0.00257621	0.0120603	-136.911	-137	NA
128	D:/Documents/Reynaldo/Toppic1.4_GFC/MzML/F_RC_36H_US_1A18_00_HH_18_181027185709_ms2.msalign	490	HCD	902	2538.03	52	5	3136.82	3136.83	547	2910000	-339.454	sp|P61173|RL36_CORGL	50S ribosomal protein L36 OS=Corynebacterium glutamicum (strain ATCC 13032 / DSM 20300 / BCRC 11384 / JCM 1318 / LMG 3730 / NCIMB 10025) OX=196627 GN=rpmJ PE=3 SV=1	14	40	K.PGAQVVRRRGKVYVINKKEPRFKARQG.	0	-	0	8	8	7.18e-05	0	0	NA	NA	NA
129	D:/Documents/Reynaldo/Toppic1.4_GFC/MzML/F_RC_36H_US_1A18_00_HH_18_181027185709_ms2.msalign	492	HCD	905	2543.82	128	11	7684.88	7685.9	314	23800000	31.9494	tr|Q8NPK6|Q8NPK6_CORGL	Uncharacterized protein OS=Corynebacterium glutamicum (strain ATCC 13032 / DSM 20300 / BCRC 11384 / JCM 1318 / LMG 3730 / NCIMB 10025) OX=196627 GN=Cgl1806 PE=4 SV=1	6	74	N.ITTVRTEDGWGNRRDNASRLSKSFDTQSEAIAAAKVTAQREKLEHRIQGRDGKIREANSYGNDPHPPKG.	0	-	0	13	11	0.0018472	0.000520021	0	NA	NA	NA
130	D:/Documents/Reynaldo/Toppic1.4_GFC/MzML/F_RC_36H_US_1A18_00_HH_18_181027185709_ms2.msalign	494	HCD	908	2549.38	49	5	2964.84	2964.92	915	1440000	-341.396	sp|P61173|RL36_CORGL	50S ribosomal protein L36 OS=Corynebacterium glutamicum (strain ATCC 13032 / DSM 20300 / BCRC 11384 / JCM 1318 / LMG 3730 / NCIMB 10025) OX=196627 GN=rpmJ PE=3 SV=1	16	40	G.AQVVRRRGKVY(V)[-17.8355]INKKEPRFKARQG.	1	-	0	7	6	0.00750003	0.000699464	0.00328587	-17.8355	-18	15N-oxobutanoic OR Phe->Glu OR Cys->Oxoalanine OR Asp->Pro OR Dehydrated OR Met->Xle OR Glu->pyro-Glu
131	D:/Documents/Reynaldo/Toppic1.4_GFC/MzML/F_RC_36H_US_1A18_00_HH_18_181027185709_ms2.msalign	495	HCD	910	2554.05	78	9	4691.73	4691.75	232	74400000	53.2436	sp|P61173|RL36_CORGL	50S ribosomal protein L36 OS=Corynebacterium glutamicum (strain ATCC 13032 / DSM 20300 / BCRC 11384 / JCM 1318 / LMG 3730 / NCIMB 10025) OX=196627 GN=rpmJ PE=3 SV=1	1	40	.MKVRNSLRSLKNKPGAQVVRRRGKVYVINKKEPRFKARQG.	0	-	0	14	11	2.24e-07	0	0	NA	NA	NA
132	D:/Documents/Reynaldo/Toppic1.4_GFC/MzML/F_RC_36H_US_1A18_00_HH_18_181027185709_ms2.msalign	497	HCD	913	2559.44	78	9	4691.73	4691.74	232	74400000	53.2436	sp|P61173|RL36_CORGL	50S ribosomal protein L36 OS=Corynebacterium glutamicum (strain ATCC 13032 / DSM 20300 / BCRC 11384 / JCM 1318 / LMG 3730 / NCIMB 10025) OX=196627 GN=rpmJ PE=3 SV=1	1	40	.(M)[-0.0085]KVRNSLRSLKNKPGAQVVRRRGKVYVINKKEPRFKARQG.	1	-	0	17	14	6.31e-09	0	0	-0.0085	0	Gln->Lys OR Lys->Gln
133	D:/Documents/Reynaldo/Toppic1.4_GFC/MzML/F_RC_36H_US_1A18_00_HH_18_181027185709_ms2.msalign	498	HCD	914	2560.13	49	5	2991.84	2991.92	810	7960000	43.2376	sp|P61173|RL36_CORGL	50S ribosomal protein L36 OS=Corynebacterium glutamicum (strain ATCC 13032 / DSM 20300 / BCRC 11384 / JCM 1318 / LMG 3730 / NCIMB 10025) OX=196627 GN=rpmJ PE=3 SV=1	16	40	G.AQVVRRRGKVY(VI)[9.1640]NKKEPRFKARQG.	1	-	0	8	7	0.00154873	0.000528821	0.00247219	9.164	9	Label:13C(9) OR Phe->Arg OR Lys->His OR Gln->His
134	D:/Documents/Reynaldo/Toppic1.4_GFC/MzML/F_RC_36H_US_1A18_00_HH_18_181027185709_ms2.msalign	499	HCD	916	2564.75	49	5	2991.84	2991.92	810	7960000	43.2376	sp|P61173|RL36_CORGL	50S ribosomal protein L36 OS=Corynebacterium glutamicum (strain ATCC 13032 / DSM 20300 / BCRC 11384 / JCM 1318 / LMG 3730 / NCIMB 10025) OX=196627 GN=rpmJ PE=3 SV=1	16	40	G.(AQVVRRRGKVYV)[9.1640]INKKEPRFKARQG.	1	-	0	6	6	0.0283598	0.00258788	0.00247219	9.164	9	Label:13C(9) OR Phe->Arg OR Lys->His OR Gln->His
135	D:/Documents/Reynaldo/Toppic1.4_GFC/MzML/F_RC_36H_US_1A18_00_HH_18_181027185709_ms2.msalign	503	HCD	922	2575.41	128	11	7684.88	7685.9	314	23800000	31.9494	tr|Q8NPK6|Q8NPK6_CORGL	Uncharacterized protein OS=Corynebacterium glutamicum (strain ATCC 13032 / DSM 20300 / BCRC 11384 / JCM 1318 / LMG 3730 / NCIMB 10025) OX=196627 GN=Cgl1806 PE=4 SV=1	6	74	N.ITTVRTEDGWGNRRDNASRLSKSFDTQSEAIAAAKVTAQREKLEHRIQGRDGKIREANSYGNDPHPPKG.	0	-	0	10	10	0.0272442	0.00259459	0	NA	NA	NA
136	D:/Documents/Reynaldo/Toppic1.4_GFC/MzML/F_RC_36H_US_1A18_00_HH_18_181027185709_ms2.msalign	506	HCD	926	2581.47	128	11	7684.88	7684.87	314	23800000	31.9494	tr|Q8NPK6|Q8NPK6_CORGL	Uncharacterized protein OS=Corynebacterium glutamicum (strain ATCC 13032 / DSM 20300 / BCRC 11384 / JCM 1318 / LMG 3730 / NCIMB 10025) OX=196627 GN=Cgl1806 PE=4 SV=1	1	74	.MTKRNITTVRTEDGWGNRRDNASRLSKSFDTQSEAIAAAKVTAQREKLE(HRIQGRDGKIREANSYG)[-631.3636]NDPHPPKG.	1	-	0	19	16	0.000101628	0.000323939	0	-631.364	-631	NA
137	D:/Documents/Reynaldo/Toppic1.4_GFC/MzML/F_RC_36H_US_1A18_00_HH_18_181027185709_ms2.msalign	509	HCD	931	2591.41	78	9	4691.73	4691.75	232	74400000	53.2436	sp|P61173|RL36_CORGL	50S ribosomal protein L36 OS=Corynebacterium glutamicum (strain ATCC 13032 / DSM 20300 / BCRC 11384 / JCM 1318 / LMG 3730 / NCIMB 10025) OX=196627 GN=rpmJ PE=3 SV=1	1	40	.MKVRNSLRSLKNKPGAQVVRRRGKVYVINKKEPRFKARQG.	0	-	0	13	12	1.34e-07	0	0	NA	NA	NA
138	D:/Documents/Reynaldo/Toppic1.4_GFC/MzML/F_RC_36H_US_1A18_00_HH_18_181027185709_ms2.msalign	511	HCD	934	2596.65	78	9	4691.73	4691.75	232	74400000	53.2436	sp|P61173|RL36_CORGL	50S ribosomal protein L36 OS=Corynebacterium glutamicum (strain ATCC 13032 / DSM 20300 / BCRC 11384 / JCM 1318 / LMG 3730 / NCIMB 10025) OX=196627 GN=rpmJ PE=3 SV=1	1	40	.MKVRNSLRSLKNKPGAQVVRRRGKVYVINKKEPRFKARQG.	0	-	0	12	11	1.4e-06	0	0	NA	NA	NA
139	D:/Documents/Reynaldo/Toppic1.4_GFC/MzML/F_RC_36H_US_1A18_00_HH_18_181027185709_ms2.msalign	512	HCD	935	2597.34	52	5	3140.94	3141.03	838	7820000	-337.56	sp|Q8NS16|RL33_CORGL	50S ribosomal protein L33 OS=Corynebacterium glutamicum (strain ATCC 13032 / DSM 20300 / BCRC 11384 / JCM 1318 / LMG 3730 / NCIMB 10025) OX=196627 GN=rpmG PE=3 SV=1	2	30	M.ARNDIRPIIKLKSTAGTG(YTYVTRKNKRN)[-192.8430].N	1	-	0	7	7	0.00256892	0.000762777	0.00358852	-192.843	-193	NA
140	D:/Documents/Reynaldo/Toppic1.4_GFC/MzML/F_RC_36H_US_1A18_00_HH_18_181027185709_ms2.msalign	513	HCD	937	2601.91	105	11	6328.41	6328.44	76	176000000	56.3353	sp|Q8NS16|RL33_CORGL	50S ribosomal protein L33 OS=Corynebacterium glutamicum (strain ATCC 13032 / DSM 20300 / BCRC 11384 / JCM 1318 / LMG 3730 / NCIMB 10025) OX=196627 GN=rpmG PE=3 SV=1	2	54	M.ARNDIRPIIKLKSTAGTGYTYVTRKNKRNNPDRISLMKYDPVVRKHVEFREER.	0	-	0	21	18	1.38e-14	0	0	NA	NA	NA
141	D:/Documents/Reynaldo/Toppic1.4_GFC/MzML/F_RC_36H_US_1A18_00_HH_18_181027185709_ms2.msalign	514	HCD	938	2602.58	136	12	8184.16	8184.16	156	45600000	41.5851	tr|Q8NPK6|Q8NPK6_CORGL	Uncharacterized protein OS=Corynebacterium glutamicum (strain ATCC 13032 / DSM 20300 / BCRC 11384 / JCM 1318 / LMG 3730 / NCIMB 10025) OX=196627 GN=Cgl1806 PE=4 SV=1	2	74	M.TKRNITTVRTEDGWGNRRDNASRLSKSFDTQSEAIAAAKVTAQREKLEHRIQGRDGKIREANSYG(N)[-1.0355]DPHPPKG.	1	-	0	18	17	3.97e-06	0	0	-1.0355	-1	Glu->pyro-Glu+Methyl:2H(2)13C(1) OR Glu->Lys OR Asp->Asn OR Amidated OR Lys->Allysine OR Glu->Gln OR Dehydro OR Asn->Xle
142	D:/Documents/Reynaldo/Toppic1.4_GFC/MzML/F_RC_36H_US_1A18_00_HH_18_181027185709_ms2.msalign	515	HCD	940	2607.16	105	11	6328.41	6328.44	76	176000000	56.3353	sp|Q8NS16|RL33_CORGL	50S ribosomal protein L33 OS=Corynebacterium glutamicum (strain ATCC 13032 / DSM 20300 / BCRC 11384 / JCM 1318 / LMG 3730 / NCIMB 10025) OX=196627 GN=rpmG PE=3 SV=1	2	54	M.ARNDIRPIIKLKSTAGTGYTYVTRKNKRNNPDRISLMKYDPVVRKHVEFREER.	0	-	0	21	16	3.03e-10	0	0	NA	NA	NA
143	D:/Documents/Reynaldo/Toppic1.4_GFC/MzML/F_RC_36H_US_1A18_00_HH_18_181027185709_ms2.msalign	517	HCD	943	2612.39	136	12	8184.15	8185.19	156	45600000	41.5851	tr|Q8NPK6|Q8NPK6_CORGL	Uncharacterized protein OS=Corynebacterium glutamicum (strain ATCC 13032 / DSM 20300 / BCRC 11384 / JCM 1318 / LMG 3730 / NCIMB 10025) OX=196627 GN=Cgl1806 PE=4 SV=1	2	74	M.TKRNITTVRTEDGWGNRRDNASRLSKSFDTQSEAIAAAKVTAQREKLEHRIQGRDGKIREANSYGNDPHPPKG.	0	-	0	15	14	8.54e-06	0	0	NA	NA	NA
144	D:/Documents/Reynaldo/Toppic1.4_GFC/MzML/F_RC_36H_US_1A18_00_HH_18_181027185709_ms2.msalign	524	HCD	953	2628.74	52	5	3123.91	3124	695	11700000	54.5967	sp|Q8NS16|RL33_CORGL	50S ribosomal protein L33 OS=Corynebacterium glutamicum (strain ATCC 13032 / DSM 20300 / BCRC 11384 / JCM 1318 / LMG 3730 / NCIMB 10025) OX=196627 GN=rpmG PE=3 SV=1	2	26	M.ARNDIRPIIKLKSTAGTG(YTYVTRK)[302.4123].N	1	-	0	8	8	0.000212486	0.000306373	0.00143885	302.412	302	Unknown:302
145	D:/Documents/Reynaldo/Toppic1.4_GFC/MzML/F_RC_36H_US_1A18_00_HH_18_181027185709_ms2.msalign	527	HCD	958	2638.49	105	10	6328.41	6328.44	76	176000000	56.3353	sp|Q8NS16|RL33_CORGL	50S ribosomal protein L33 OS=Corynebacterium glutamicum (strain ATCC 13032 / DSM 20300 / BCRC 11384 / JCM 1318 / LMG 3730 / NCIMB 10025) OX=196627 GN=rpmG PE=3 SV=1	2	54	M.ARNDIRPIIKLKSTAGTGYTYVTRKNKRNNPDRISLMKYDPVVRKHVEFREER.	0	-	0	18	15	9.29e-10	0	0	NA	NA	NA
146	D:/Documents/Reynaldo/Toppic1.4_GFC/MzML/F_RC_36H_US_1A18_00_HH_18_181027185709_ms2.msalign	529	HCD	961	2643.7	105	11	6328.41	6328.44	76	176000000	56.3353	sp|Q8NS16|RL33_CORGL	50S ribosomal protein L33 OS=Corynebacterium glutamicum (strain ATCC 13032 / DSM 20300 / BCRC 11384 / JCM 1318 / LMG 3730 / NCIMB 10025) OX=196627 GN=rpmG PE=3 SV=1	2	54	M.ARNDIRPIIKLKSTAGTGYTYVTRKNKRNNPDRISLMKYDPVVRKHVEFREER.	0	-	0	25	20	7.81e-15	0	0	NA	NA	NA
147	D:/Documents/Reynaldo/Toppic1.4_GFC/MzML/F_RC_36H_US_1A18_00_HH_18_181027185709_ms2.msalign	532	HCD	965	2649.58	136	12	8185.15	8185.19	156	45600000	41.5851	tr|Q8NPK6|Q8NPK6_CORGL	Uncharacterized protein OS=Corynebacterium glutamicum (strain ATCC 13032 / DSM 20300 / BCRC 11384 / JCM 1318 / LMG 3730 / NCIMB 10025) OX=196627 GN=Cgl1806 PE=4 SV=1	2	74	M.TKRNITTVRTEDGWGNRRDNASRLSKSFDTQSEAIAAAKVTAQREKLEHRIQGRDGKIREANSYGNDPHPPKG.	0	-	0	19	19	4.87e-10	0	0	NA	NA	NA
148	D:/Documents/Reynaldo/Toppic1.4_GFC/MzML/F_RC_36H_US_1A18_00_HH_18_181027185709_ms2.msalign	541	HCD	979	2675.05	105	11	6328.41	6328.44	76	176000000	56.3353	sp|Q8NS16|RL33_CORGL	50S ribosomal protein L33 OS=Corynebacterium glutamicum (strain ATCC 13032 / DSM 20300 / BCRC 11384 / JCM 1318 / LMG 3730 / NCIMB 10025) OX=196627 GN=rpmG PE=3 SV=1	2	54	M.ARNDIRPIIKLKSTAGTGYTYVTRKNKRNNPDRISLMKYDPVVRKHVEFREER.	0	-	0	29	21	7.4e-14	0	0	NA	NA	NA
149	D:/Documents/Reynaldo/Toppic1.4_GFC/MzML/F_RC_36H_US_1A18_00_HH_18_181027185709_ms2.msalign	543	HCD	982	2680.25	105	11	6328.41	6328.44	76	176000000	56.3353	sp|Q8NS16|RL33_CORGL	50S ribosomal protein L33 OS=Corynebacterium glutamicum (strain ATCC 13032 / DSM 20300 / BCRC 11384 / JCM 1318 / LMG 3730 / NCIMB 10025) OX=196627 GN=rpmG PE=3 SV=1	2	54	M.ARNDIRPIIKLKSTAGTGYTYVTRKNKRNNPDRISLMKYDPVVRKHVEFREER.	0	-	0	25	22	6.5e-15	0	0	NA	NA	NA
150	D:/Documents/Reynaldo/Toppic1.4_GFC/MzML/F_RC_36H_US_1A18_00_HH_18_181027185709_ms2.msalign	546	HCD	986	2686.15	101	10	6082.4	6082.43	369	12200000	51.5058	tr|Q8NMA5|Q8NMA5_CORGL	DUF4236 domain-containing protein OS=Corynebacterium glutamicum (strain ATCC 13032 / DSM 20300 / BCRC 11384 / JCM 1318 / LMG 3730 / NCIMB 10025) OX=196627 GN=Cgl2673 PE=4 SV=1	47	102	M.GLNYRKIIKTGKDSWLNVSKSGVSGSKRIGPVTINSRGGISVKLPGGLNYRGRWKK.	0	-	0	16	14	4.49e-08	0	0	NA	NA	NA
151	D:/Documents/Reynaldo/Toppic1.4_GFC/MzML/F_RC_36H_US_1A18_00_HH_18_181027185709_ms2.msalign	554	HCD	998	2707.11	155	14	9302.88	9303.91	145	182000000	40.2394	sp|Q8NN51|RL27_CORGL	50S ribosomal protein L27 OS=Corynebacterium glutamicum (strain ATCC 13032 / DSM 20300 / BCRC 11384 / JCM 1318 / LMG 3730 / NCIMB 10025) OX=196627 GN=rpmA PE=3 SV=1	2	88	M.AHKKGASSSSNGRDSEAKRLGVKRFGGQQVSAGEILVRQRGTKFHPGENVGRGGDDTLFALKTGAVQFSTKRNRRLVNIVETEAVDA.	0	-	0	13	11	0.00225	0.000512821	0	NA	NA	NA
152	D:/Documents/Reynaldo/Toppic1.4_GFC/MzML/F_RC_36H_US_1A18_00_HH_18_181027185709_ms2.msalign	555	HCD	1000	2711.61	155	12	9303.88	9303.91	145	182000000	40.2394	sp|Q8NN51|RL27_CORGL	50S ribosomal protein L27 OS=Corynebacterium glutamicum (strain ATCC 13032 / DSM 20300 / BCRC 11384 / JCM 1318 / LMG 3730 / NCIMB 10025) OX=196627 GN=rpmA PE=3 SV=1	2	88	M.AHKKGASSSSNGRDSEAKRLGVKRFGGQQVSAGEILVRQRGTKFHPGENVGRGGDDTLFALKTGAVQFSTKRNRRLVNIVETEAVDA.	0	-	0	23	19	2.8e-08	0	0	NA	NA	NA
153	D:/Documents/Reynaldo/Toppic1.4_GFC/MzML/F_RC_36H_US_1A18_00_HH_18_181027185709_ms2.msalign	556	HCD	1001	2712.34	155	14	9302.88	9303.91	145	182000000	40.2394	sp|Q8NN51|RL27_CORGL	50S ribosomal protein L27 OS=Corynebacterium glutamicum (strain ATCC 13032 / DSM 20300 / BCRC 11384 / JCM 1318 / LMG 3730 / NCIMB 10025) OX=196627 GN=rpmA PE=3 SV=1	2	88	M.AHKKGASSSSNGRDSEAKRLGVKRFGGQQVSAGEILVRQRGTKFHPGENVGRGGDDTLFALKTGAVQFSTKRNRRLVNIVETEAVDA.	0	-	0	25	15	1.63e-05	0	0	NA	NA	NA
154	D:/Documents/Reynaldo/Toppic1.4_GFC/MzML/F_RC_36H_US_1A18_00_HH_18_181027185709_ms2.msalign	557	HCD	1003	2716.84	155	12	9303.88	9303.91	145	182000000	40.2394	sp|Q8NN51|RL27_CORGL	50S ribosomal protein L27 OS=Corynebacterium glutamicum (strain ATCC 13032 / DSM 20300 / BCRC 11384 / JCM 1318 / LMG 3730 / NCIMB 10025) OX=196627 GN=rpmA PE=3 SV=1	2	88	M.AHKKGASSSSNGRDSEAKRLGVKRFGGQQVSAGEILVRQRGTKFHPGENVGRGGDDTLFALKTGAVQFSTKRNRRLVNIVETEAVDA.	0	-	0	29	19	5.67e-09	0	0	NA	NA	NA
155	D:/Documents/Reynaldo/Toppic1.4_GFC/MzML/F_RC_36H_US_1A18_00_HH_18_181027185709_ms2.msalign	564	HCD	1013	2733.25	119	6	7151.46	7151.49	3	28700000	55.2559	tr|Q8NTX7|Q8NTX7_CORGL	Cold shock proteins OS=Corynebacterium glutamicum (strain ATCC 13032 / DSM 20300 / BCRC 11384 / JCM 1318 / LMG 3730 / NCIMB 10025) OX=196627 GN=Cgl0174 PE=4 SV=1	2	67	M.AQGTVKWFNGEKGFGFIAPNDGSADLFVHYSEIQGSGFRNLEENQPVEFEVGEGAKGPQAQQVRAL.	0	-	0	24	24	5.3e-15	0	0	NA	NA	NA
156	D:/Documents/Reynaldo/Toppic1.4_GFC/MzML/F_RC_36H_US_1A18_00_HH_18_181027185709_ms2.msalign	565	HCD	1015	2737.81	119	6	7151.46	7151.49	3	28700000	55.2559	tr|Q8NTX7|Q8NTX7_CORGL	Cold shock proteins OS=Corynebacterium glutamicum (strain ATCC 13032 / DSM 20300 / BCRC 11384 / JCM 1318 / LMG 3730 / NCIMB 10025) OX=196627 GN=Cgl0174 PE=4 SV=1	2	67	M.AQGTVKWFNGEKGFGFIAPNDGSADLFVHYSEIQGSGFRNLEENQPVEFEVGEGAKGPQAQQVRAL.	0	-	0	39	41	6.67e-28	0	0	NA	NA	NA
157	D:/Documents/Reynaldo/Toppic1.4_GFC/MzML/F_RC_36H_US_1A18_00_HH_18_181027185709_ms2.msalign	568	HCD	1019	2743.76	162	13	9779.13	9779.16	569	61500000	55.7969	sp|Q8NN51|RL27_CORGL	50S ribosomal protein L27 OS=Corynebacterium glutamicum (strain ATCC 13032 / DSM 20300 / BCRC 11384 / JCM 1318 / LMG 3730 / NCIMB 10025) OX=196627 GN=rpmA PE=3 SV=1	2	88	M.AHKKGASSSSNGRDSEAKRLGVKRFGGQQVSAGEILVRQRGTKFHPGENVGRGGDDTLFALKTGAVQFSTKRNRRLVNIVETEAVD(A)[475.2512].	1	-	0	28	19	2.09e-05	0	0	475.251	475	NA
158	D:/Documents/Reynaldo/Toppic1.4_GFC/MzML/F_RC_36H_US_1A18_00_HH_18_181027185709_ms2.msalign	569	HCD	1021	2748.3	144	12	9302.88	9302.85	145	182000000	40.2394	sp|Q8NN51|RL27_CORGL	50S ribosomal protein L27 OS=Corynebacterium glutamicum (strain ATCC 13032 / DSM 20300 / BCRC 11384 / JCM 1318 / LMG 3730 / NCIMB 10025) OX=196627 GN=rpmA PE=3 SV=1	1	88	.MAHKKGASSSSNGRD(SEAKRLGVKRFGGQQVSAGE)[-132.0978]ILVRQRGTKFHPGENVGRGGDDTLFALKTGAVQFSTKRNRRLVNIVETEAVDA.	1	-	0	25	16	0.000534215	0.000286123	0	-132.098	-132	NA
159	D:/Documents/Reynaldo/Toppic1.4_GFC/MzML/F_RC_36H_US_1A18_00_HH_18_181027185709_ms2.msalign	570	HCD	1022	2748.95	157	13	9780.13	9780.15	569	61500000	55.7969	sp|Q8NN51|RL27_CORGL	50S ribosomal protein L27 OS=Corynebacterium glutamicum (strain ATCC 13032 / DSM 20300 / BCRC 11384 / JCM 1318 / LMG 3730 / NCIMB 10025) OX=196627 GN=rpmA PE=3 SV=1	2	88	M.AHKKGASSSSNGRDSEAKRLGVKRFGGQQVSAGEILVRQRGTKFHPGENVGRGGDDTLFALKTGAVQFSTKRNRRLVNIVETEAVD(A)[476.2409].	1	-	0	26	17	0.00171089	0.000524109	0	476.241	476	NA
160	D:/Documents/Reynaldo/Toppic1.4_GFC/MzML/F_RC_36H_US_1A18_00_HH_18_181027185709_ms2.msalign	571	HCD	1024	2753.5	155	12	9303.88	9303.91	145	182000000	40.2394	sp|Q8NN51|RL27_CORGL	50S ribosomal protein L27 OS=Corynebacterium glutamicum (strain ATCC 13032 / DSM 20300 / BCRC 11384 / JCM 1318 / LMG 3730 / NCIMB 10025) OX=196627 GN=rpmA PE=3 SV=1	2	88	M.AHKKGASSSSNGRDSEAKRLGVKRFGGQQVSAGEILVRQRGTKFHPGENVGRGGDDTLFALKTGAVQFSTKRNRRLVNIVETEAVDA.	0	-	0	25	17	5.46e-08	0	0	NA	NA	NA
161	D:/Documents/Reynaldo/Toppic1.4_GFC/MzML/F_RC_36H_US_1A18_00_HH_18_181027185709_ms2.msalign	572	HCD	1025	2754.14	149	12	8999.74	8999.72	438	12100000	29.7605	sp|Q8NN51|RL27_CORGL	50S ribosomal protein L27 OS=Corynebacterium glutamicum (strain ATCC 13032 / DSM 20300 / BCRC 11384 / JCM 1318 / LMG 3730 / NCIMB 10025) OX=196627 GN=rpmA PE=3 SV=1	2	88	M.AHKKGASSSSNGRDSEAKRLGVKRFGGQQVSAGEILVRQRGTKFHPGENVGRGGDDTLFALKTGAVQFSTKRNRRLVNIVET(EAVD)[-304.1922]A.	1	-	0	26	17	0.000150509	0.000314367	0	-304.192	-304	NA
162	D:/Documents/Reynaldo/Toppic1.4_GFC/MzML/F_RC_36H_US_1A18_00_HH_18_181027185709_ms2.msalign	574	HCD	1028	2759.37	143	12	8999.74	8999.72	438	12100000	29.7605	sp|Q8NN51|RL27_CORGL	50S ribosomal protein L27 OS=Corynebacterium glutamicum (strain ATCC 13032 / DSM 20300 / BCRC 11384 / JCM 1318 / LMG 3730 / NCIMB 10025) OX=196627 GN=rpmA PE=3 SV=1	2	88	M.AHKKGASSSSNGRDSEAKRLGVKRFGGQQVSAGEILVRQRGTKFHPGENVGRGGDDTLFALKTGAVQFSTKRNRRLVN(IVETE)[-304.1872]AVDA.	1	-	0	23	17	6.19e-05	0	0	-304.187	-304	NA
163	D:/Documents/Reynaldo/Toppic1.4_GFC/MzML/F_RC_36H_US_1A18_00_HH_18_181027185709_ms2.msalign	577	HCD	1033	2769.08	119	6	7151.46	7151.49	3	28700000	55.2559	tr|Q8NTX7|Q8NTX7_CORGL	Cold shock proteins OS=Corynebacterium glutamicum (strain ATCC 13032 / DSM 20300 / BCRC 11384 / JCM 1318 / LMG 3730 / NCIMB 10025) OX=196627 GN=Cgl0174 PE=4 SV=1	2	67	M.AQGTVKWFNGEKGFGFIAPNDGSADLFVHYSEIQGSGFRNLEENQPVEFEVGEGAKGPQAQQVRAL.	0	-	0	37	37	8.45e-23	0	0	NA	NA	NA
164	D:/Documents/Reynaldo/Toppic1.4_GFC/MzML/F_RC_36H_US_1A18_00_HH_18_181027185709_ms2.msalign	579	HCD	1036	2774.29	159	14	9542.01	9542.29	631	88900000	52.2693	sp|Q8NN51|RL27_CORGL	50S ribosomal protein L27 OS=Corynebacterium glutamicum (strain ATCC 13032 / DSM 20300 / BCRC 11384 / JCM 1318 / LMG 3730 / NCIMB 10025) OX=196627 GN=rpmA PE=3 SV=1	2	88	M.AHKKGASSSSNGRDSEAKRLGVKRFGGQQVSAGEILVRQRGTKFHPGENVGRGGDDTLFALKTGAVQFSTKRNRRLVNIVETEAVD(A)[238.3830].	1	-	0	25	16	0.000762869	0.000279096	0	238.383	238	Palmitoyl
165	D:/Documents/Reynaldo/Toppic1.4_GFC/MzML/F_RC_36H_US_1A18_00_HH_18_181027185709_ms2.msalign	580	HCD	1037	2774.93	112	6	7151.46	7151.49	3	28700000	55.2559	tr|Q8NTX7|Q8NTX7_CORGL	Cold shock proteins OS=Corynebacterium glutamicum (strain ATCC 13032 / DSM 20300 / BCRC 11384 / JCM 1318 / LMG 3730 / NCIMB 10025) OX=196627 GN=Cgl0174 PE=4 SV=1	2	67	M.AQGTVKWFNGEKGFGFIAPNDGSADLFVHYSEIQGSGFRNLEENQPVEFEVGEGAKGPQAQQVRAL.	0	-	0	32	31	3.32e-20	0	0	NA	NA	NA
166	D:/Documents/Reynaldo/Toppic1.4_GFC/MzML/F_RC_36H_US_1A18_00_HH_18_181027185709_ms2.msalign	581	HCD	1039	2779.56	159	13	9542	9542.02	631	88900000	52.2693	sp|Q8NN51|RL27_CORGL	50S ribosomal protein L27 OS=Corynebacterium glutamicum (strain ATCC 13032 / DSM 20300 / BCRC 11384 / JCM 1318 / LMG 3730 / NCIMB 10025) OX=196627 GN=rpmA PE=3 SV=1	2	88	M.AHKKGASSSSNGRDSEAKRLGVKRFGGQQVSAGEILVRQRGTKFHPGENVGRGGDDTLFALKTGAVQFSTKRNRRLVNIVETEAVD(A)[238.1135].	1	-	0	33	18	8.05e-05	0	0	238.113	238	Palmitoyl
167	D:/Documents/Reynaldo/Toppic1.4_GFC/MzML/F_RC_36H_US_1A18_00_HH_18_181027185709_ms2.msalign	582	HCD	1040	2780.23	163	12	9780.12	9780.18	569	61500000	55.7969	sp|Q8NN51|RL27_CORGL	50S ribosomal protein L27 OS=Corynebacterium glutamicum (strain ATCC 13032 / DSM 20300 / BCRC 11384 / JCM 1318 / LMG 3730 / NCIMB 10025) OX=196627 GN=rpmA PE=3 SV=1	2	88	M.AHKKGASSSSNGRDSEAKRLGVKRFGGQQVSAGEILVRQRGTKFHPGENVGRGGDDTLFALKTGAVQFSTKRNRRLVNIVETEAVD(A)[476.2682].	1	-	0	25	15	0.00591214	0.00071242	0	476.268	476	NA
168	D:/Documents/Reynaldo/Toppic1.4_GFC/MzML/F_RC_36H_US_1A18_00_HH_18_181027185709_ms2.msalign	583	HCD	1042	2784.85	154	12	9303.87	9303.91	145	182000000	40.2394	sp|Q8NN51|RL27_CORGL	50S ribosomal protein L27 OS=Corynebacterium glutamicum (strain ATCC 13032 / DSM 20300 / BCRC 11384 / JCM 1318 / LMG 3730 / NCIMB 10025) OX=196627 GN=rpmA PE=3 SV=1	2	88	M.AHKKGASSSSNGRDSEAKRLGVKRFGGQQVSAGEILVRQRGTKFHPGENVGRGGDDTLFALKTGAVQFSTKRNRRLVNIVETEAVDA.	0	-	0	23	14	1.94e-05	0	0	NA	NA	NA
169	D:/Documents/Reynaldo/Toppic1.4_GFC/MzML/F_RC_36H_US_1A18_00_HH_18_181027185709_ms2.msalign	584	HCD	1043	2785.48	162	10	9779.12	9779.13	569	61500000	55.7969	sp|Q8NN51|RL27_CORGL	50S ribosomal protein L27 OS=Corynebacterium glutamicum (strain ATCC 13032 / DSM 20300 / BCRC 11384 / JCM 1318 / LMG 3730 / NCIMB 10025) OX=196627 GN=rpmA PE=3 SV=1	2	88	M.AHKKGASSSSNGRDSEAKRLGVKRFGGQQVSAGEILVRQRGTKFHPGENVGRGGDDTLFALKTGAVQFSTKRNRRLVNIVETEAV(D)[475.2222]A.	1	-	0	17	15	0.00717401	0.000702247	0	475.222	475	NA
170	D:/Documents/Reynaldo/Toppic1.4_GFC/MzML/F_RC_36H_US_1A18_00_HH_18_181027185709_ms2.msalign	585	HCD	1045	2790.12	155	12	9302.88	9303.91	145	182000000	40.2394	sp|Q8NN51|RL27_CORGL	50S ribosomal protein L27 OS=Corynebacterium glutamicum (strain ATCC 13032 / DSM 20300 / BCRC 11384 / JCM 1318 / LMG 3730 / NCIMB 10025) OX=196627 GN=rpmA PE=3 SV=1	2	88	M.AHKKGASSSSNGRDSEAKRLGVKRFGGQQVSAGEILVRQRGTKFHPGENVGRGGDDTLFALKTGAVQFSTKRNRRLVNIVETEAVDA.	0	-	0	18	12	0.00144782	0.000531773	0	NA	NA	NA
171	D:/Documents/Reynaldo/Toppic1.4_GFC/MzML/F_RC_36H_US_1A18_00_HH_18_181027185709_ms2.msalign	586	HCD	1046	2790.77	186	14	11180.9	11182	50	479000000	52.4321	sp|Q8NSZ3|RL24_CORGL	50S ribosomal protein L24 OS=Corynebacterium glutamicum (strain ATCC 13032 / DSM 20300 / BCRC 11384 / JCM 1318 / LMG 3730 / NCIMB 10025) OX=196627 GN=rplX PE=3 SV=1	1	104	.MKVHKGDMVLVISGPDKGAKGQVIAAFPKTEKVLVEGVNRIKKHVANSAPERGAESGGIVTQEAPIHVSNVMVIDSDGNPTRVGYRFDENGKKVRVSRRNGKDI.	0	-	0	39	26	4.83e-10	0	0	NA	NA	NA
172	D:/Documents/Reynaldo/Toppic1.4_GFC/MzML/F_RC_36H_US_1A18_00_HH_18_181027185709_ms2.msalign	587	HCD	1048	2795.32	186	14	11181.9	11182	50	479000000	52.4321	sp|Q8NSZ3|RL24_CORGL	50S ribosomal protein L24 OS=Corynebacterium glutamicum (strain ATCC 13032 / DSM 20300 / BCRC 11384 / JCM 1318 / LMG 3730 / NCIMB 10025) OX=196627 GN=rplX PE=3 SV=1	1	104	.MKVHKGDMVLVISGPDKGAKGQVIAAFPKTEKVLVEGVNRIKKHVANSAPERGAESGGIVTQEAPIHVSNVMVIDSDGNPTRVGYRFDENGKKVRVSRRNGKDI.	0	-	0	47	28	1.34e-10	0	0	NA	NA	NA
173	D:/Documents/Reynaldo/Toppic1.4_GFC/MzML/F_RC_36H_US_1A18_00_HH_18_181027185709_ms2.msalign	588	HCD	1049	2795.99	190	14	11420	11420.3	230	142000000	55.1027	sp|Q8NSZ3|RL24_CORGL	50S ribosomal protein L24 OS=Corynebacterium glutamicum (strain ATCC 13032 / DSM 20300 / BCRC 11384 / JCM 1318 / LMG 3730 / NCIMB 10025) OX=196627 GN=rplX PE=3 SV=1	1	104	.MKVHKGDMVLVISGPDKGAKGQVIAAFPKTEKVLVEGVNRIKKHVANSAPERGAESGGIVTQ(E)[238.3286]APIHVSNVMVIDSDGNPTRVGYRFDENGKKVRVSRRNGKDI.	1	-	0	39	26	5.46e-08	0	0	238.329	238	Palmitoyl
174	D:/Documents/Reynaldo/Toppic1.4_GFC/MzML/F_RC_36H_US_1A18_00_HH_18_181027185709_ms2.msalign	589	HCD	1051	2800.65	190	14	11420	11420	230	142000000	55.1027	sp|Q8NSZ3|RL24_CORGL	50S ribosomal protein L24 OS=Corynebacterium glutamicum (strain ATCC 13032 / DSM 20300 / BCRC 11384 / JCM 1318 / LMG 3730 / NCIMB 10025) OX=196627 GN=rplX PE=3 SV=1	1	104	.MKVHKGDMVLVISGPDKGAKGQVIAAFPKTEKVLVEGVNRIKKHVANSAPERGAESGGIVT(Q)[238.0886]EAPIHVSNVMVIDSDGNPTRVGYRFDENGKKVRVSRRNGKDI.	1	-	0	45	26	7.85e-09	0	0	238.089	238	Palmitoyl
175	D:/Documents/Reynaldo/Toppic1.4_GFC/MzML/F_RC_36H_US_1A18_00_HH_18_181027185709_ms2.msalign	590	HCD	1052	2801.35	194	14	11657.2	11657.1	190	28400000	45.1108	sp|Q8NSZ3|RL24_CORGL	50S ribosomal protein L24 OS=Corynebacterium glutamicum (strain ATCC 13032 / DSM 20300 / BCRC 11384 / JCM 1318 / LMG 3730 / NCIMB 10025) OX=196627 GN=rplX PE=3 SV=1	1	104	.MKVHKGDMVLVISGPDKGAK(GQVIAAFPKTEKVLVEGVNRIKKHVANSAPE)[475.1569]RGAESGGIVTQEAPIHVSNVMVIDSDGNPTRVGYRFDENGKKVRVSRRNGKDI.	1	-	0	39	25	2.44e-08	0	0	475.157	475	NA
176	D:/Documents/Reynaldo/Toppic1.4_GFC/MzML/F_RC_36H_US_1A18_00_HH_18_181027185709_ms2.msalign	591	HCD	1054	2806.05	57	5	3434.74	3434.75	1089	6520000	-343.302	sp|Q8NSZ3|RL24_CORGL	50S ribosomal protein L24 OS=Corynebacterium glutamicum (strain ATCC 13032 / DSM 20300 / BCRC 11384 / JCM 1318 / LMG 3730 / NCIMB 10025) OX=196627 GN=rplX PE=3 SV=1	75	104	I.DSDGNPTRVGYRFDENGKKVRVSRRNGKDI.	0	-	0	9	5	0.0930244	0.00715706	0.0234742	NA	NA	NA
177	D:/Documents/Reynaldo/Toppic1.4_GFC/MzML/F_RC_36H_US_1A18_00_HH_18_181027185709_ms2.msalign	592	HCD	1055	2806.69	194	14	11657.1	11657.1	190	28400000	45.1108	sp|Q8NSZ3|RL24_CORGL	50S ribosomal protein L24 OS=Corynebacterium glutamicum (strain ATCC 13032 / DSM 20300 / BCRC 11384 / JCM 1318 / LMG 3730 / NCIMB 10025) OX=196627 GN=rplX PE=3 SV=1	1	104	.MKVHKGDMVLVISGPDKGAKGQVIAAFPKTEKVLVEGVNRIKKHVANSA(PE)[475.1716]RGAESGGIVTQEAPIHVSNVMVIDSDGNPTRVGYRFDENGKKVRVSRRNGKDI.	1	-	0	43	32	6.08e-12	0	0	475.172	475	NA
178	D:/Documents/Reynaldo/Toppic1.4_GFC/MzML/F_RC_36H_US_1A18_00_HH_18_181027185709_ms2.msalign	594	HCD	1058	2811.97	100	8	6016.24	6016.25	385	9790000	-680.701	sp|Q8NSZ3|RL24_CORGL	50S ribosomal protein L24 OS=Corynebacterium glutamicum (strain ATCC 13032 / DSM 20300 / BCRC 11384 / JCM 1318 / LMG 3730 / NCIMB 10025) OX=196627 GN=rplX PE=3 SV=1	50	104	A.PERGAESGG(IV)[10.1822]TQEAPIHVSNVMVIDSDGNPTRVGYRFDENGKKVRVSRRNGKDI.	1	-	0	24	15	8.38e-06	0	0	10.1822	10	His->Phe OR Cys->Xle OR Label:13C(9)15N(1) OR Label:2H(10) OR Label:13C(6)15N(4) OR Ser->Pro
179	D:/Documents/Reynaldo/Toppic1.4_GFC/MzML/F_RC_36H_US_1A18_00_HH_18_181027185709_ms2.msalign	596	HCD	1061	2817.1	100	8	6016.24	6016.24	385	9790000	-680.701	sp|Q8NSZ3|RL24_CORGL	50S ribosomal protein L24 OS=Corynebacterium glutamicum (strain ATCC 13032 / DSM 20300 / BCRC 11384 / JCM 1318 / LMG 3730 / NCIMB 10025) OX=196627 GN=rplX PE=3 SV=1	50	104	A.PERGAESGG(I)[10.1728]VTQEAPIHVSNVMVIDSDGNPTRVGYRFDENGKKVRVSRRNGKDI.	1	-	0	27	14	0.00123885	0.000538358	0	10.1728	10	His->Phe OR Cys->Xle OR Label:13C(9)15N(1) OR Label:2H(10) OR Label:13C(6)15N(4) OR Ser->Pro
180	D:/Documents/Reynaldo/Toppic1.4_GFC/MzML/F_RC_36H_US_1A18_00_HH_18_181027185709_ms2.msalign	598	HCD	1064	2822.24	186	16	11181.9	11182	50	479000000	52.4321	sp|Q8NSZ3|RL24_CORGL	50S ribosomal protein L24 OS=Corynebacterium glutamicum (strain ATCC 13032 / DSM 20300 / BCRC 11384 / JCM 1318 / LMG 3730 / NCIMB 10025) OX=196627 GN=rplX PE=3 SV=1	1	104	.MKVHKGDMVLVISGPDKGAKGQVIAAFPKTEKVLVEGVNRIKKHVANSAPERGAESGGIVTQEAPIHVSNVMVIDSDGNPTRVGYRFDENGKKVRVSRRNGKDI.	0	-	0	71	37	2.43e-17	0	0	NA	NA	NA
181	D:/Documents/Reynaldo/Toppic1.4_GFC/MzML/F_RC_36H_US_1A18_00_HH_18_181027185709_ms2.msalign	599	HCD	1066	2826.78	186	14	11181.9	11182	50	479000000	52.4321	sp|Q8NSZ3|RL24_CORGL	50S ribosomal protein L24 OS=Corynebacterium glutamicum (strain ATCC 13032 / DSM 20300 / BCRC 11384 / JCM 1318 / LMG 3730 / NCIMB 10025) OX=196627 GN=rplX PE=3 SV=1	1	104	.MKVHKGDMVLVISGPDKGAKGQVIAAFPKTEKVLVEGVNRIKKHVANSAPERGAESGGIVTQEAPIHVSNVMVIDSDGNPTRVGYRFDENGKKVRVSRRNGKDI.	0	-	0	50	31	1.17e-13	0	0	NA	NA	NA
182	D:/Documents/Reynaldo/Toppic1.4_GFC/MzML/F_RC_36H_US_1A18_00_HH_18_181027185709_ms2.msalign	600	HCD	1067	2827.38	193	15	11629.1	11629.3	250	20800000	37.1465	sp|Q8NSZ3|RL24_CORGL	50S ribosomal protein L24 OS=Corynebacterium glutamicum (strain ATCC 13032 / DSM 20300 / BCRC 11384 / JCM 1318 / LMG 3730 / NCIMB 10025) OX=196627 GN=rplX PE=3 SV=1	1	104	.MKVHKGDMVLVISGPDKGAKGQVIAAFPKTEKVLVEGVNRIKKHVANSAPERGAESGGI(V)[447.3859]TQEAPIHVSNVMVIDSDGNPTRVGYRFDENGKKVRVSRRNGKDI.	1	-	0	48	28	1.39e-10	0	0	447.386	447	Can-FP-biotin
183	D:/Documents/Reynaldo/Toppic1.4_GFC/MzML/F_RC_36H_US_1A18_00_HH_18_181027185709_ms2.msalign	601	HCD	1069	2831.98	186	14	11181.9	11182	50	479000000	52.4321	sp|Q8NSZ3|RL24_CORGL	50S ribosomal protein L24 OS=Corynebacterium glutamicum (strain ATCC 13032 / DSM 20300 / BCRC 11384 / JCM 1318 / LMG 3730 / NCIMB 10025) OX=196627 GN=rplX PE=3 SV=1	1	104	.MKVHKGDMVLVISGPDKGAKGQVIAAFPKTEKVLVEGVNRIKKHVANSAPERGAESGGIVTQEAPIHVSNVMVIDSDGNPTRVGYRFDENGKKVRVSRRNGKDI.	0	-	0	49	30	6.83e-14	0	0	NA	NA	NA
184	D:/Documents/Reynaldo/Toppic1.4_GFC/MzML/F_RC_36H_US_1A18_00_HH_18_181027185709_ms2.msalign	602	HCD	1070	2832.61	190	14	11420	11420	230	142000000	55.1027	sp|Q8NSZ3|RL24_CORGL	50S ribosomal protein L24 OS=Corynebacterium glutamicum (strain ATCC 13032 / DSM 20300 / BCRC 11384 / JCM 1318 / LMG 3730 / NCIMB 10025) OX=196627 GN=rplX PE=3 SV=1	1	104	.MKVHKGDMVLV(I)[238.0386]SGPDKGAKGQVIAAFPKTEKVLVEGVNRIKKHVANSAPERGAESGGIVTQEAPIHVSNVMVIDSDGNPTRVGYRFDENGKKVRVSRRNGKDI.	1	-	0	35	23	1.16e-06	0	0	238.039	238	Palmitoyl
185	D:/Documents/Reynaldo/Toppic1.4_GFC/MzML/F_RC_36H_US_1A18_00_HH_18_181027185709_ms2.msalign	603	HCD	1072	2837.16	190	14	11420	11420.1	230	142000000	55.1027	sp|Q8NSZ3|RL24_CORGL	50S ribosomal protein L24 OS=Corynebacterium glutamicum (strain ATCC 13032 / DSM 20300 / BCRC 11384 / JCM 1318 / LMG 3730 / NCIMB 10025) OX=196627 GN=rplX PE=3 SV=1	1	104	.MKVHKGDMVLVISGPDKGAKGQVIAAFPKTEKVLVEGVNRIKKHVANSAPERGAESGGIVT(Q)[238.1620]EAPIHVSNVMVIDSDGNPTRVGYRFDENGKKVRVSRRNGKDI.	1	-	0	42	25	1.11e-07	0	0	238.162	238	Palmitoyl
186	D:/Documents/Reynaldo/Toppic1.4_GFC/MzML/F_RC_36H_US_1A18_00_HH_18_181027185709_ms2.msalign	604	HCD	1073	2837.79	194	14	11657.2	11657.3	190	28400000	45.1108	sp|Q8NSZ3|RL24_CORGL	50S ribosomal protein L24 OS=Corynebacterium glutamicum (strain ATCC 13032 / DSM 20300 / BCRC 11384 / JCM 1318 / LMG 3730 / NCIMB 10025) OX=196627 GN=rplX PE=3 SV=1	1	104	.MKVHKGDMVLVISGPDKGAKGQVIAAFPKTEKVLVEGVNRIKKHVANSAPERGAESGGIVT(Q)[475.3561]EAPIHVSNVMVIDSDGNPTRVGYRFDENGKKVRVSRRNGKDI.	1	-	0	41	23	1.45e-07	0	0	475.356	475	NA
187	D:/Documents/Reynaldo/Toppic1.4_GFC/MzML/F_RC_36H_US_1A18_00_HH_18_181027185709_ms2.msalign	605	HCD	1075	2842.4	57	5	3434.74	3434.75	1089	6520000	-343.302	sp|Q8NSZ3|RL24_CORGL	50S ribosomal protein L24 OS=Corynebacterium glutamicum (strain ATCC 13032 / DSM 20300 / BCRC 11384 / JCM 1318 / LMG 3730 / NCIMB 10025) OX=196627 GN=rplX PE=3 SV=1	75	104	I.DSDGNPTRVGYRFDENGKKVRVSRRNGKDI.	0	-	0	7	5	0.101584	0.00791139	0.0234742	NA	NA	NA
188	D:/Documents/Reynaldo/Toppic1.4_GFC/MzML/F_RC_36H_US_1A18_00_HH_18_181027185709_ms2.msalign	606	HCD	1076	2842.99	194	14	11658.1	11658.5	190	28400000	45.1108	sp|Q8NSZ3|RL24_CORGL	50S ribosomal protein L24 OS=Corynebacterium glutamicum (strain ATCC 13032 / DSM 20300 / BCRC 11384 / JCM 1318 / LMG 3730 / NCIMB 10025) OX=196627 GN=rplX PE=3 SV=1	1	104	.MKVHKGDMVLVISGPDKGAKGQVIAAFPKTEKVLVEGVNRIKKHVANSAPERGAESGGIVT(Q)[476.5330]EAPIHVSNVMVIDSDGNPTRVGYRFDENGKKVRVSRRNGKDI.	1	-	0	39	24	5.79e-08	0	0	476.533	477	NA
189	D:/Documents/Reynaldo/Toppic1.4_GFC/MzML/F_RC_36H_US_1A18_00_HH_18_181027185709_ms2.msalign	607	HCD	1078	2847.57	108	8	6484.56	6484.75	673	178000000	56.7931	sp|Q8NSZ3|RL24_CORGL	50S ribosomal protein L24 OS=Corynebacterium glutamicum (strain ATCC 13032 / DSM 20300 / BCRC 11384 / JCM 1318 / LMG 3730 / NCIMB 10025) OX=196627 GN=rplX PE=3 SV=1	45	104	H.(VANSAPERGAESGGIV)[36.4698]TQEAPIHVSNVMVIDSDGNPTRVGYRFDENGKKVRVSRRNGKDI.	1	-	0	19	12	0.0138374	0.00180058	0.00148588	36.4698	36	Dimethyl:2H(6)13C(2) OR Thr->His OR Label:13C(6)15N(2)+Dimethyl
190	D:/Documents/Reynaldo/Toppic1.4_GFC/MzML/F_RC_36H_US_1A18_00_HH_18_181027185709_ms2.msalign	608	HCD	1079	2848.18	100	8	6016.24	6016.23	385	9790000	-680.701	sp|Q8NSZ3|RL24_CORGL	50S ribosomal protein L24 OS=Corynebacterium glutamicum (strain ATCC 13032 / DSM 20300 / BCRC 11384 / JCM 1318 / LMG 3730 / NCIMB 10025) OX=196627 GN=rplX PE=3 SV=1	50	104	A.PERGAESGG(I)[10.1682]VTQEAPIHVSNVMVIDSDGNPTRVGYRFDENGKKVRVSRRNGKDI.	1	-	0	26	17	1.14e-07	0	0	10.1682	10	His->Phe OR Cys->Xle OR Label:13C(9)15N(1) OR Label:2H(10) OR Label:13C(6)15N(4) OR Ser->Pro
191	D:/Documents/Reynaldo/Toppic1.4_GFC/MzML/F_RC_36H_US_1A18_00_HH_18_181027185709_ms2.msalign	609	HCD	1081	2852.7	108	8	6484.56	6484.75	673	178000000	56.7931	sp|Q8NSZ3|RL24_CORGL	50S ribosomal protein L24 OS=Corynebacterium glutamicum (strain ATCC 13032 / DSM 20300 / BCRC 11384 / JCM 1318 / LMG 3730 / NCIMB 10025) OX=196627 GN=rplX PE=3 SV=1	45	104	H.(VANSAPERGAESGGIV)[36.4708]TQEAPIHVSNVMVIDSDGNPTRVGYRFDENGKKVRVSRRNGKDI.	1	-	0	19	11	0.011932	0.00181488	0.00148588	36.4708	36	Dimethyl:2H(6)13C(2) OR Thr->His OR Label:13C(6)15N(2)+Dimethyl
192	D:/Documents/Reynaldo/Toppic1.4_GFC/MzML/F_RC_36H_US_1A18_00_HH_18_181027185709_ms2.msalign	610	HCD	1082	2853.31	100	8	6016.24	6016.24	385	9790000	-680.701	sp|Q8NSZ3|RL24_CORGL	50S ribosomal protein L24 OS=Corynebacterium glutamicum (strain ATCC 13032 / DSM 20300 / BCRC 11384 / JCM 1318 / LMG 3730 / NCIMB 10025) OX=196627 GN=rplX PE=3 SV=1	50	104	A.PERGAESGG(I)[10.1797]VTQEAPIHVSNVMVIDSDGNPTRVGYRFDENGKKVRVSRRNGKDI.	1	-	0	22	12	0.00607555	0.000710732	0	10.1797	10	His->Phe OR Cys->Xle OR Label:13C(9)15N(1) OR Label:2H(10) OR Label:13C(6)15N(4) OR Ser->Pro
193	D:/Documents/Reynaldo/Toppic1.4_GFC/MzML/F_RC_36H_US_1A18_00_HH_18_181027185709_ms2.msalign	611	HCD	1084	2857.83	112	8	6722.69	6722.7	746	52300000	51.9728	sp|Q8NSZ3|RL24_CORGL	50S ribosomal protein L24 OS=Corynebacterium glutamicum (strain ATCC 13032 / DSM 20300 / BCRC 11384 / JCM 1318 / LMG 3730 / NCIMB 10025) OX=196627 GN=rplX PE=3 SV=1	43	104	K.KHVANSAP(ERGAESGGI)[9.2623]VTQEAPIHVSNVMVIDSDGNPTRVGYRFDENGKKVRVSRRNGKDI.	1	-	0	19	14	0.00046032	0.000289184	0.00134048	9.2623	9	Label:13C(9) OR Phe->Arg OR Lys->His OR Gln->His
194	D:/Documents/Reynaldo/Toppic1.4_GFC/MzML/F_RC_36H_US_1A18_00_HH_18_181027185709_ms2.msalign	612	HCD	1085	2858.51	57	5	3434.74	3434.75	1089	6520000	-343.302	sp|Q8NSZ3|RL24_CORGL	50S ribosomal protein L24 OS=Corynebacterium glutamicum (strain ATCC 13032 / DSM 20300 / BCRC 11384 / JCM 1318 / LMG 3730 / NCIMB 10025) OX=196627 GN=rplX PE=3 SV=1	75	104	I.DSDGNPTRVGYRFDENGKKVRVSRRNGKDI.	0	-	0	8	5	0.0664524	0.00550571	0.0234742	NA	NA	NA
195	D:/Documents/Reynaldo/Toppic1.4_GFC/MzML/F_RC_36H_US_1A18_00_HH_18_181027185709_ms2.msalign	613	HCD	1087	2863.02	186	14	11181.9	11182	50	479000000	52.4321	sp|Q8NSZ3|RL24_CORGL	50S ribosomal protein L24 OS=Corynebacterium glutamicum (strain ATCC 13032 / DSM 20300 / BCRC 11384 / JCM 1318 / LMG 3730 / NCIMB 10025) OX=196627 GN=rplX PE=3 SV=1	1	104	.MKVHKGDMVLVISGPDKGAKGQVIAAFPKTEKVLVEGVNRIKKHVANSAPERGAESGGIVTQEAPIHVSNVMVIDSDGNPTRVGYRFDENGKKVRVSRRNGKDI.	0	-	0	46	31	1.83e-14	0	0	NA	NA	NA
196	D:/Documents/Reynaldo/Toppic1.4_GFC/MzML/F_RC_36H_US_1A18_00_HH_18_181027185709_ms2.msalign	614	HCD	1088	2863.64	110	8	6722.69	6722.68	699	52300000	51.9728	sp|Q8NS11|RL32_CORGL	50S ribosomal protein L32 OS=Corynebacterium glutamicum (strain ATCC 13032 / DSM 20300 / BCRC 11384 / JCM 1318 / LMG 3730 / NCIMB 10025) OX=196627 GN=rpmF PE=3 SV=1	2	57	M.AVPKRRMSRANTRMRRSQWKADNVALQEVKIDGQTVRIPRRLVKAAQLGLVDVEQ(F)[238.0937].	1	-	0	21	12	0.000253344	0.000301841	0.00143062	238.094	238	Palmitoyl
197	D:/Documents/Reynaldo/Toppic1.4_GFC/MzML/F_RC_36H_US_1A18_00_HH_18_181027185709_ms2.msalign	615	HCD	1090	2868.2	186	15	11180.9	11182	50	479000000	52.4321	sp|Q8NSZ3|RL24_CORGL	50S ribosomal protein L24 OS=Corynebacterium glutamicum (strain ATCC 13032 / DSM 20300 / BCRC 11384 / JCM 1318 / LMG 3730 / NCIMB 10025) OX=196627 GN=rplX PE=3 SV=1	1	104	.MKVHKGDMVLVISGPDKGAKGQVIAAFPKTEKVLVEGVNRIKKHVANSAPERGAESGGIVTQEAPIHVSNVMVIDSDGNPTRVGYRFDENGKKVRVSRRNGKDI.	0	-	0	43	28	1.53e-11	0	0	NA	NA	NA
198	D:/Documents/Reynaldo/Toppic1.4_GFC/MzML/F_RC_36H_US_1A18_00_HH_18_181027185709_ms2.msalign	616	HCD	1091	2868.82	115	7	6941.34	6941.37	1	42900000	52.749	tr|Q8NTS3|Q8NTS3_CORGL	CsbD domain-containing protein OS=Corynebacterium glutamicum (strain ATCC 13032 / DSM 20300 / BCRC 11384 / JCM 1318 / LMG 3730 / NCIMB 10025) OX=196627 GN=Cgl0229 PE=3 SV=1	2	67	M.SDFSNKAEDLTGKAKEGFGEATDNESLADEGRADQAKADIKDAVENAGEKVKDAANKVLGAFKKDD.	0	-	0	23	22	1.82e-15	0	0	NA	NA	NA
199	D:/Documents/Reynaldo/Toppic1.4_GFC/MzML/F_RC_36H_US_1A18_00_HH_18_181027185709_ms2.msalign	617	HCD	1093	2873.42	115	7	6941.34	6941.37	1	42900000	52.749	tr|Q8NTS3|Q8NTS3_CORGL	CsbD domain-containing protein OS=Corynebacterium glutamicum (strain ATCC 13032 / DSM 20300 / BCRC 11384 / JCM 1318 / LMG 3730 / NCIMB 10025) OX=196627 GN=Cgl0229 PE=3 SV=1	2	67	M.SDFSNKAEDLTGKAKEGFGEATDNESLADEGRADQAKADIKDAVENAGEKVKDAANKVLGAFKKDD.	0	-	0	21	21	5.94e-14	0	0	NA	NA	NA
200	D:/Documents/Reynaldo/Toppic1.4_GFC/MzML/F_RC_36H_US_1A18_00_HH_18_181027185709_ms2.msalign	618	HCD	1094	2874.06	190	14	11420	11420.2	230	142000000	55.1027	sp|Q8NSZ3|RL24_CORGL	50S ribosomal protein L24 OS=Corynebacterium glutamicum (strain ATCC 13032 / DSM 20300 / BCRC 11384 / JCM 1318 / LMG 3730 / NCIMB 10025) OX=196627 GN=rplX PE=3 SV=1	1	104	.MKVHKGDMVLVISGPDKGAKGQVIAAFPKTEKVLVEGVNRIKKHVANSAPERGAESGGIVTQEAPIHVSN(V)[238.2303]MVIDSDGNPTRVGYRFDENGKKVRVSRRNGKDI.	1	-	0	24	16	0.00715614	0.000702576	0	238.23	238	Palmitoyl
201	D:/Documents/Reynaldo/Toppic1.4_GFC/MzML/F_RC_36H_US_1A18_00_HH_18_181027185709_ms2.msalign	619	HCD	1096	2878.62	103	8	6191.43	6191.61	667	6190000	48.8303	sp|Q8NSZ3|RL24_CORGL	50S ribosomal protein L24 OS=Corynebacterium glutamicum (strain ATCC 13032 / DSM 20300 / BCRC 11384 / JCM 1318 / LMG 3730 / NCIMB 10025) OX=196627 GN=rplX PE=3 SV=1	48	104	N.(SAPERGAESGGIV)[27.4791]TQEAPIHVSNVMVIDSDGNPTRVGYRFDENGKKVRVSRRNGKDI.	1	-	0	15	10	0.0667499	0.00550346	0.00149925	27.4791	27	Glu->Arg OR Thr->Lys OR ethylamino OR Thr->Gln OR Ser->Asn
202	D:/Documents/Reynaldo/Toppic1.4_GFC/MzML/F_RC_36H_US_1A18_00_HH_18_181027185709_ms2.msalign	621	HCD	1099	2883.78	108	8	6484.56	6484.59	265	178000000	56.7931	sp|Q8NS11|RL32_CORGL	50S ribosomal protein L32 OS=Corynebacterium glutamicum (strain ATCC 13032 / DSM 20300 / BCRC 11384 / JCM 1318 / LMG 3730 / NCIMB 10025) OX=196627 GN=rpmF PE=3 SV=1	2	57	M.AVPKRRMSRANTRMRRSQWKADNVALQEVKIDGQTVRIPRRLVKAAQLGLVDVEQF.	0	-	0	18	9	0.00024714	0.000302939	0	NA	NA	NA
203	D:/Documents/Reynaldo/Toppic1.4_GFC/MzML/F_RC_36H_US_1A18_00_HH_18_181027185709_ms2.msalign	623	HCD	1102	2888.95	108	8	6484.56	6484.59	265	178000000	56.7931	sp|Q8NS11|RL32_CORGL	50S ribosomal protein L32 OS=Corynebacterium glutamicum (strain ATCC 13032 / DSM 20300 / BCRC 11384 / JCM 1318 / LMG 3730 / NCIMB 10025) OX=196627 GN=rpmF PE=3 SV=1	2	57	M.AVPKRRMSRANTRMRRSQWKADNVALQEVKIDGQTVRIPRRLVKAAQLGLVDVEQF.	0	-	0	20	12	1.39e-06	0	0	NA	NA	NA
204	D:/Documents/Reynaldo/Toppic1.4_GFC/MzML/F_RC_36H_US_1A18_00_HH_18_181027185709_ms2.msalign	625	HCD	1105	2894.12	105	8	6722.69	6722.84	699	52300000	51.9728	sp|Q8NS11|RL32_CORGL	50S ribosomal protein L32 OS=Corynebacterium glutamicum (strain ATCC 13032 / DSM 20300 / BCRC 11384 / JCM 1318 / LMG 3730 / NCIMB 10025) OX=196627 GN=rpmF PE=3 SV=1	2	57	M.AVPKRRMSRANTRMRRSQWKADNVALQEVKIDGQTVRIPRRLVKAAQLGLVDVEQ(F)[238.2537].	1	-	0	19	12	0.000238043	0.000304229	0.00143062	238.254	238	Palmitoyl
205	D:/Documents/Reynaldo/Toppic1.4_GFC/MzML/F_RC_36H_US_1A18_00_HH_18_181027185709_ms2.msalign	627	HCD	1108	2899.24	186	15	11180.9	11182	50	479000000	52.4321	sp|Q8NSZ3|RL24_CORGL	50S ribosomal protein L24 OS=Corynebacterium glutamicum (strain ATCC 13032 / DSM 20300 / BCRC 11384 / JCM 1318 / LMG 3730 / NCIMB 10025) OX=196627 GN=rplX PE=3 SV=1	1	104	.MKVHKGDMVLVISGPDKGAKGQVIAAFPKTEKVLVEGVNRIKKHVANSAPERGAESGGIVTQEAPIHVSNVMVIDSDGNPTRVGYRFDENGKKVRVSRRNGKDI.	0	-	0	19	15	2.64e-05	0	0	NA	NA	NA
206	D:/Documents/Reynaldo/Toppic1.4_GFC/MzML/F_RC_36H_US_1A18_00_HH_18_181027185709_ms2.msalign	628	HCD	1109	2899.95	112	8	6722.68	6722.81	699	52300000	51.9728	sp|Q8NS11|RL32_CORGL	50S ribosomal protein L32 OS=Corynebacterium glutamicum (strain ATCC 13032 / DSM 20300 / BCRC 11384 / JCM 1318 / LMG 3730 / NCIMB 10025) OX=196627 GN=rpmF PE=3 SV=1	2	57	M.AVPKRRMSRANTRMRRSQWKADNVALQEVKIDGQTVRIPRRLVKAAQLGLVDVEQ(F)[238.2258].	1	-	0	19	11	0.000896654	0.000551724	0.00143062	238.226	238	Palmitoyl
207	D:/Documents/Reynaldo/Toppic1.4_GFC/MzML/F_RC_36H_US_1A18_00_HH_18_181027185709_ms2.msalign	629	HCD	1111	2904.47	94	7	5689.98	5689.97	378	18600000	51.0491	tr|Q8NRD8|Q8NRD8_CORGL	Uncharacterized protein OS=Corynebacterium glutamicum (strain ATCC 13032 / DSM 20300 / BCRC 11384 / JCM 1318 / LMG 3730 / NCIMB 10025) OX=196627 GN=Cgl1114 PE=4 SV=1	1	55	.(MAAMKPRTGSGPMEAVEESRKIVMRIPSDGGGRLVVELN)[-115.0708]KEEAAELGALLLEAAK.	1	-	0	14	14	8.13e-05	0	0	-115.071	-115	Trp->Ala
208	D:/Documents/Reynaldo/Toppic1.4_GFC/MzML/F_RC_36H_US_1A18_00_HH_18_181027185709_ms2.msalign	630	HCD	1112	2905.14	120	11	7249.15	7249.36	585	14500000	42.1504	sp|P66482|RS19_CORGL	30S ribosomal protein S19 OS=Corynebacterium glutamicum (strain ATCC 13032 / DSM 20300 / BCRC 11384 / JCM 1318 / LMG 3730 / NCIMB 10025) OX=196627 GN=rpsS PE=3 SV=1	29	92	K.(QVIKT)[-43.5339]WSRRSTILPDFIGHTFAVHDGRKHVPVFVDDAMVGHKLGEFAPTKTFKGHVKDDKKGRR.	1	-	0	14	13	0.000901078	0.00055142	0	-43.5339	-44	Thr->Gly OR Met->Ser OR Phe->Cys OR Asp->Ala
209	D:/Documents/Reynaldo/Toppic1.4_GFC/MzML/F_RC_36H_US_1A18_00_HH_18_181027185709_ms2.msalign	631	HCD	1114	2909.6	94	7	5689.98	5689.99	378	18600000	51.0491	tr|Q8NRD8|Q8NRD8_CORGL	Uncharacterized protein OS=Corynebacterium glutamicum (strain ATCC 13032 / DSM 20300 / BCRC 11384 / JCM 1318 / LMG 3730 / NCIMB 10025) OX=196627 GN=Cgl1114 PE=4 SV=1	1	55	.(MAAMKPRTGSGPMEAVEESRKIVMRIPSDGGGRLVVELN)[-115.0554]KEEAAELGALLLEAAK.	1	-	0	15	15	2.28e-06	0	0	-115.055	-115	Trp->Ala
210	D:/Documents/Reynaldo/Toppic1.4_GFC/MzML/F_RC_36H_US_1A18_00_HH_18_181027185709_ms2.msalign	632	HCD	1115	2910.32	172	14	10337.5	10337.5	62	44200000	44.9745	sp|P66482|RS19_CORGL	30S ribosomal protein S19 OS=Corynebacterium glutamicum (strain ATCC 13032 / DSM 20300 / BCRC 11384 / JCM 1318 / LMG 3730 / NCIMB 10025) OX=196627 GN=rpsS PE=3 SV=1	2	92	M.PRSLKKGPFVDEHLLNKVDAQNEKGTKQVIKTWSRRSTILPDFIGHTFAVHDGRKHVPVF(V)[14.9954]DDAMVGHKLGEFAPTKTFKGHVKDDKKGRR.	1	-	0	41	35	6.9e-15	0	0	14.9954	15	Methyl+Deamidated OR Val->Asn OR Hydroxamic_acid OR Xle->Gln OR Xle->Lys OR Asn->Glu OR Lys->AminoadipicAcid OR Amino
211	D:/Documents/Reynaldo/Toppic1.4_GFC/MzML/F_RC_36H_US_1A18_00_HH_18_181027185709_ms2.msalign	633	HCD	1117	2914.81	172	16	10338.5	10338.5	62	44200000	44.9745	sp|P66482|RS19_CORGL	30S ribosomal protein S19 OS=Corynebacterium glutamicum (strain ATCC 13032 / DSM 20300 / BCRC 11384 / JCM 1318 / LMG 3730 / NCIMB 10025) OX=196627 GN=rpsS PE=3 SV=1	2	92	M.PRSLKKGPFVDEHLLNKVDAQNEKGTKQVIKTWSRRSTILPDFIGHTFAVHDGRKHVPVFVDDA(M)[15.9884]VGHKLGEFAPTKTFKGHVKDDKKGRR.	1	-	0	55	38	7.55e-16	0	0	15.9884	16	Ser->Cys OR Methyl:2H(2) OR Pro->Xle OR Asp->Met OR Val->Asp OR Oxidation OR Xle->Glu OR Phe->Tyr OR Met->Phe OR Ala->Ser OR Carboxy->Thiocarboxy
212	D:/Documents/Reynaldo/Toppic1.4_GFC/MzML/F_RC_36H_US_1A18_00_HH_18_181027185709_ms2.msalign	634	HCD	1118	2915.49	111	8	6671.21	6671.23	22	29200000	54.1046	tr|Q8NNH1|Q8NNH1_CORGL	Uncharacterized protein OS=Corynebacterium glutamicum (strain ATCC 13032 / DSM 20300 / BCRC 11384 / JCM 1318 / LMG 3730 / NCIMB 10025) OX=196627 GN=Cgl2232 PE=4 SV=1	2	60	M.AKEDLKWFYDLATGKVFQGKVSGFETRMGPYDTEEEAHHAISIAAARTKAAEIWDDKED.	0	-	0	23	20	2.16e-13	0	0	NA	NA	NA
213	D:/Documents/Reynaldo/Toppic1.4_GFC/MzML/F_RC_36H_US_1A18_00_HH_18_181027185709_ms2.msalign	635	HCD	1120	2920.04	111	7	6671.21	6671.23	22	29200000	54.1046	tr|Q8NNH1|Q8NNH1_CORGL	Uncharacterized protein OS=Corynebacterium glutamicum (strain ATCC 13032 / DSM 20300 / BCRC 11384 / JCM 1318 / LMG 3730 / NCIMB 10025) OX=196627 GN=Cgl2232 PE=4 SV=1	2	60	M.AKEDLKWFYDLATGKVFQGKVSGFETRMGPYDTEEEAHHAISIAAARTKAAEIWDDKED.	0	-	0	37	35	1.95e-25	0	0	NA	NA	NA
214	D:/Documents/Reynaldo/Toppic1.4_GFC/MzML/F_RC_36H_US_1A18_00_HH_18_181027185709_ms2.msalign	636	HCD	1121	2920.76	172	16	10322.5	10322.5	6	619000000	52.6971	sp|P66482|RS19_CORGL	30S ribosomal protein S19 OS=Corynebacterium glutamicum (strain ATCC 13032 / DSM 20300 / BCRC 11384 / JCM 1318 / LMG 3730 / NCIMB 10025) OX=196627 GN=rpsS PE=3 SV=1	2	92	M.PRSLKKGPFVDEHLLNKVDAQNEKGTKQVIKTWSRRSTILPDFIGHTFAVHDGRKHVPVFVDDAMVGHKLGEFAPTKTFKGHVKDDKKGRR.	0	-	0	66	42	1.42e-25	0	0	NA	NA	NA
215	D:/Documents/Reynaldo/Toppic1.4_GFC/MzML/F_RC_36H_US_1A18_00_HH_18_181027185709_ms2.msalign	637	HCD	1123	2925.26	172	14	10321.5	10322.5	6	619000000	52.6971	sp|P66482|RS19_CORGL	30S ribosomal protein S19 OS=Corynebacterium glutamicum (strain ATCC 13032 / DSM 20300 / BCRC 11384 / JCM 1318 / LMG 3730 / NCIMB 10025) OX=196627 GN=rpsS PE=3 SV=1	2	92	M.PRSLKKGPFVDEHLLNKVDAQNEKGTKQVIKTWSRRSTILPDFIGHTFAVHDGRKHVPVFVDDAMVGHKLGEFAPTKTFKGHVKDDKKGRR.	0	-	0	44	36	1.14e-18	0	0	NA	NA	NA
216	D:/Documents/Reynaldo/Toppic1.4_GFC/MzML/F_RC_36H_US_1A18_00_HH_18_181027185709_ms2.msalign	638	HCD	1124	2925.89	101	9	6095.3	6095.48	514	8520000	31.7301	sp|P66482|RS19_CORGL	30S ribosomal protein S19 OS=Corynebacterium glutamicum (strain ATCC 13032 / DSM 20300 / BCRC 11384 / JCM 1318 / LMG 3730 / NCIMB 10025) OX=196627 GN=rpsS PE=3 SV=1	38	92	R.(STILPDF)[-42.7498]IGHTFAVHDGRKHVPVFVDDAMVGHKLGEFAPTKTFKGHVKDDKKGRR.	1	-	0	19	15	6.47e-06	0	0	-42.7498	-43	Arg->GluSA OR Asn->Ala OR Arg->Xle
217	D:/Documents/Reynaldo/Toppic1.4_GFC/MzML/F_RC_36H_US_1A18_00_HH_18_181027185709_ms2.msalign	639	HCD	1126	2930.39	114	10	6855.69	6855.62	131	9690000	28.2656	sp|P66482|RS19_CORGL	30S ribosomal protein S19 OS=Corynebacterium glutamicum (strain ATCC 13032 / DSM 20300 / BCRC 11384 / JCM 1318 / LMG 3730 / NCIMB 10025) OX=196627 GN=rpsS PE=3 SV=1	33	92	K.(TWSRRSTILPDF)[31.0353]IGHTFAVHDGRKHVPVFVDDAMVGHKLGEFAPTKTFKGHVKDDKKGRR.	1	-	0	28	21	9.91e-11	0	0	31.0353	31	Pro->Lys OR Pro->Gln
218	D:/Documents/Reynaldo/Toppic1.4_GFC/MzML/F_RC_36H_US_1A18_00_HH_18_181027185709_ms2.msalign	640	HCD	1127	2931.02	175	16	10559.6	10559.7	74	20000000	32.2679	sp|P66482|RS19_CORGL	30S ribosomal protein S19 OS=Corynebacterium glutamicum (strain ATCC 13032 / DSM 20300 / BCRC 11384 / JCM 1318 / LMG 3730 / NCIMB 10025) OX=196627 GN=rpsS PE=3 SV=1	2	92	M.PRSLKKGPFVDEHLLNKVDAQNEKGTKQVIKTWSRRSTILPD(FI)[237.1167]GHTFAVHDGRKHVPVFVDDAMVGHKLGEFAPTKTFKGHVKDDKKGRR.	1	-	0	49	35	6.6e-16	0	0	237.117	237	Xlink:SMCC[237]
219	D:/Documents/Reynaldo/Toppic1.4_GFC/MzML/F_RC_36H_US_1A18_00_HH_18_181027185709_ms2.msalign	641	HCD	1129	2935.55	174	14	10483.6	10483.7	67	168000000	44.0781	sp|P66482|RS19_CORGL	30S ribosomal protein S19 OS=Corynebacterium glutamicum (strain ATCC 13032 / DSM 20300 / BCRC 11384 / JCM 1318 / LMG 3730 / NCIMB 10025) OX=196627 GN=rpsS PE=3 SV=1	2	92	M.PRSLKKGPFVDEH(LL)[161.1152]NKVDAQNEKGTKQVIKTWSRRSTILPDFIGHTFAVHDGRKHVPVFVDDAMVGHKLGEFAPTKTFKGHVKDDKKGRR.	1	-	0	38	30	2.03e-12	0	0	161.115	161	HexN OR DYn-2 OR SulfanilicAcid:13C(6) OR Glu+O(2)
220	D:/Documents/Reynaldo/Toppic1.4_GFC/MzML/F_RC_36H_US_1A18_00_HH_18_181027185709_ms2.msalign	642	HCD	1130	2936.18	176	16	10560.6	10560.6	74	20000000	32.2679	sp|P66482|RS19_CORGL	30S ribosomal protein S19 OS=Corynebacterium glutamicum (strain ATCC 13032 / DSM 20300 / BCRC 11384 / JCM 1318 / LMG 3730 / NCIMB 10025) OX=196627 GN=rpsS PE=3 SV=1	2	92	M.PRSLKKGPFVDEHLLNKVDAQNEKGTKQVIKTWSRRSTILPDFIGHTFAVHDGRK(HV)[238.1024]PVFVDDAMVGHKLGEFAPTKTFKGHVKDDKKGRR.	1	-	0	57	38	1.33e-18	0	0	238.102	238	Palmitoyl
221	D:/Documents/Reynaldo/Toppic1.4_GFC/MzML/F_RC_36H_US_1A18_00_HH_18_181027185709_ms2.msalign	643	HCD	1132	2940.69	174	14	10484.6	10484.7	67	168000000	44.0781	sp|P66482|RS19_CORGL	30S ribosomal protein S19 OS=Corynebacterium glutamicum (strain ATCC 13032 / DSM 20300 / BCRC 11384 / JCM 1318 / LMG 3730 / NCIMB 10025) OX=196627 GN=rpsS PE=3 SV=1	2	92	M.PRSLKKGPFVDEHLLNKVDAQNEKGTKQVIKTWSRRSTILPDFIG(HT)[162.1265]FAVHDGRKHVPVFVDDAMVGHKLGEFAPTKTFKGHVKDDKKGRR.	1	-	0	37	28	5.56e-11	0	0	162.126	162	CarboxymethylDMAP OR Unknown:162 OR Hex OR O-pinacolylmethylphosphonate
222	D:/Documents/Reynaldo/Toppic1.4_GFC/MzML/F_RC_36H_US_1A18_00_HH_18_181027185709_ms2.msalign	644	HCD	1133	2941.33	114	10	6855.69	6855.62	131	9690000	28.2656	sp|P66482|RS19_CORGL	30S ribosomal protein S19 OS=Corynebacterium glutamicum (strain ATCC 13032 / DSM 20300 / BCRC 11384 / JCM 1318 / LMG 3730 / NCIMB 10025) OX=196627 GN=rpsS PE=3 SV=1	33	92	K.(TWSRRSTILPDF)[31.0340]IGHTFAVHDGRKHVPVFVDDAMVGHKLGEFAPTKTFKGHVKDDKKGRR.	1	-	0	26	18	1.28e-07	0	0	31.034	31	Pro->Lys OR Pro->Gln
223	D:/Documents/Reynaldo/Toppic1.4_GFC/MzML/F_RC_36H_US_1A18_00_HH_18_181027185709_ms2.msalign	645	HCD	1135	2945.84	119	10	7184.8	7184.92	194	8270000	47.7594	sp|P66482|RS19_CORGL	30S ribosomal protein S19 OS=Corynebacterium glutamicum (strain ATCC 13032 / DSM 20300 / BCRC 11384 / JCM 1318 / LMG 3730 / NCIMB 10025) OX=196627 GN=rpsS PE=3 SV=1	26	92	K.GTKQVIKTWSRRSTILPDF(IGHTFAVHDGRKHV)[-394.1343]PVFVDDAMVGHKLGEFAPTKTFKGHVKDDKKGRR.	1	-	0	27	18	2.12e-06	0	0	-394.134	-394	NA
224	D:/Documents/Reynaldo/Toppic1.4_GFC/MzML/F_RC_36H_US_1A18_00_HH_18_181027185709_ms2.msalign	646	HCD	1136	2946.57	56	5	3367.75	3367.76	199	6380000	-338.343	sp|P66482|RS19_CORGL	30S ribosomal protein S19 OS=Corynebacterium glutamicum (strain ATCC 13032 / DSM 20300 / BCRC 11384 / JCM 1318 / LMG 3730 / NCIMB 10025) OX=196627 GN=rpsS PE=3 SV=1	63	92	V.DDAMVGHKLGEFAPTKTFKGHVKDDKKGRR.	0	-	0	16	12	1.82e-10	0	0	NA	NA	NA
225	D:/Documents/Reynaldo/Toppic1.4_GFC/MzML/F_RC_36H_US_1A18_00_HH_18_181027185709_ms2.msalign	647	HCD	1138	2951.1	174	14	10441.6	10441.9	83	198000000	49.1502	sp|P66482|RS19_CORGL	30S ribosomal protein S19 OS=Corynebacterium glutamicum (strain ATCC 13032 / DSM 20300 / BCRC 11384 / JCM 1318 / LMG 3730 / NCIMB 10025) OX=196627 GN=rpsS PE=3 SV=1	2	92	M.PRSLKKGPFVDEHLLNKVDAQNEKGTKQVIKTWSRRSTILPDFIGHTFAVHDGRK(HV)[119.4022]PVFVDDAMVGHKLGEFAPTKTFKGHVKDDKKGRR.	1	-	0	37	30	2.54e-12	0	0	119.402	119	Pyridylacetyl OR Phenylisocyanate OR Cysteinyl
226	D:/Documents/Reynaldo/Toppic1.4_GFC/MzML/F_RC_36H_US_1A18_00_HH_18_181027185709_ms2.msalign	648	HCD	1139	2951.72	111	10	6707.62	6707.63	296	7600000	-485.85	sp|P66482|RS19_CORGL	30S ribosomal protein S19 OS=Corynebacterium glutamicum (strain ATCC 13032 / DSM 20300 / BCRC 11384 / JCM 1318 / LMG 3730 / NCIMB 10025) OX=196627 GN=rpsS PE=3 SV=1	2	62	M.PRSLKKGPFVDEHLLNKVDAQNEKGTKQVIKTWSRRSTILPDFIGHTFAVHDGRKHVP(VFV)[-265.1621].D	1	-	0	20	18	1.07e-05	0	0	-265.162	-265	NA
227	D:/Documents/Reynaldo/Toppic1.4_GFC/MzML/F_RC_36H_US_1A18_00_HH_18_181027185709_ms2.msalign	649	HCD	1141	2956.26	172	15	10321.5	10322.5	6	619000000	52.6971	sp|P66482|RS19_CORGL	30S ribosomal protein S19 OS=Corynebacterium glutamicum (strain ATCC 13032 / DSM 20300 / BCRC 11384 / JCM 1318 / LMG 3730 / NCIMB 10025) OX=196627 GN=rpsS PE=3 SV=1	2	92	M.PRSLKKGPFVDEHLLNKVDAQNEKGTKQVIKTWSRRSTILPDFIGHTFAVHDGRKHVPVFVDDAMVGHKLGEFAPTKTFKGHVKDDKKGRR.	0	-	0	64	44	5.75e-24	0	0	NA	NA	NA
228	D:/Documents/Reynaldo/Toppic1.4_GFC/MzML/F_RC_36H_US_1A18_00_HH_18_181027185709_ms2.msalign	650	HCD	1142	2956.87	174	15	10441.6	10441.6	83	198000000	49.1502	sp|P66482|RS19_CORGL	30S ribosomal protein S19 OS=Corynebacterium glutamicum (strain ATCC 13032 / DSM 20300 / BCRC 11384 / JCM 1318 / LMG 3730 / NCIMB 10025) OX=196627 GN=rpsS PE=3 SV=1	2	92	M.PRSLKKGPFVDEHLLNKVDAQNEKGTKQVIKTWSRRSTILPDFIGHTFAVHDGRK(HV)[119.0271]PVFVDDAMVGHKLGEFAPTKTFKGHVKDDKKGRR.	1	-	0	42	30	6.74e-13	0	0	119.027	119	Pyridylacetyl OR Phenylisocyanate OR Cysteinyl
229	D:/Documents/Reynaldo/Toppic1.4_GFC/MzML/F_RC_36H_US_1A18_00_HH_18_181027185709_ms2.msalign	651	HCD	1144	2961.39	172	16	10322.5	10322.5	6	619000000	52.6971	sp|P66482|RS19_CORGL	30S ribosomal protein S19 OS=Corynebacterium glutamicum (strain ATCC 13032 / DSM 20300 / BCRC 11384 / JCM 1318 / LMG 3730 / NCIMB 10025) OX=196627 GN=rpsS PE=3 SV=1	2	92	M.PRSLKKGPFVDEHLLNKVDAQNEKGTKQVIKTWSRRSTILPDFIGHTFAVHDGRKHVPVFVDDAMVGHKLGEFAPTKTFKGHVKDDKKGRR.	0	-	0	60	37	3.94e-21	0	0	NA	NA	NA
230	D:/Documents/Reynaldo/Toppic1.4_GFC/MzML/F_RC_36H_US_1A18_00_HH_18_181027185709_ms2.msalign	652	HCD	1145	2961.98	94	7	5689.97	5689.98	378	18600000	51.0491	tr|Q8NRD8|Q8NRD8_CORGL	Uncharacterized protein OS=Corynebacterium glutamicum (strain ATCC 13032 / DSM 20300 / BCRC 11384 / JCM 1318 / LMG 3730 / NCIMB 10025) OX=196627 GN=Cgl1114 PE=4 SV=1	1	55	.MAAMKPRTGSGPMEAVEESRKIVMRIPSDGGGRLVVEL(NKEEA)[-115.0651]AELGALLLEAAK.	1	-	0	16	17	7.07e-08	0	0	-115.065	-115	Trp->Ala
231	D:/Documents/Reynaldo/Toppic1.4_GFC/MzML/F_RC_36H_US_1A18_00_HH_18_181027185709_ms2.msalign	653	HCD	1147	2966.55	94	7	5689.97	5690.01	378	18600000	51.0491	tr|Q8NRD8|Q8NRD8_CORGL	Uncharacterized protein OS=Corynebacterium glutamicum (strain ATCC 13032 / DSM 20300 / BCRC 11384 / JCM 1318 / LMG 3730 / NCIMB 10025) OX=196627 GN=Cgl1114 PE=4 SV=1	1	55	.(MAAMKPRTGSGPMEAVEESRKIVMRIPSDGGGRLVVELNKEE)[-115.0275]AAELGALLLEAAK.	1	-	0	10	10	0.000494866	0.000288101	0	-115.028	-115	Trp->Ala
232	D:/Documents/Reynaldo/Toppic1.4_GFC/MzML/F_RC_36H_US_1A18_00_HH_18_181027185709_ms2.msalign	654	HCD	1148	2967.18	119	10	7184.81	7184.85	194	8270000	47.7594	sp|P66482|RS19_CORGL	30S ribosomal protein S19 OS=Corynebacterium glutamicum (strain ATCC 13032 / DSM 20300 / BCRC 11384 / JCM 1318 / LMG 3730 / NCIMB 10025) OX=196627 GN=rpsS PE=3 SV=1	2	64	M.PRSLKKGPFVDEHLLNKVDAQNEKGTKQVIKTWSRRSTILPDFIGHTFAVHDGRKHVPV(F)[-17.9887]VDD.A	1	-	0	19	15	0.0643993	0.00530829	0	-17.9887	-18	15N-oxobutanoic OR Phe->Glu OR Cys->Oxoalanine OR Asp->Pro OR Dehydrated OR Met->Xle OR Glu->pyro-Glu
233	D:/Documents/Reynaldo/Toppic1.4_GFC/MzML/F_RC_36H_US_1A18_00_HH_18_181027185709_ms2.msalign	655	HCD	1150	2971.88	174	16	10483.6	10484	67	168000000	44.0781	sp|P66482|RS19_CORGL	30S ribosomal protein S19 OS=Corynebacterium glutamicum (strain ATCC 13032 / DSM 20300 / BCRC 11384 / JCM 1318 / LMG 3730 / NCIMB 10025) OX=196627 GN=rpsS PE=3 SV=1	2	92	M.PRSLKKGPFVDEHLLNKVDAQNEKGTKQVIKTWSRRSTILPDFIGHTFAVHDGRKHVPV(F)[161.4199]VDDAMVGHKLGEFAPTKTFKGHVKDDKKGRR.	1	-	0	37	23	2.97e-08	0	0	161.42	161	HexN OR DYn-2 OR SulfanilicAcid:13C(6) OR Glu+O(2)
234	D:/Documents/Reynaldo/Toppic1.4_GFC/MzML/F_RC_36H_US_1A18_00_HH_18_181027185709_ms2.msalign	656	HCD	1151	2972.47	55	5	3311.85	3311.86	256	14300000	-307.758	sp|Q8NSZ7|RS17_CORGL	30S ribosomal protein S17 OS=Corynebacterium glutamicum (strain ATCC 13032 / DSM 20300 / BCRC 11384 / JCM 1318 / LMG 3730 / NCIMB 10025) OX=196627 GN=rpsQ PE=3 SV=1	65	92	I.GDLVRIEETRPLSKDKNYRLIEIVEKAK.	0	-	0	11	11	3.05e-08	0	0	NA	NA	NA
235	D:/Documents/Reynaldo/Toppic1.4_GFC/MzML/F_RC_36H_US_1A18_00_HH_18_181027185709_ms2.msalign	657	HCD	1153	2977.02	174	14	10483.6	10483.7	67	168000000	44.0781	sp|P66482|RS19_CORGL	30S ribosomal protein S19 OS=Corynebacterium glutamicum (strain ATCC 13032 / DSM 20300 / BCRC 11384 / JCM 1318 / LMG 3730 / NCIMB 10025) OX=196627 GN=rpsS PE=3 SV=1	2	92	M.PRSLKKGPFVDEHLLNKVDAQNEKGTKQVIKTWSRRSTILPDFIG(HTF)[161.1658]AVHDGRKHVPVFVDDAMVGHKLGEFAPTKTFKGHVKDDKKGRR.	1	-	0	29	23	3.23e-07	0	0	161.166	161	HexN OR DYn-2 OR SulfanilicAcid:13C(6) OR Glu+O(2)
236	D:/Documents/Reynaldo/Toppic1.4_GFC/MzML/F_RC_36H_US_1A18_00_HH_18_181027185709_ms2.msalign	658	HCD	1154	2977.61	55	5	3311.85	3311.86	256	14300000	-307.758	sp|Q8NSZ7|RS17_CORGL	30S ribosomal protein S17 OS=Corynebacterium glutamicum (strain ATCC 13032 / DSM 20300 / BCRC 11384 / JCM 1318 / LMG 3730 / NCIMB 10025) OX=196627 GN=rpsQ PE=3 SV=1	65	92	I.GDLVRIEETRPLSKDKNYRLIEIVEKAK.	0	-	0	14	12	1.68e-09	0	0	NA	NA	NA
237	D:/Documents/Reynaldo/Toppic1.4_GFC/MzML/F_RC_36H_US_1A18_00_HH_18_181027185709_ms2.msalign	659	HCD	1156	2982.18	116	6	6971.41	6971.43	266	6860000	51.5805	tr|Q8NNY7|Q8NNY7_CORGL	Sulfur transfer protein involved in thiamine biosynthesis OS=Corynebacterium glutamicum (strain ATCC 13032 / DSM 20300 / BCRC 11384 / JCM 1318 / LMG 3730 / NCIMB 10025) OX=196627 GN=Cgl2040 PE=4 SV=1	1	65	.MITYTFNGTSMRSSELTVEQLVHQEIGHDTGVAVAINAAVVPRSQWSRAICDNDSVEVLTAIQGG.	0	-	0	29	20	3.67e-10	0	0	NA	NA	NA
238	D:/Documents/Reynaldo/Toppic1.4_GFC/MzML/F_RC_36H_US_1A18_00_HH_18_181027185709_ms2.msalign	660	HCD	1157	2982.8	172	16	10560.6	10560.7	74	20000000	32.2679	sp|P66482|RS19_CORGL	30S ribosomal protein S19 OS=Corynebacterium glutamicum (strain ATCC 13032 / DSM 20300 / BCRC 11384 / JCM 1318 / LMG 3730 / NCIMB 10025) OX=196627 GN=rpsS PE=3 SV=1	2	92	M.PRSLKKGPFVDEHLLNKVDAQNEKGTKQVIKTWSRRSTILPDFIGHTFAVHDGRKHVPVFVDD(A)[238.1674]MVGHKLGEFAPTKTFKGHVKDDKKGRR.	1	-	0	30	23	5.73e-08	0	0	238.167	238	Palmitoyl
239	D:/Documents/Reynaldo/Toppic1.4_GFC/MzML/F_RC_36H_US_1A18_00_HH_18_181027185709_ms2.msalign	661	HCD	1159	2987.31	174	14	10441.6	10442.7	257	198000000	49.1502	sp|Q8NSZ7|RS17_CORGL	30S ribosomal protein S17 OS=Corynebacterium glutamicum (strain ATCC 13032 / DSM 20300 / BCRC 11384 / JCM 1318 / LMG 3730 / NCIMB 10025) OX=196627 GN=rpsQ PE=3 SV=1	2	92	M.SEANVNNQEKSTRKVRTGYVVSDKMQKTIVVEVEDRKQHALYGKILRSAKKVKAHDEEQIAGIGDLVRIEETRPLSKDKNYRLIEIVEKAK.	0	-	0	19	14	0.00015755	0.000313185	0	NA	NA	NA
240	D:/Documents/Reynaldo/Toppic1.4_GFC/MzML/F_RC_36H_US_1A18_00_HH_18_181027185709_ms2.msalign	662	HCD	1160	2987.91	116	6	6971.4	6971.43	266	6860000	51.5805	tr|Q8NNY7|Q8NNY7_CORGL	Sulfur transfer protein involved in thiamine biosynthesis OS=Corynebacterium glutamicum (strain ATCC 13032 / DSM 20300 / BCRC 11384 / JCM 1318 / LMG 3730 / NCIMB 10025) OX=196627 GN=Cgl2040 PE=4 SV=1	1	65	.MITYTFNGTSMRSSELTVEQLVHQEIGHDTGVAVAINAAVVPRSQWSRAICDNDSVEVLTAIQGG.	0	-	0	28	20	6.04e-10	0	0	NA	NA	NA
241	D:/Documents/Reynaldo/Toppic1.4_GFC/MzML/F_RC_36H_US_1A18_00_HH_18_181027185709_ms2.msalign	663	HCD	1162	2992.46	172	17	10322.5	10322.5	6	619000000	52.6971	sp|P66482|RS19_CORGL	30S ribosomal protein S19 OS=Corynebacterium glutamicum (strain ATCC 13032 / DSM 20300 / BCRC 11384 / JCM 1318 / LMG 3730 / NCIMB 10025) OX=196627 GN=rpsS PE=3 SV=1	2	92	M.PRSLKKGPFVDEHLLNKVDAQNEKGTKQVIKTWSRRSTILPDFIGHTFAVHDGRKHVPVFVDDAMVGHKLGEFAPTKTFKGHVKDDKKGRR.	0	-	0	48	29	3.03e-15	0	0	NA	NA	NA
242	D:/Documents/Reynaldo/Toppic1.4_GFC/MzML/F_RC_36H_US_1A18_00_HH_18_181027185709_ms2.msalign	664	HCD	1163	2993.1	174	14	10441.6	10441.9	83	198000000	49.1502	sp|P66482|RS19_CORGL	30S ribosomal protein S19 OS=Corynebacterium glutamicum (strain ATCC 13032 / DSM 20300 / BCRC 11384 / JCM 1318 / LMG 3730 / NCIMB 10025) OX=196627 GN=rpsS PE=3 SV=1	2	92	M.PRSLKKGPFVDEHLLNKVDAQNEKGTKQVIKTWSRRSTILPDFIG(HT)[119.4057]FAVHDGRKHVPVFVDDAMVGHKLGEFAPTKTFKGHVKDDKKGRR.	1	-	0	19	18	0.000649334	0.00028177	0	119.406	119	Pyridylacetyl OR Phenylisocyanate OR Cysteinyl
243	D:/Documents/Reynaldo/Toppic1.4_GFC/MzML/F_RC_36H_US_1A18_00_HH_18_181027185709_ms2.msalign	665	HCD	1165	2997.55	94	7	5673.98	5674	150	94900000	54.2458	tr|Q8NRD8|Q8NRD8_CORGL	Uncharacterized protein OS=Corynebacterium glutamicum (strain ATCC 13032 / DSM 20300 / BCRC 11384 / JCM 1318 / LMG 3730 / NCIMB 10025) OX=196627 GN=Cgl1114 PE=4 SV=1	2	55	M.AAMKPRTGSGPMEAVEESRKIVMRIPSDGGGRLVVELNKEEAAELGALLLEAAK.	0	-	0	29	25	4.55e-14	0	0	NA	NA	NA
244	D:/Documents/Reynaldo/Toppic1.4_GFC/MzML/F_RC_36H_US_1A18_00_HH_18_181027185709_ms2.msalign	666	HCD	1166	2998.24	172	17	10322.5	10322.5	6	619000000	52.6971	sp|P66482|RS19_CORGL	30S ribosomal protein S19 OS=Corynebacterium glutamicum (strain ATCC 13032 / DSM 20300 / BCRC 11384 / JCM 1318 / LMG 3730 / NCIMB 10025) OX=196627 GN=rpsS PE=3 SV=1	2	92	M.PRSLKKGPFVDEHLLNKVDAQNEKGTKQVIKTWSRRSTILPDFIGHTFAVHDGRKHVPVFVDDAMVGHKLGEFAPTKTFKGHVKDDKKGRR.	0	-	0	45	33	2.63e-18	0	0	NA	NA	NA
245	D:/Documents/Reynaldo/Toppic1.4_GFC/MzML/F_RC_36H_US_1A18_00_HH_18_181027185709_ms2.msalign	667	HCD	1168	3002.78	94	7	5673.98	5674	150	94900000	54.2458	tr|Q8NRD8|Q8NRD8_CORGL	Uncharacterized protein OS=Corynebacterium glutamicum (strain ATCC 13032 / DSM 20300 / BCRC 11384 / JCM 1318 / LMG 3730 / NCIMB 10025) OX=196627 GN=Cgl1114 PE=4 SV=1	2	55	M.AAMKPRTGSGPMEAVEESRKIVMRIPSDGGGRLVVELNKEEAAELGALLLEAAK.	0	-	0	20	19	1.77e-10	0	0	NA	NA	NA
246	D:/Documents/Reynaldo/Toppic1.4_GFC/MzML/F_RC_36H_US_1A18_00_HH_18_181027185709_ms2.msalign	668	HCD	1169	3003.35	152	11	9129.59	9129.62	204	6420000	41.5452	sp|P42439|EFTU_CORGL	Elongation factor Tu OS=Corynebacterium glutamicum (strain ATCC 13032 / DSM 20300 / BCRC 11384 / JCM 1318 / LMG 3730 / NCIMB 10025) OX=196627 GN=tuf PE=3 SV=1	315	396	L.SKDEGGRHTPFFDNYRPQFYFRTTDVTGVVKLPEGTEMVMPGDNVDMSVTLIQPVAMDEGLRFAIREGSRTVGAGRVTKIIK.	0	-	0	35	21	1.71e-11	0	0	NA	NA	NA
247	D:/Documents/Reynaldo/Toppic1.4_GFC/MzML/F_RC_36H_US_1A18_00_HH_18_181027185709_ms2.msalign	669	HCD	1171	3008.05	174	16	10483.7	10484.7	259	168000000	44.0781	sp|Q8NSZ7|RS17_CORGL	30S ribosomal protein S17 OS=Corynebacterium glutamicum (strain ATCC 13032 / DSM 20300 / BCRC 11384 / JCM 1318 / LMG 3730 / NCIMB 10025) OX=196627 GN=rpsQ PE=3 SV=1	2	92	M.(S)[Acetyl]EANVNNQEKSTRKVRTGYVVSDKMQKTIVVEVEDRKQHALYGKILRSAKKVKAHDEEQIAGIGDLVRIEETRPLSKDKNYRLIEIVEKAK.	0	-	0	23	19	2.38e-06	0	0	NA	NA	NA
248	D:/Documents/Reynaldo/Toppic1.4_GFC/MzML/F_RC_36H_US_1A18_00_HH_18_181027185709_ms2.msalign	670	HCD	1172	3008.66	55	5	3311.84	3311.86	256	14300000	-307.758	sp|Q8NSZ7|RS17_CORGL	30S ribosomal protein S17 OS=Corynebacterium glutamicum (strain ATCC 13032 / DSM 20300 / BCRC 11384 / JCM 1318 / LMG 3730 / NCIMB 10025) OX=196627 GN=rpsQ PE=3 SV=1	65	92	I.GDLVRIEETRPLSKDKNYRLIEIVEKAK.	0	-	0	12	11	3.46e-08	0	0	NA	NA	NA
249	D:/Documents/Reynaldo/Toppic1.4_GFC/MzML/F_RC_36H_US_1A18_00_HH_18_181027185709_ms2.msalign	671	HCD	1174	3013.13	174	16	10483.6	10483.7	67	168000000	44.0781	sp|P66482|RS19_CORGL	30S ribosomal protein S19 OS=Corynebacterium glutamicum (strain ATCC 13032 / DSM 20300 / BCRC 11384 / JCM 1318 / LMG 3730 / NCIMB 10025) OX=196627 GN=rpsS PE=3 SV=1	2	92	M.PRSLKKGPFVDEHLLNKVDAQNEKGTKQVIKTWSRRSTILPDFIGHTFAVHDGRKHVPVFVDD(A)[161.1818]MVGHKLGEFAPTKTFKGHVKDDKKGRR.	1	-	0	32	23	2.41e-07	0	0	161.182	161	HexN OR DYn-2 OR SulfanilicAcid:13C(6) OR Glu+O(2)
250	D:/Documents/Reynaldo/Toppic1.4_GFC/MzML/F_RC_36H_US_1A18_00_HH_18_181027185709_ms2.msalign	672	HCD	1175	3013.76	112	5	6727.26	6727.26	37	25600000	54.376	tr|Q8NL68|Q8NL68_CORGL	HMA domain-containing protein OS=Corynebacterium glutamicum (strain ATCC 13032 / DSM 20300 / BCRC 11384 / JCM 1318 / LMG 3730 / NCIMB 10025) OX=196627 GN=Cgl3081 PE=4 SV=1	2	67	M.AIKNYTV(EGMTCGHCVSSV)[-2.0413]KEEVGEVAGVTAVDVTLETGAVQVTGEDFTDEAVKAAVVEAGYKVVA.	1	-	0	53	46	7.46e-23	0	0	-2.0413	-2	Thr->Val OR Met->Glu OR Cys->Thr OR Didehydro OR Val->Pro OR Asp->Xle
251	D:/Documents/Reynaldo/Toppic1.4_GFC/MzML/F_RC_36H_US_1A18_00_HH_18_181027185709_ms2.msalign	673	HCD	1177	3018.31	112	5	6727.26	6727.26	37	25600000	54.376	tr|Q8NL68|Q8NL68_CORGL	HMA domain-containing protein OS=Corynebacterium glutamicum (strain ATCC 13032 / DSM 20300 / BCRC 11384 / JCM 1318 / LMG 3730 / NCIMB 10025) OX=196627 GN=Cgl3081 PE=4 SV=1	2	67	M.AIKNYTVE(GMTCGHCVSSVKEEVGEV)[-2.0432]AGVTAVDVTLETGAVQVTGEDFTDEAVKAAVVEAGYKVVA.	1	-	0	52	45	5.17e-23	0	0	-2.0432	-2	Thr->Val OR Met->Glu OR Cys->Thr OR Didehydro OR Val->Pro OR Asp->Xle
252	D:/Documents/Reynaldo/Toppic1.4_GFC/MzML/F_RC_36H_US_1A18_00_HH_18_181027185709_ms2.msalign	674	HCD	1178	3018.98	165	14	9941.42	9942.45	350	30900000	45.3941	sp|Q8NSZ7|RS17_CORGL	30S ribosomal protein S17 OS=Corynebacterium glutamicum (strain ATCC 13032 / DSM 20300 / BCRC 11384 / JCM 1318 / LMG 3730 / NCIMB 10025) OX=196627 GN=rpsQ PE=3 SV=1	7	92	V.NNQEKSTRKVRTGYVVSDKMQKTIVVEVEDRKQHALYGKILRSAKKVKAHDEEQIAGIGDLVRIEETRPLSKDKNYRLIEIVEKAK.	0	-	0	37	22	1.54e-07	0	0	NA	NA	NA
253	D:/Documents/Reynaldo/Toppic1.4_GFC/MzML/F_RC_36H_US_1A18_00_HH_18_181027185709_ms2.msalign	675	HCD	1180	3023.49	174	16	10442.6	10442.7	257	198000000	49.1502	sp|Q8NSZ7|RS17_CORGL	30S ribosomal protein S17 OS=Corynebacterium glutamicum (strain ATCC 13032 / DSM 20300 / BCRC 11384 / JCM 1318 / LMG 3730 / NCIMB 10025) OX=196627 GN=rpsQ PE=3 SV=1	2	92	M.SEANVNNQEKSTRKVRTGYVVSDKMQKTIVVEVEDRKQHALYGKILRSAKKVKAHDEEQIAGIGDLVRIEETRPLSKDKNYRLIEIVEKAK.	0	-	0	29	20	4.87e-07	0	0	NA	NA	NA
254	D:/Documents/Reynaldo/Toppic1.4_GFC/MzML/F_RC_36H_US_1A18_00_HH_18_181027185709_ms2.msalign	676	HCD	1181	3024.14	165	14	9941.42	9942.45	350	30900000	45.3941	sp|Q8NSZ7|RS17_CORGL	30S ribosomal protein S17 OS=Corynebacterium glutamicum (strain ATCC 13032 / DSM 20300 / BCRC 11384 / JCM 1318 / LMG 3730 / NCIMB 10025) OX=196627 GN=rpsQ PE=3 SV=1	7	92	V.NNQEKSTRKVRTGYVVSDKMQKTIVVEVEDRKQHALYGKILRSAKKVKAHDEEQIAGIGDLVRIEETRPLSKDKNYRLIEIVEKAK.	0	-	0	28	20	1.25e-05	0	0	NA	NA	NA
255	D:/Documents/Reynaldo/Toppic1.4_GFC/MzML/F_RC_36H_US_1A18_00_HH_18_181027185709_ms2.msalign	677	HCD	1183	3028.67	174	15	10442.6	10442.7	257	198000000	49.1502	sp|Q8NSZ7|RS17_CORGL	30S ribosomal protein S17 OS=Corynebacterium glutamicum (strain ATCC 13032 / DSM 20300 / BCRC 11384 / JCM 1318 / LMG 3730 / NCIMB 10025) OX=196627 GN=rpsQ PE=3 SV=1	2	92	M.SEANVNNQEKSTRKVRTGYVVSDKMQKTIVVEVEDRKQHALYGKILRSAKKVKAHDEEQIAGIGDLVRIEETRPLSKDKNYRLIEIVEKAK.	0	-	0	30	23	5.64e-09	0	0	NA	NA	NA
256	D:/Documents/Reynaldo/Toppic1.4_GFC/MzML/F_RC_36H_US_1A18_00_HH_18_181027185709_ms2.msalign	678	HCD	1184	3029.29	171	14	10303.5	10303.6	881	43900000	32.1042	sp|Q8NSZ7|RS17_CORGL	30S ribosomal protein S17 OS=Corynebacterium glutamicum (strain ATCC 13032 / DSM 20300 / BCRC 11384 / JCM 1318 / LMG 3730 / NCIMB 10025) OX=196627 GN=rpsQ PE=3 SV=1	1	92	.(MSE)[-270.0647]ANVNNQEKSTRKVRTGYVVSDKMQKTIVVEVEDRKQHALYGKILRSAKKVKAHDEEQIAGIGDLVRIEETRPLSKDKNYRLIEIVEKAK.	1	-	0	18	15	0.00504758	0.00071977	0.00341297	-270.065	-270	NA
257	D:/Documents/Reynaldo/Toppic1.4_GFC/MzML/F_RC_36H_US_1A18_00_HH_18_181027185709_ms2.msalign	679	HCD	1186	3033.76	112	5	6759.24	6759.23	42	13600000	54.819	tr|Q8NL68|Q8NL68_CORGL	HMA domain-containing protein OS=Corynebacterium glutamicum (strain ATCC 13032 / DSM 20300 / BCRC 11384 / JCM 1318 / LMG 3730 / NCIMB 10025) OX=196627 GN=Cgl3081 PE=4 SV=1	2	67	M.AIKNYTVEGM(TCGHCVSSV)[29.9276]KEEVGEVAGVTAVDVTLETGAVQVTGEDFTDEAVKAAVVEAGYKVVA.	1	-	0	44	42	1.38e-21	0	0	29.9276	30	Hydroxymethyl OR Quinone OR Arg->Trp OR Thr->Met OR Gly->Ser OR methylol OR Val->Glu OR Ala->Thr
258	D:/Documents/Reynaldo/Toppic1.4_GFC/MzML/F_RC_36H_US_1A18_00_HH_18_181027185709_ms2.msalign	680	HCD	1187	3034.43	249	13	15276.6	15276.6	561	19900000	31.3759	sp|Q8NQJ3|ODHI_CORGL	Oxoglutarate dehydrogenase inhibitor OS=Corynebacterium glutamicum (strain ATCC 13032 / DSM 20300 / BCRC 11384 / JCM 1318 / LMG 3730 / NCIMB 10025) OX=196627 GN=odhI PE=1 SV=1	2	143	M.SDNNGTPE(PQVETTSVFRADLLKEMESSTGTA)[14.9324]PASTGAENLPAGSALLVVKRGPNAGARFLLDQPTTTAGRHPESDIFLDDVTVSRRHAEFRINEGEFEVVDVGSLNGTYVNREPRNAQVMQTGDEIQIGKFRLVFLAGPAE.	1	-	0	27	21	0.0228244	0.00240595	0	14.9324	15	Methyl+Deamidated OR Val->Asn OR Hydroxamic_acid OR Xle->Gln OR Xle->Lys OR Asn->Glu OR Lys->AminoadipicAcid OR Amino
259	D:/Documents/Reynaldo/Toppic1.4_GFC/MzML/F_RC_36H_US_1A18_00_HH_18_181027185709_ms2.msalign	681	HCD	1189	3039.05	112	6	6759.23	6759.24	42	13600000	54.819	tr|Q8NL68|Q8NL68_CORGL	HMA domain-containing protein OS=Corynebacterium glutamicum (strain ATCC 13032 / DSM 20300 / BCRC 11384 / JCM 1318 / LMG 3730 / NCIMB 10025) OX=196627 GN=Cgl3081 PE=4 SV=1	2	67	M.AIKNYTV(EGMTCGHCV)[29.9354]SSVKEEVGEVAGVTAVDVTLETGAVQVTGEDFTDEAVKAAVVEAGYKVVA.	1	-	0	42	34	9.56e-20	0	0	29.9354	30	Hydroxymethyl OR Quinone OR Arg->Trp OR Thr->Met OR Gly->Ser OR methylol OR Val->Glu OR Ala->Thr
260	D:/Documents/Reynaldo/Toppic1.4_GFC/MzML/F_RC_36H_US_1A18_00_HH_18_181027185709_ms2.msalign	682	HCD	1190	3039.75	167	14	10073.5	10073.5	660	13800000	34.2634	sp|Q8NSZ7|RS17_CORGL	30S ribosomal protein S17 OS=Corynebacterium glutamicum (strain ATCC 13032 / DSM 20300 / BCRC 11384 / JCM 1318 / LMG 3730 / NCIMB 10025) OX=196627 GN=rpsQ PE=3 SV=1	2	92	M.SEANVNNQEKSTRKVRTGYVVSDKM(QKTIVVE)[-369.1863]VEDRKQHALYGKILRSAKKVKAHDEEQIAGIGDLVRIEETRPLSKDKNYRLIEIVEKAK.	1	-	0	25	16	0.0071615	0.000702412	0.00151515	-369.186	-369	NA
261	D:/Documents/Reynaldo/Toppic1.4_GFC/MzML/F_RC_36H_US_1A18_00_HH_18_181027185709_ms2.msalign	683	HCD	1192	3044.28	167	16	10072.5	10072.5	660	13800000	34.2634	sp|Q8NSZ7|RS17_CORGL	30S ribosomal protein S17 OS=Corynebacterium glutamicum (strain ATCC 13032 / DSM 20300 / BCRC 11384 / JCM 1318 / LMG 3730 / NCIMB 10025) OX=196627 GN=rpsQ PE=3 SV=1	2	92	M.(S)[Acetyl]EANVNNQEKSTRKVRTGYVVSDKMQKTIVVEVEDRKQHALYGKILRSAKKVK(AHDE)[-412.2009]EQIAGIGDLVRIEETRPLSKDKNYRLIEIVEKAK.	1	-	0	33	19	0.00037989	0.000292312	0.00151515	NA	NA	NA
262	D:/Documents/Reynaldo/Toppic1.4_GFC/MzML/F_RC_36H_US_1A18_00_HH_18_181027185709_ms2.msalign	684	HCD	1193	3045	171	16	10304.5	10304.5	243	43900000	32.1042	sp|P66482|RS19_CORGL	30S ribosomal protein S19 OS=Corynebacterium glutamicum (strain ATCC 13032 / DSM 20300 / BCRC 11384 / JCM 1318 / LMG 3730 / NCIMB 10025) OX=196627 GN=rpsS PE=3 SV=1	2	92	M.PRSLKKGPFVDEH(LLNKVDAQNEKGTKQVIKTWSR)[-18.0267]RSTILPDFIGHTFAVHDGRKHVPVFVDDAMVGHKLGEFAPTKTFKGHVKDDKKGRR.	1	-	0	28	22	2.82e-06	0	0	-18.0267	-18	15N-oxobutanoic OR Phe->Glu OR Cys->Oxoalanine OR Asp->Pro OR Dehydrated OR Met->Xle OR Glu->pyro-Glu
263	D:/Documents/Reynaldo/Toppic1.4_GFC/MzML/F_RC_36H_US_1A18_00_HH_18_181027185709_ms2.msalign	688	HCD	1199	3055.43	180	13	10851	10852.1	2	191000000	47.4173	sp|Q8NN50|RL21_CORGL	50S ribosomal protein L21 OS=Corynebacterium glutamicum (strain ATCC 13032 / DSM 20300 / BCRC 11384 / JCM 1318 / LMG 3730 / NCIMB 10025) OX=196627 GN=rplU PE=3 SV=1	1	101	.MYAIVKTGGKQYKVAEGDLVKVEKIEGEPGASVALTPVLLVDGADVTTAADKLASVSVNTEIVEHTKGPKIKILKYKNKTGYKKRQGHRQPLTVLKVTGIK.	0	-	0	63	39	2.87e-23	0	0	NA	NA	NA
264	D:/Documents/Reynaldo/Toppic1.4_GFC/MzML/F_RC_36H_US_1A18_00_HH_18_181027185709_ms2.msalign	689	HCD	1201	3060.02	180	14	10851.1	10852.1	2	191000000	47.4173	sp|Q8NN50|RL21_CORGL	50S ribosomal protein L21 OS=Corynebacterium glutamicum (strain ATCC 13032 / DSM 20300 / BCRC 11384 / JCM 1318 / LMG 3730 / NCIMB 10025) OX=196627 GN=rplU PE=3 SV=1	1	101	.MYAIVKTGGKQYKVAEGDLVKVEKIEGEPGASVALTPVLLVDGADVTTAADKLASVSVNTEIVEHTKGPKIKILKYKNKTGYKKRQGHRQPLTVLKVTGIK.	0	-	0	75	42	3.87e-27	0	0	NA	NA	NA
265	D:/Documents/Reynaldo/Toppic1.4_GFC/MzML/F_RC_36H_US_1A18_00_HH_18_181027185709_ms2.msalign	690	HCD	1202	3060.63	254	13	15277.6	15277.6	561	19900000	31.3759	sp|Q8NQJ3|ODHI_CORGL	Oxoglutarate dehydrogenase inhibitor OS=Corynebacterium glutamicum (strain ATCC 13032 / DSM 20300 / BCRC 11384 / JCM 1318 / LMG 3730 / NCIMB 10025) OX=196627 GN=odhI PE=1 SV=1	2	143	M.SDNNGTPEPQVETTSVFRADLLKEMESSTGTAPASTGAENLPAGSALLVVKRGPNAGARFLLDQPTTTAGRHPESDIFLDDVTVSRRHAEFRINEGEFEVVDVG(SLNGTYVNREPRNAQVMQTGDEIQIGKF)[15.9451]RLVFLAGPAE.	1	-	0	25	20	0.104579	0.00828566	0	15.9451	16	Ser->Cys OR Methyl:2H(2) OR Pro->Xle OR Asp->Met OR Val->Asp OR Oxidation OR Xle->Glu OR Phe->Tyr OR Met->Phe OR Ala->Ser OR Carboxy->Thiocarboxy
266	D:/Documents/Reynaldo/Toppic1.4_GFC/MzML/F_RC_36H_US_1A18_00_HH_18_181027185709_ms2.msalign	692	HCD	1205	3065.95	118	9	7091.05	7092.07	34	7290000	34.9813	sp|Q8NN50|RL21_CORGL	50S ribosomal protein L21 OS=Corynebacterium glutamicum (strain ATCC 13032 / DSM 20300 / BCRC 11384 / JCM 1318 / LMG 3730 / NCIMB 10025) OX=196627 GN=rplU PE=3 SV=1	37	101	T.PVLLVDGADVTTAADKLASVSVNTEIVEHTKGPKIKILKYKNKTGYKKRQGHRQPLTVLKVTGIK.	0	-	0	58	38	3.52e-22	0	0	NA	NA	NA
267	D:/Documents/Reynaldo/Toppic1.4_GFC/MzML/F_RC_36H_US_1A18_00_HH_18_181027185709_ms2.msalign	693	HCD	1207	3070.52	137	11	8238.41	8238.65	436	132000000	53.6846	sp|Q8NN50|RL21_CORGL	50S ribosomal protein L21 OS=Corynebacterium glutamicum (strain ATCC 13032 / DSM 20300 / BCRC 11384 / JCM 1318 / LMG 3730 / NCIMB 10025) OX=196627 GN=rplU PE=3 SV=1	27	101	E.(GEPGASVALTPVLL)[264.1374]VDGADVTTAADKLASVSVNTEIVEHTKGPKIKILKYKNKTGYKKRQGHRQPLTVLKVTGIK.	1	-	0	32	20	6.97e-07	0	0	264.137	264	Pent(2) OR Didehydroretinylidene
268	D:/Documents/Reynaldo/Toppic1.4_GFC/MzML/F_RC_36H_US_1A18_00_HH_18_181027185709_ms2.msalign	694	HCD	1208	3071.18	118	9	7092.05	7092.07	34	7290000	34.9813	sp|Q8NN50|RL21_CORGL	50S ribosomal protein L21 OS=Corynebacterium glutamicum (strain ATCC 13032 / DSM 20300 / BCRC 11384 / JCM 1318 / LMG 3730 / NCIMB 10025) OX=196627 GN=rplU PE=3 SV=1	37	101	T.PVLLVDGADVTTAADKLASVSVNTEIVEHTKGPKIKILKYKNKTGYKKRQGHRQPLTVLKVTGIK.	0	-	0	59	38	4.03e-23	0	0	NA	NA	NA
269	D:/Documents/Reynaldo/Toppic1.4_GFC/MzML/F_RC_36H_US_1A18_00_HH_18_181027185709_ms2.msalign	695	HCD	1210	3075.65	124	7	7951.08	7952.11	31	130000000	50.2603	tr|Q8NSA7|Q8NSA7_CORGL	Uncharacterized protein OS=Corynebacterium glutamicum (strain ATCC 13032 / DSM 20300 / BCRC 11384 / JCM 1318 / LMG 3730 / NCIMB 10025) OX=196627 GN=Cgl0772 PE=4 SV=1	1	75	.MDIKIGFADTARELVISSALQQDEAAAKVSEALANDSGVLDLSDEKGRRYIIRNSRIAYVEVGTSAPRTVGFAGA.	0	-	0	51	44	1.36e-20	0	0	NA	NA	NA
270	D:/Documents/Reynaldo/Toppic1.4_GFC/MzML/F_RC_36H_US_1A18_00_HH_18_181027185709_ms2.msalign	696	HCD	1211	3076.33	254	14	15261.6	15261.6	154	264000000	49.3392	sp|Q8NQJ3|ODHI_CORGL	Oxoglutarate dehydrogenase inhibitor OS=Corynebacterium glutamicum (strain ATCC 13032 / DSM 20300 / BCRC 11384 / JCM 1318 / LMG 3730 / NCIMB 10025) OX=196627 GN=odhI PE=1 SV=1	2	143	M.SDNNGTPEPQVETTSVFRADLLKEMESSTGTAPASTGAENLPAGSALLVVKRGPNAGARFLLDQPTTTAGRHPESDIFLDDVTVSRRHAEFRINEGEFEVVDVGSLNGTYVNREPRNAQVMQTGDEIQIGKFRLVFLAGPAE.	0	-	0	27	19	0.00062728	0.000282247	0	NA	NA	NA
271	D:/Documents/Reynaldo/Toppic1.4_GFC/MzML/F_RC_36H_US_1A18_00_HH_18_181027185709_ms2.msalign	697	HCD	1213	3080.78	132	7	7952.08	7952.11	31	130000000	50.2603	tr|Q8NSA7|Q8NSA7_CORGL	Uncharacterized protein OS=Corynebacterium glutamicum (strain ATCC 13032 / DSM 20300 / BCRC 11384 / JCM 1318 / LMG 3730 / NCIMB 10025) OX=196627 GN=Cgl0772 PE=4 SV=1	1	75	.MDIKIGFADTARELVISSALQQDEAAAKVSEALANDSGVLDLSDEKGRRYIIRNSRIAYVEVGTSAPRTVGFAGA.	0	-	0	42	35	1.13e-18	0	0	NA	NA	NA
272	D:/Documents/Reynaldo/Toppic1.4_GFC/MzML/F_RC_36H_US_1A18_00_HH_18_181027185709_ms2.msalign	698	HCD	1214	3081.45	250	13	15260.6	15261.6	154	264000000	49.3392	sp|Q8NQJ3|ODHI_CORGL	Oxoglutarate dehydrogenase inhibitor OS=Corynebacterium glutamicum (strain ATCC 13032 / DSM 20300 / BCRC 11384 / JCM 1318 / LMG 3730 / NCIMB 10025) OX=196627 GN=odhI PE=1 SV=1	2	143	M.SDNNGTPEPQVETTSVFRADLLKEMESSTGTAPASTGAENLPAGSALLVVKRGPNAGARFLLDQPTTTAGRHPESDIFLDDVTVSRRHAEFRINEGEFEVVDVGSLNGTYVNREPRNAQVMQTGDEIQIGKFRLVFLAGPAE.	0	-	0	27	21	4.32e-05	0	0	NA	NA	NA
273	D:/Documents/Reynaldo/Toppic1.4_GFC/MzML/F_RC_36H_US_1A18_00_HH_18_181027185709_ms2.msalign	699	HCD	1216	3086.04	137	11	8238.42	8238.44	104	132000000	53.6846	sp|Q8NSV7|IF1_CORGL	Translation initiation factor IF-1 OS=Corynebacterium glutamicum (strain ATCC 13032 / DSM 20300 / BCRC 11384 / JCM 1318 / LMG 3730 / NCIMB 10025) OX=196627 GN=infA PE=3 SV=1	2	72	M.AKEGAIEVEGRIVEPLPNAMFRVELDNGHKVLAHISGKMRQHYIRILPEDRVVVELSPYDLTRGRIVYRYK.	0	-	0	26	21	9.96e-12	0	0	NA	NA	NA
274	D:/Documents/Reynaldo/Toppic1.4_GFC/MzML/F_RC_36H_US_1A18_00_HH_18_181027185709_ms2.msalign	700	HCD	1217	3086.58	258	12	15512.7	15512.9	782	23500000	36.0815	sp|Q8NQJ3|ODHI_CORGL	Oxoglutarate dehydrogenase inhibitor OS=Corynebacterium glutamicum (strain ATCC 13032 / DSM 20300 / BCRC 11384 / JCM 1318 / LMG 3730 / NCIMB 10025) OX=196627 GN=odhI PE=1 SV=1	1	143	.(M)[120.1916]SDNNGTPEPQVETTSVFRADLLKEMESSTGTAPASTGAENLPAGSALLVVKRGPNAGARFLLDQPTTTAGRHPESDIFLDDVTVSRRHAEFRINEGEFEVVDVGSLNGTYVNREPRNAQVMQTGDEIQIGKFRLVFLAGPAE.	1	-	0	30	24	0.000887494	0.000552181	0.00256082	120.192	120	ethylsulfonylethyl OR O-Isopropylmethylphosphonate OR PS_Hapten OR BEMAD_C OR Label:13C(4)15N(2)+GG OR Label:13C(6)+GG
275	D:/Documents/Reynaldo/Toppic1.4_GFC/MzML/F_RC_36H_US_1A18_00_HH_18_181027185709_ms2.msalign	701	HCD	1219	3091.18	137	11	8238.41	8238.44	104	132000000	53.6846	sp|Q8NSV7|IF1_CORGL	Translation initiation factor IF-1 OS=Corynebacterium glutamicum (strain ATCC 13032 / DSM 20300 / BCRC 11384 / JCM 1318 / LMG 3730 / NCIMB 10025) OX=196627 GN=infA PE=3 SV=1	2	72	M.AKEGAIEVEGRIVEPLPNAMFRVELDNGHKVLAHISGKMRQHYIRILPEDRVVVELSPYDLTRGRIVYRYK.	0	-	0	27	19	2.19e-09	0	0	NA	NA	NA
276	D:/Documents/Reynaldo/Toppic1.4_GFC/MzML/F_RC_36H_US_1A18_00_HH_18_181027185709_ms2.msalign	702	HCD	1220	3091.82	180	14	10852	10852.1	2	191000000	47.4173	sp|Q8NN50|RL21_CORGL	50S ribosomal protein L21 OS=Corynebacterium glutamicum (strain ATCC 13032 / DSM 20300 / BCRC 11384 / JCM 1318 / LMG 3730 / NCIMB 10025) OX=196627 GN=rplU PE=3 SV=1	1	101	.MYAIVKTGGKQYKVAEGDLVKVEKIEGEPGASVALTPVLLVDGADVTTAADKLASVSVNTEIVEHTKGPKIKILKYKNKTGYKKRQGHRQPLTVLKVTGIK.	0	-	0	65	39	3.16e-26	0	0	NA	NA	NA
277	D:/Documents/Reynaldo/Toppic1.4_GFC/MzML/F_RC_36H_US_1A18_00_HH_18_181027185709_ms2.msalign	703	HCD	1222	3096.4	180	15	10852.1	10852.1	2	191000000	47.4173	sp|Q8NN50|RL21_CORGL	50S ribosomal protein L21 OS=Corynebacterium glutamicum (strain ATCC 13032 / DSM 20300 / BCRC 11384 / JCM 1318 / LMG 3730 / NCIMB 10025) OX=196627 GN=rplU PE=3 SV=1	1	101	.MYAIVKTGGKQYKVAEGDLVKVEKIEGEPGASVALTPVLLVDGADVTTAADKLASVSVNTEIVEHTKGPKIKILKYKNKTGYKKRQGHRQPLTVLKVTGIK.	0	-	0	46	30	8.54e-20	0	0	NA	NA	NA
278	D:/Documents/Reynaldo/Toppic1.4_GFC/MzML/F_RC_36H_US_1A18_00_HH_18_181027185709_ms2.msalign	704	HCD	1223	3096.97	258	14	15513.7	15513.9	782	23500000	36.0815	sp|Q8NQJ3|ODHI_CORGL	Oxoglutarate dehydrogenase inhibitor OS=Corynebacterium glutamicum (strain ATCC 13032 / DSM 20300 / BCRC 11384 / JCM 1318 / LMG 3730 / NCIMB 10025) OX=196627 GN=odhI PE=1 SV=1	1	143	.(MS)[121.2154]DNNGTPEPQVETTSVFRADLLKEMESSTGTAPASTGAENLPAGSALLVVKRGPNAGARFLLDQPTTTAGRHPESDIFLDDVTVSRRHAEFRINEGEFEVVDVGSLNGTYVNREPRNAQVMQTGDEIQIGKFRLVFLAGPAE.	1	-	0	25	24	0.00217198	0.000515198	0.00256082	121.215	121	PET
279	D:/Documents/Reynaldo/Toppic1.4_GFC/MzML/F_RC_36H_US_1A18_00_HH_18_181027185709_ms2.msalign	705	HCD	1225	3101.69	187	13	11256.6	11256.5	448	62500000	42.1039	sp|Q8NN50|RL21_CORGL	50S ribosomal protein L21 OS=Corynebacterium glutamicum (strain ATCC 13032 / DSM 20300 / BCRC 11384 / JCM 1318 / LMG 3730 / NCIMB 10025) OX=196627 GN=rplU PE=3 SV=1	1	101	.MYAIVKTGGKQYKVAEGDLVKVEKIEGEPGASVALTPVL(L)[404.4472]VDGADVTTAADKLASVSVNTEIVEHTKGPKIKILKYKNKTGYKKRQGHRQPLTVLKVTGIK.	1	-	0	26	21	1.01e-06	0	0	404.447	404	Hex(2)Sulf(1) OR PhosphoHex(2)
280	D:/Documents/Reynaldo/Toppic1.4_GFC/MzML/F_RC_36H_US_1A18_00_HH_18_181027185709_ms2.msalign	706	HCD	1226	3102.32	109	9	6547.49	6547.69	502	6220000	40.9545	sp|Q8NN50|RL21_CORGL	50S ribosomal protein L21 OS=Corynebacterium glutamicum (strain ATCC 13032 / DSM 20300 / BCRC 11384 / JCM 1318 / LMG 3730 / NCIMB 10025) OX=196627 GN=rplU PE=3 SV=1	42	101	V.(DGA)[-23.0243]DVTTAADKLASVSVNTEIVEHTKGPKIKILKYKNKTGYKKRQGHRQPLTVLKVTGIK.	1	-	0	23	14	4.99e-06	0	0	-23.0243	-23	His->Asn OR Trp->Tyr
281	D:/Documents/Reynaldo/Toppic1.4_GFC/MzML/F_RC_36H_US_1A18_00_HH_18_181027185709_ms2.msalign	707	HCD	1228	3106.85	187	13	11256.6	11256.6	374	62500000	42.1039	tr|Q8NLF1|Q8NLF1_CORGL	Uncharacterized enzyme involved in biosynthesis of extracellular polysaccharides OS=Corynebacterium glutamicum (strain ATCC 13032 / DSM 20300 / BCRC 11384 / JCM 1318 / LMG 3730 / NCIMB 10025) OX=196627 GN=Cgl2991 PE=4 SV=1	2	107	M.SIVKINAISVPEGAGEELEKRFAARQNAVDSAPGFEGFQLLRPVSGEDRYFVVTQWADEDSYNAWRDAEKAKGGHGQGAHGSDKKPVASGASLLEFEVVLGSTGAK.	0	-	0	24	20	5.48e-08	0	0	NA	NA	NA
282	D:/Documents/Reynaldo/Toppic1.4_GFC/MzML/F_RC_36H_US_1A18_00_HH_18_181027185709_ms2.msalign	708	HCD	1229	3107.49	193	18	11594.1	11594.2	248	50200000	51.8059	sp|Q8NS17|RS14_CORGL	30S ribosomal protein S14 OS=Corynebacterium glutamicum (strain ATCC 13032 / DSM 20300 / BCRC 11384 / JCM 1318 / LMG 3730 / NCIMB 10025) OX=196627 GN=rpsN PE=3 SV=1	2	101	M.AKKSKIAKNEKRKEIVARYAERRAELKAIISNPNTSDEDRLDAQFELNSQPRDAAAVRVRNRDSHDGRPRGYLRKFGLSRVRMREMAHRGELPGVRKSSW.	0	-	0	17	14	0.00050462	0.000287604	0	NA	NA	NA
283	D:/Documents/Reynaldo/Toppic1.4_GFC/MzML/F_RC_36H_US_1A18_00_HH_18_181027185709_ms2.msalign	709	HCD	1231	3111.94	249	13	15261.6	15261.6	154	264000000	49.3392	sp|Q8NQJ3|ODHI_CORGL	Oxoglutarate dehydrogenase inhibitor OS=Corynebacterium glutamicum (strain ATCC 13032 / DSM 20300 / BCRC 11384 / JCM 1318 / LMG 3730 / NCIMB 10025) OX=196627 GN=odhI PE=1 SV=1	2	143	M.SDNNGTPEPQVETTSVFRADLLKEMESSTGTAPASTGAENLPAGSALLVVKRGPNAGARFLLDQPTTTAGRHPESDIFLDDVTVSRRHAEFRINEGEFEVVDVGSLNGTYVNREPRNAQVMQTGDEIQIGKFRLVFLAGPAE.	0	-	0	21	19	0.0021874	0.000514403	0	NA	NA	NA
284	D:/Documents/Reynaldo/Toppic1.4_GFC/MzML/F_RC_36H_US_1A18_00_HH_18_181027185709_ms2.msalign	710	HCD	1232	3112.64	185	19	11594.1	11594.2	248	50200000	51.8059	sp|Q8NS17|RS14_CORGL	30S ribosomal protein S14 OS=Corynebacterium glutamicum (strain ATCC 13032 / DSM 20300 / BCRC 11384 / JCM 1318 / LMG 3730 / NCIMB 10025) OX=196627 GN=rpsN PE=3 SV=1	2	101	M.AKKSKIAKNEKRKEIVARYAERRAELKAIISNPNTSDEDRLDAQFELNSQPRDAAAVRVRNRDSHDGRPRGYLRKFGLSRVRMREMAHRGELPGVRKSSW.	0	-	0	27	18	1.99e-06	0	0	NA	NA	NA
285	D:/Documents/Reynaldo/Toppic1.4_GFC/MzML/F_RC_36H_US_1A18_00_HH_18_181027185709_ms2.msalign	711	HCD	1234	3117.15	156	12	9415.1	9415.11	722	22900000	42.7216	sp|Q8NN50|RL21_CORGL	50S ribosomal protein L21 OS=Corynebacterium glutamicum (strain ATCC 13032 / DSM 20300 / BCRC 11384 / JCM 1318 / LMG 3730 / NCIMB 10025) OX=196627 GN=rplU PE=3 SV=1	12	101	Q.YKVAEG(DLVKVEKIEGEPGASVALT)[-260.3440]PVLLVDGADVTTAADKLASVSVNTEIVEHTKGPKIKILKYKNKTGYKKRQGHRQPLTVLKVTGIK.	1	-	0	20	17	0.000307797	0.000297974	0.00138504	-260.344	-260	NA
286	D:/Documents/Reynaldo/Toppic1.4_GFC/MzML/F_RC_36H_US_1A18_00_HH_18_181027185709_ms2.msalign	712	HCD	1235	3117.77	250	13	15260.6	15261.6	154	264000000	49.3392	sp|Q8NQJ3|ODHI_CORGL	Oxoglutarate dehydrogenase inhibitor OS=Corynebacterium glutamicum (strain ATCC 13032 / DSM 20300 / BCRC 11384 / JCM 1318 / LMG 3730 / NCIMB 10025) OX=196627 GN=odhI PE=1 SV=1	2	143	M.SDNNGTPEPQVETTSVFRADLLKEMESSTGTAPASTGAENLPAGSALLVVKRGPNAGARFLLDQPTTTAGRHPESDIFLDDVTVSRRHAEFRINEGEFEVVDVGSLNGTYVNREPRNAQVMQTGDEIQIGKFRLVFLAGPAE.	0	-	0	24	20	0.000118528	0.000320205	0	NA	NA	NA
287	D:/Documents/Reynaldo/Toppic1.4_GFC/MzML/F_RC_36H_US_1A18_00_HH_18_181027185709_ms2.msalign	713	HCD	1237	3122.28	137	11	8238.41	8238.44	104	132000000	53.6846	sp|Q8NSV7|IF1_CORGL	Translation initiation factor IF-1 OS=Corynebacterium glutamicum (strain ATCC 13032 / DSM 20300 / BCRC 11384 / JCM 1318 / LMG 3730 / NCIMB 10025) OX=196627 GN=infA PE=3 SV=1	2	72	M.AKEGAIEVEGRIVEPLPNAMFRVELDNGHKVLAHISGKMRQHYIRILPEDRVVVELSPYDLTRGRIVYRYK.	0	-	0	8	6	0.063058	0.00531697	0	NA	NA	NA
288	D:/Documents/Reynaldo/Toppic1.4_GFC/MzML/F_RC_36H_US_1A18_00_HH_18_181027185709_ms2.msalign	714	HCD	1238	3122.99	152	12	9416.1	9416.13	75	22900000	42.7216	sp|Q8NN66|RS20_CORGL	30S ribosomal protein S20 OS=Corynebacterium glutamicum (strain ATCC 13032 / DSM 20300 / BCRC 11384 / JCM 1318 / LMG 3730 / NCIMB 10025) OX=196627 GN=rpsT PE=3 SV=1	2	87	M.ANIKSQIKRNKTNEKARLRNQAVRSAVRTEIRKFNAAIEAGDKDAAQAQLRTASRALDKAVTKGVFHINNAANKKSNMATAFNKLG.	0	-	0	9	8	0.0275	0.00259291	0	NA	NA	NA
289	D:/Documents/Reynaldo/Toppic1.4_GFC/MzML/F_RC_36H_US_1A18_00_HH_18_181027185709_ms2.msalign	724	HCD	1253	3148.8	42	7	13143.3	13143.2	899	41200000	-345.525	tr|Q8NR84|Q8NR84_CORGL	Short chain fatty acids transporter OS=Corynebacterium glutamicum (strain ATCC 13032 / DSM 20300 / BCRC 11384 / JCM 1318 / LMG 3730 / NCIMB 10025) OX=196627 GN=Cgl1169 PE=4 SV=1	4	126	S.FTGLGVVISGFFTSISTATTWPVIAFLYSGLLNIAVPSGGSKFIIEAPYIIPTPVDLGADMGLVLQAYQMSDGATNLLIPFFALPYLANFKIKFSQVVGYTVPPVLVVIAVICIYLFLRASII.	0	-	0	5	5	0.00635148	0.000709388	0.00334448	NA	NA	NA
290	D:/Documents/Reynaldo/Toppic1.4_GFC/MzML/F_RC_36H_US_1A18_00_HH_18_181027185709_ms2.msalign	737	HCD	1273	3184.29	94	8	13742.7	13741.5	1145	69100000	51.854	sp|Q79VC4|PROP_CORGL	Ectoine/proline transporter ProP OS=Corynebacterium glutamicum (strain ATCC 13032 / DSM 20300 / BCRC 11384 / JCM 1318 / LMG 3730 / NCIMB 10025) OX=196627 GN=proP PE=1 SV=1	307	438	A.SAAAVTVPILVVMSLLLPFVGMWSDRVGRKPVYATAVAATLILMVPAFLIMNTGTIGAVLIALSMVAIPTGLYVALSASALPALFPTASRFSGMGISYNISVSLFGGTTPLITQFLLQKTGLDIVPALYIMF.F	0	-	0	9	9	0.10337	0.0082922	0.0361664	NA	NA	NA
291	D:/Documents/Reynaldo/Toppic1.4_GFC/MzML/F_RC_36H_US_1A18_00_HH_18_181027185709_ms2.msalign	839	HCD	1426	3449.23	190	9	11430.2	11430.1	356	20500000	52.4921	sp|Q8NSS1|CH10_CORGL	10 kDa chaperonin OS=Corynebacterium glutamicum (strain ATCC 13032 / DSM 20300 / BCRC 11384 / JCM 1318 / LMG 3730 / NCIMB 10025) OX=196627 GN=groS PE=3 SV=1	2	99	M.ANVNIKPLEDKILVQI(N)[344.1900](EA)[454.2525]ETTTASGLVIPDSAKEKPQEATVIAVGPGRFDDKGNRIPLDIKEDDVVIFSRYGGTEIKFGGVEYLLLSARDILAIVEK.	2	-	0	36	28	0.0224213	0.0021901	0	344.19	344	NA
292	D:/Documents/Reynaldo/Toppic1.4_GFC/MzML/F_RC_36H_US_1A18_00_HH_18_181027185709_ms2.msalign	848	HCD	1439	3470.64	176	7	10947.8	10947.9	524	8230000	54.2364	sp|Q8NQ43|RPOZ_CORGL	DNA-directed RNA polymerase subunit omega OS=Corynebacterium glutamicum (strain ATCC 13032 / DSM 20300 / BCRC 11384 / JCM 1318 / LMG 3730 / NCIMB 10025) OX=196627 GN=rpoZ PE=3 SV=1	1	97	.(MSV)[433.4537]TNVSNETNATKAVFDPPVGITAPPIDELLDKVTSKYALVIFAAKRARQINSFYHQADEGVFEFIGPLVTPQPGEKPLSIALREINAGLLDHEEG.	1	-	0	20	16	0.000591414	0.000283768	0	433.454	433	NA
293	D:/Documents/Reynaldo/Toppic1.4_GFC/MzML/F_RC_36H_US_1A18_00_HH_18_181027185709_ms2.msalign	861	HCD	1459	3506.53	81	5	9262.5	9262.48	152	11500000	37.3127	tr|Q8NP79|Q8NP79_CORGL	HPr domain-containing protein OS=Corynebacterium glutamicum (strain ATCC 13032 / DSM 20300 / BCRC 11384 / JCM 1318 / LMG 3730 / NCIMB 10025) OX=196627 GN=Cgl1937 PE=4 SV=1	2	89	M.ASKTVTVGSSVGLHARPASIIAEAAAEYDDEILLTLVGSDDDEETDASSSLMIMAL(GAEHGNEVTVTSDNAEAVEKI)[266.1160]AALIAQDLDAE.	1	-	0	15	15	2.07e-09	0	0	266.116	266	Retinylidene OR EHD-diphenylpentanone OR Arg2PG
294	D:/Documents/Reynaldo/Toppic1.4_GFC/MzML/F_RC_36H_US_1A18_00_HH_18_181027185709_ms2.msalign	863	HCD	1462	3511.73	60	5	9262.5	9262.77	152	11500000	37.3127	tr|Q8NP79|Q8NP79_CORGL	HPr domain-containing protein OS=Corynebacterium glutamicum (strain ATCC 13032 / DSM 20300 / BCRC 11384 / JCM 1318 / LMG 3730 / NCIMB 10025) OX=196627 GN=Cgl1937 PE=4 SV=1	2	89	M.ASKTVTVGSSVGLHARPASIIAEAAAEYDDEILLTLVGSDDDEETDASSSLMI(MALGAEHGNEVTVTSDNAEAVEKIA)[266.4129]ALIAQDLDAE.	1	-	0	8	8	0.00097202	0.000547795	0	266.413	266	Retinylidene OR EHD-diphenylpentanone OR Arg2PG
295	D:/Documents/Reynaldo/Toppic1.4_GFC/MzML/F_RC_36H_US_1A18_00_HH_18_181027185709_ms2.msalign	864	HCD	1463	3512.43	149	8	8996.36	8996.36	16	13900000	46.7946	tr|Q8NP79|Q8NP79_CORGL	HPr domain-containing protein OS=Corynebacterium glutamicum (strain ATCC 13032 / DSM 20300 / BCRC 11384 / JCM 1318 / LMG 3730 / NCIMB 10025) OX=196627 GN=Cgl1937 PE=4 SV=1	2	89	M.ASKTVTVGSSVGLHARPASIIAEAAAEYDDEILLTLVGSDDDEETDASSSLMIMALGAEHGNEVTVTSDNAEAVEKIAALIAQDLDAE.	0	-	0	32	24	5.37e-18	0	0	NA	NA	NA
296	D:/Documents/Reynaldo/Toppic1.4_GFC/MzML/F_RC_36H_US_1A18_00_HH_18_181027185709_ms2.msalign	865	HCD	1465	3516.91	142	6	8996.35	8996.36	16	13900000	46.7946	tr|Q8NP79|Q8NP79_CORGL	HPr domain-containing protein OS=Corynebacterium glutamicum (strain ATCC 13032 / DSM 20300 / BCRC 11384 / JCM 1318 / LMG 3730 / NCIMB 10025) OX=196627 GN=Cgl1937 PE=4 SV=1	2	89	M.ASKTVTVGSSVGLHARPASIIAEAAAEYDDEILLTLVGSDDDEETDASSSLMIMALGAEHGNEVTVTSDNAEAVEKIAALIAQDLDAE.	0	-	0	10	10	0.000159636	0.000312891	0	NA	NA	NA
297	D:/Documents/Reynaldo/Toppic1.4_GFC/MzML/F_RC_36H_US_1A18_00_HH_18_181027185709_ms2.msalign	905	HCD	1525	3627.9	176	8	10931	10930.9	609	2510000	56.3908	sp|Q8NT28|RL7_CORGL	50S ribosomal protein L7/L12 OS=Corynebacterium glutamicum (strain ATCC 13032 / DSM 20300 / BCRC 11384 / JCM 1318 / LMG 3730 / NCIMB 10025) OX=196627 GN=rplL PE=3 SV=1	19	128	L.(IELSEFVKEFEEVFD)[-270.0231]VTAAAPVAVAAAGAAGGEAAAAEEKDEFDVVLEDAGAKKIGVIKAVRELVSGLGLKEAKELVEGAPKAILEGANKDDAEAAKAKLEEAGAKVTLK.	1	-	0	30	21	4.7e-05	0	0	-270.023	-270	NA
298	D:/Documents/Reynaldo/Toppic1.4_GFC/MzML/F_RC_36H_US_1A18_00_HH_18_181027185709_ms2.msalign	908	HCD	1529	3634.22	219	15	13178	13178	59	2540000	33.1748	sp|Q8NT28|RL7_CORGL	50S ribosomal protein L7/L12 OS=Corynebacterium glutamicum (strain ATCC 13032 / DSM 20300 / BCRC 11384 / JCM 1318 / LMG 3730 / NCIMB 10025) OX=196627 GN=rplL PE=3 SV=1	1	128	.(MAKLTKDELIEAFKEMTL)[-115.0641]IELSEFVKEFEEVFDVTAAAPVAVAAAGAAGGEAAAAEEKDEFDVVLEDAGAKKIGVIKAVRELVSGLGLKEAKELVEGAPKAILEGANKDDAEAAKAKLEEAGAKVTLK.	1	-	0	85	46	1.29e-18	0	0	-115.064	-115	Trp->Ala
299	D:/Documents/Reynaldo/Toppic1.4_GFC/MzML/F_RC_36H_US_1A18_00_HH_18_181027185709_ms2.msalign	909	HCD	1531	3638.87	219	15	13178	13178	59	2540000	33.1748	sp|Q8NT28|RL7_CORGL	50S ribosomal protein L7/L12 OS=Corynebacterium glutamicum (strain ATCC 13032 / DSM 20300 / BCRC 11384 / JCM 1318 / LMG 3730 / NCIMB 10025) OX=196627 GN=rplL PE=3 SV=1	1	128	.(MAKLTKDELIEAFKEMTLIE)[-115.0632]LSEFVKEFEEVFDVTAAAPVAVAAAGAAGGEAAAAEEKDEFDVVLEDAGAKKIGVIKAVRELVSGLGLKEAKELVEGAPKAILEGANKDDAEAAKAKLEEAGAKVTLK.	1	-	0	51	32	3.01e-11	0	0	-115.063	-115	Trp->Ala
300	D:/Documents/Reynaldo/Toppic1.4_GFC/MzML/F_RC_36H_US_1A18_00_HH_18_181027185709_ms2.msalign	919	HCD	1546	3666.51	232	11	13959.5	13959.6	175	175000000	52.2647	sp|Q8NT28|RL7_CORGL	50S ribosomal protein L7/L12 OS=Corynebacterium glutamicum (strain ATCC 13032 / DSM 20300 / BCRC 11384 / JCM 1318 / LMG 3730 / NCIMB 10025) OX=196627 GN=rplL PE=3 SV=1	2	128	M.AKLTKDELIEAFKEMTLIELSEFVKEFEEVFDVTAAA(PVA)[360.3700](V)[437.2589]AAAGAAGGEAAAAEEKDEFDVVLEDAGAKKIGVIKAVRELVSGLGLKEAKELVEGAPKAILEGANKDDAEAAKAKLEEAGAKVTLK.	2	-	0	83	52	1.03e-12	0	0	360.37	360	NA
301	D:/Documents/Reynaldo/Toppic1.4_GFC/MzML/F_RC_36H_US_1A18_00_HH_18_181027185709_ms2.msalign	923	HCD	1552	3676.93	219	15	13162	13162	0	98800000	47.9092	sp|Q8NT28|RL7_CORGL	50S ribosomal protein L7/L12 OS=Corynebacterium glutamicum (strain ATCC 13032 / DSM 20300 / BCRC 11384 / JCM 1318 / LMG 3730 / NCIMB 10025) OX=196627 GN=rplL PE=3 SV=1	2	128	M.AKLTKDELIEAFKEMTLIELSEFVKEFEEVFDVTAAAPVAVAAAGAAGGEAAAAEEKDEFDVVLEDAGAKKIGVIKAVRELVSGLGLKEAKELVEGAPKAILEGANKDDAEAAKAKLEEAGAKVTLK.	0	-	0	75	44	1.54e-27	0	0	NA	NA	NA
302	D:/Documents/Reynaldo/Toppic1.4_GFC/MzML/F_RC_36H_US_1A18_00_HH_18_181027185709_ms2.msalign	924	HCD	1553	3677.58	155	11	13694.3	13694.4	10	174000000	53.7593	sp|Q8NT28|RL7_CORGL	50S ribosomal protein L7/L12 OS=Corynebacterium glutamicum (strain ATCC 13032 / DSM 20300 / BCRC 11384 / JCM 1318 / LMG 3730 / NCIMB 10025) OX=196627 GN=rplL PE=3 SV=1	2	128	M.AKLTKDELIEAFKEMTLIELSEFVKEFEEVFDVT(AA)[532.3811]APVAVAAAGAAGGEAAAAEEKDEFDVVLEDAGAKKIGVIKAVRELVSGLGLKEAKELVEGAPKAILEGANKDDAEAAKAKLEEAGAKVTLK.	1	-	0	49	31	6.14e-14	0	0	532.381	532	NA
303	D:/Documents/Reynaldo/Toppic1.4_GFC/MzML/F_RC_36H_US_1A18_00_HH_18_181027185709_ms2.msalign	925	HCD	1555	3682.06	219	15	13161	13162	0	98800000	47.9092	sp|Q8NT28|RL7_CORGL	50S ribosomal protein L7/L12 OS=Corynebacterium glutamicum (strain ATCC 13032 / DSM 20300 / BCRC 11384 / JCM 1318 / LMG 3730 / NCIMB 10025) OX=196627 GN=rplL PE=3 SV=1	2	128	M.AKLTKDELIEAFKEMTLIELSEFVKEFEEVFDVTAAAPVAVAAAGAAGGEAAAAEEKDEFDVVLEDAGAKKIGVIKAVRELVSGLGLKEAKELVEGAPKAILEGANKDDAEAAKAKLEEAGAKVTLK.	0	-	0	64	42	7.9e-23	0	0	NA	NA	NA
304	D:/Documents/Reynaldo/Toppic1.4_GFC/MzML/F_RC_36H_US_1A18_00_HH_18_181027185709_ms2.msalign	926	HCD	1556	3682.7	228	11	13694.3	13694.2	10	174000000	53.7593	sp|Q8NT28|RL7_CORGL	50S ribosomal protein L7/L12 OS=Corynebacterium glutamicum (strain ATCC 13032 / DSM 20300 / BCRC 11384 / JCM 1318 / LMG 3730 / NCIMB 10025) OX=196627 GN=rplL PE=3 SV=1	1	128	.(MAKLTKDELIEAFKEMTLIELSEFV)[401.1880]KEFEEVFDVTAAAPVAVAAAGAAGGEAAAAEEKDEFDVVLEDAGAKKIGVIKAVRELVSGLGLKEAKELVEGAPKAILEGANKDDAEAAKAKLEEAGAKVTLK.	1	-	0	44	28	1.05e-09	0	0	401.188	401	NA
305	D:/Documents/Reynaldo/Toppic1.4_GFC/MzML/F_RC_36H_US_1A18_00_HH_18_181027185709_ms2.msalign	928	HCD	1559	3687.87	223	16	13427.1	13427.5	26	118000000	39.3757	sp|Q8NT28|RL7_CORGL	50S ribosomal protein L7/L12 OS=Corynebacterium glutamicum (strain ATCC 13032 / DSM 20300 / BCRC 11384 / JCM 1318 / LMG 3730 / NCIMB 10025) OX=196627 GN=rplL PE=3 SV=1	2	128	M.AKLTKDELIEAFKEMTLIELSEFVKEFEEVFDVT(AAA)[265.5372]PVAVAAAGAAGGEAAAAEEKDEFDVVLEDAGAKKIGVIKAVRELVSGLGLKEAKELVEGAPKAILEGANKDDAEAAKAKLEEAGAKVTLK.	1	-	0	77	50	7.3e-23	0	0	265.537	266	Retinylidene OR EHD-diphenylpentanone OR Arg2PG
306	D:/Documents/Reynaldo/Toppic1.4_GFC/MzML/F_RC_36H_US_1A18_00_HH_18_181027185709_ms2.msalign	930	HCD	1562	3693.04	223	16	13428.1	13428.3	26	118000000	39.3757	sp|Q8NT28|RL7_CORGL	50S ribosomal protein L7/L12 OS=Corynebacterium glutamicum (strain ATCC 13032 / DSM 20300 / BCRC 11384 / JCM 1318 / LMG 3730 / NCIMB 10025) OX=196627 GN=rplL PE=3 SV=1	2	128	M.AKLTKDELIEAFKEMTLIELSEFVKEFEEVFD(VTAAA)[266.2641]PVAVAAAGAAGGEAAAAEEKDEFDVVLEDAGAKKIGVIKAVRELVSGLGLKEAKELVEGAPKAILEGANKDDAEAAKAKLEEAGAKVTLK.	1	-	0	79	51	1.1e-21	0	0	266.264	266	Retinylidene OR EHD-diphenylpentanone OR Arg2PG
307	D:/Documents/Reynaldo/Toppic1.4_GFC/MzML/F_RC_36H_US_1A18_00_HH_18_181027185709_ms2.msalign	932	HCD	1565	3698.27	139	10	8366.5	8367.51	53	7240000	26.241	sp|Q8NT28|RL7_CORGL	50S ribosomal protein L7/L12 OS=Corynebacterium glutamicum (strain ATCC 13032 / DSM 20300 / BCRC 11384 / JCM 1318 / LMG 3730 / NCIMB 10025) OX=196627 GN=rplL PE=3 SV=1	46	128	A.GAAGGEAAAAEEKDEFDVVLEDAGAKKIGVIKAVRELVSGLGLKEAKELVEGAPKAILEGANKDDAEAAKAKLEEAGAKVTLK.	0	-	0	42	25	4.65e-12	0	0	NA	NA	NA
308	D:/Documents/Reynaldo/Toppic1.4_GFC/MzML/F_RC_36H_US_1A18_00_HH_18_181027185709_ms2.msalign	933	HCD	1567	3702.78	232	11	13959.4	13959.6	175	175000000	52.2647	sp|Q8NT28|RL7_CORGL	50S ribosomal protein L7/L12 OS=Corynebacterium glutamicum (strain ATCC 13032 / DSM 20300 / BCRC 11384 / JCM 1318 / LMG 3730 / NCIMB 10025) OX=196627 GN=rplL PE=3 SV=1	1	128	.M(AKLTKDELIEAFKEMTLIELSEFVKEFEEVFD)[666.5302]VTAAAPVAVAAAGAAGGEAAAAEEKDEFDVVLEDAGAKKIGVIKAVRELVSGLGLKEAKELVEGAPKAILEGANKDDAEAAKAKLEEAGAKVTLK.	1	-	0	40	23	1.57e-05	0	0	666.53	667	NA
309	D:/Documents/Reynaldo/Toppic1.4_GFC/MzML/F_RC_36H_US_1A18_00_HH_18_181027185709_ms2.msalign	937	HCD	1573	3713.55	219	15	13162	13162	0	98800000	47.9092	sp|Q8NT28|RL7_CORGL	50S ribosomal protein L7/L12 OS=Corynebacterium glutamicum (strain ATCC 13032 / DSM 20300 / BCRC 11384 / JCM 1318 / LMG 3730 / NCIMB 10025) OX=196627 GN=rplL PE=3 SV=1	2	128	M.AKLTKDELIEAFKEMTLIELSEFVKEFEEVFDVTAAAPVAVAAAGAAGGEAAAAEEKDEFDVVLEDAGAKKIGVIKAVRELVSGLGLKEAKELVEGAPKAILEGANKDDAEAAKAKLEEAGAKVTLK.	0	-	0	59	35	9.51e-18	0	0	NA	NA	NA
310	D:/Documents/Reynaldo/Toppic1.4_GFC/MzML/F_RC_36H_US_1A18_00_HH_18_181027185709_ms2.msalign	938	HCD	1574	3714.33	228	15	13693.3	13693.5	10	174000000	53.7593	sp|Q8NT28|RL7_CORGL	50S ribosomal protein L7/L12 OS=Corynebacterium glutamicum (strain ATCC 13032 / DSM 20300 / BCRC 11384 / JCM 1318 / LMG 3730 / NCIMB 10025) OX=196627 GN=rplL PE=3 SV=1	2	128	M.AKLTKDELIEAFKEMTLIELSEFVKEFEEVFDVT(AAA)[460.3500](PVAV)[71.1089]AAAGAAGGEAAAAEEKDEFDVVLEDAGAKKIGVIKAVRELVSGLGLKEAKELVEGAPKAILEGANKDDAEAAKAKLEEAGAKVTLK.	2	-	0	64	45	6.06e-10	0	0	460.35	460	NA
311	D:/Documents/Reynaldo/Toppic1.4_GFC/MzML/F_RC_36H_US_1A18_00_HH_18_181027185709_ms2.msalign	939	HCD	1576	3719.2	219	15	13161	13162	0	98800000	47.9092	sp|Q8NT28|RL7_CORGL	50S ribosomal protein L7/L12 OS=Corynebacterium glutamicum (strain ATCC 13032 / DSM 20300 / BCRC 11384 / JCM 1318 / LMG 3730 / NCIMB 10025) OX=196627 GN=rplL PE=3 SV=1	2	128	M.AKLTKDELIEAFKEMTLIELSEFVKEFEEVFDVTAAAPVAVAAAGAAGGEAAAAEEKDEFDVVLEDAGAKKIGVIKAVRELVSGLGLKEAKELVEGAPKAILEGANKDDAEAAKAKLEEAGAKVTLK.	0	-	0	69	43	1.67e-23	0	0	NA	NA	NA
312	D:/Documents/Reynaldo/Toppic1.4_GFC/MzML/F_RC_36H_US_1A18_00_HH_18_181027185709_ms2.msalign	940	HCD	1577	3720.16	228	16	13694.3	13694.5	10	174000000	53.7593	sp|Q8NT28|RL7_CORGL	50S ribosomal protein L7/L12 OS=Corynebacterium glutamicum (strain ATCC 13032 / DSM 20300 / BCRC 11384 / JCM 1318 / LMG 3730 / NCIMB 10025) OX=196627 GN=rplL PE=3 SV=1	2	128	M.AKLTKDELIEAFKEMTLIELSEFVKEFEEVFDVT(AAAPVAVA)[532.4758]AAGAAGGEAAAAEEKDEFDVVLEDAGAKKIGVIKAVRELVSGLGLKEAKELVEGAPKAILEGANKDDAEAAKAKLEEAGAKVTLK.	1	-	0	62	42	7.01e-15	0	0	532.476	532	NA
313	D:/Documents/Reynaldo/Toppic1.4_GFC/MzML/F_RC_36H_US_1A18_00_HH_18_181027185709_ms2.msalign	941	HCD	1579	3725.09	205	10	12515.5	12515.6	808	1300000	31.0419	sp|Q8NT28|RL7_CORGL	50S ribosomal protein L7/L12 OS=Corynebacterium glutamicum (strain ATCC 13032 / DSM 20300 / BCRC 11384 / JCM 1318 / LMG 3730 / NCIMB 10025) OX=196627 GN=rplL PE=3 SV=1	6	128	T.KDELIEA(FKEMTLIELSEFVKEFEEVFDV)[-233.1741]TAAAPVAVAAAGAAGGEAAAAEEKDEFDVVLEDAGAKKIGVIKAVRELVSGLGLKEAKELVEGAPKAILEGANKDDAEAAKAKLEEAGAKVTLK.	1	-	0	32	22	0.00144046	0.000531915	0.00247832	-233.174	-233	NA
314	D:/Documents/Reynaldo/Toppic1.4_GFC/MzML/F_RC_36H_US_1A18_00_HH_18_181027185709_ms2.msalign	944	HCD	1583	3732.17	202	10	12515.5	12515.4	808	1300000	31.0419	sp|Q8NT28|RL7_CORGL	50S ribosomal protein L7/L12 OS=Corynebacterium glutamicum (strain ATCC 13032 / DSM 20300 / BCRC 11384 / JCM 1318 / LMG 3730 / NCIMB 10025) OX=196627 GN=rplL PE=3 SV=1	6	128	T.KDELIEA(FKEMTLIELSEFV)[-233.3483]KEFEEVFDVTAAAPVAVAAAGAAGGEAAAAEEKDEFDVVLEDAGAKKIGVIKAVRELVSGLGLKEAKELVEGAPKAILEGANKDDAEAAKAKLEEAGAKVTLK.	1	-	0	30	18	0.0320602	0.00256849	0.00247832	-233.348	-233	NA
315	D:/Documents/Reynaldo/Toppic1.4_GFC/MzML/F_RC_36H_US_1A18_00_HH_18_181027185709_ms2.msalign	946	HCD	1586	3738.23	220	15	13231	13231	66	2280000	19.9054	sp|Q8NT28|RL7_CORGL	50S ribosomal protein L7/L12 OS=Corynebacterium glutamicum (strain ATCC 13032 / DSM 20300 / BCRC 11384 / JCM 1318 / LMG 3730 / NCIMB 10025) OX=196627 GN=rplL PE=3 SV=1	2	128	M.AKLTKDELIEAFKEMTLIELSEFVKEFEEVFDVTAAAPVA(V)[68.9795]AAAGAAGGEAAAAEEKDEFDVVLEDAGAKKIGVIKAVRELVSGLGLKEAKELVEGAPKAILEGANKDDAEAAKAKLEEAGAKVTLK.	1	-	0	61	37	8.81e-13	0	0	68.9795	69	Ser->Arg
316	D:/Documents/Reynaldo/Toppic1.4_GFC/MzML/F_RC_36H_US_1A18_00_HH_18_181027185709_ms2.msalign	951	HCD	1594	3755.43	219	15	13161	13162	0	98800000	47.9092	sp|Q8NT28|RL7_CORGL	50S ribosomal protein L7/L12 OS=Corynebacterium glutamicum (strain ATCC 13032 / DSM 20300 / BCRC 11384 / JCM 1318 / LMG 3730 / NCIMB 10025) OX=196627 GN=rplL PE=3 SV=1	2	128	M.AKLTKDELIEAFKEMTLIELSEFVKEFEEVFDVTAAAPVAVAAAGAAGGEAAAAEEKDEFDVVLEDAGAKKIGVIKAVRELVSGLGLKEAKELVEGAPKAILEGANKDDAEAAKAKLEEAGAKVTLK.	0	-	0	38	28	2.02e-11	0	0	NA	NA	NA
317	D:/Documents/Reynaldo/Toppic1.4_GFC/MzML/F_RC_36H_US_1A18_00_HH_18_181027185709_ms2.msalign	953	HCD	1597	3761.54	219	15	13161	13162	0	98800000	47.9092	sp|Q8NT28|RL7_CORGL	50S ribosomal protein L7/L12 OS=Corynebacterium glutamicum (strain ATCC 13032 / DSM 20300 / BCRC 11384 / JCM 1318 / LMG 3730 / NCIMB 10025) OX=196627 GN=rplL PE=3 SV=1	2	128	M.AKLTKDELIEAFKEMTLIELSEFVKEFEEVFDVTAAAPVAVAAAGAAGGEAAAAEEKDEFDVVLEDAGAKKIGVIKAVRELVSGLGLKEAKELVEGAPKAILEGANKDDAEAAKAKLEEAGAKVTLK.	0	-	0	34	23	2.71e-08	0	0	NA	NA	NA
318	D:/Documents/Reynaldo/Toppic1.4_GFC/MzML/F_RC_36H_US_1A18_00_HH_18_181027185709_ms2.msalign	964	HCD	1613	3793.21	219	15	13162	13162	0	98800000	47.9092	sp|Q8NT28|RL7_CORGL	50S ribosomal protein L7/L12 OS=Corynebacterium glutamicum (strain ATCC 13032 / DSM 20300 / BCRC 11384 / JCM 1318 / LMG 3730 / NCIMB 10025) OX=196627 GN=rplL PE=3 SV=1	2	128	M.AKLTKDELIEAFKEMTLIELSEFVKEFEEVFDVTAAAPVAVAAAGAAGGEAAAAEEKDEFDVVLEDAGAKKIGVIKAVRELVSGLGLKEAKELVEGAPKAILEGANKDDAEAAKAKLEEAGAKVTLK.	0	-	0	43	29	4.82e-13	0	0	NA	NA	NA
319	D:/Documents/Reynaldo/Toppic1.4_GFC/MzML/F_RC_36H_US_1A18_00_HH_18_181027185709_ms2.msalign	966	HCD	1616	3799.35	219	15	13162	13162	0	98800000	47.9092	sp|Q8NT28|RL7_CORGL	50S ribosomal protein L7/L12 OS=Corynebacterium glutamicum (strain ATCC 13032 / DSM 20300 / BCRC 11384 / JCM 1318 / LMG 3730 / NCIMB 10025) OX=196627 GN=rplL PE=3 SV=1	2	128	M.AKLTKDELIEAFKEMTLIELSEFVKEFEEVFDVTAAAPVAVAAAGAAGGEAAAAEEKDEFDVVLEDAGAKKIGVIKAVRELVSGLGLKEAKELVEGAPKAILEGANKDDAEAAKAKLEEAGAKVTLK.	0	-	0	36	26	2.54e-10	0	0	NA	NA	NA
320	D:/Documents/Reynaldo/Toppic1.4_GFC/MzML/F_RC_36H_US_1A18_00_HH_18_181027185709_ms2.msalign	975	HCD	1630	3828.86	219	15	13162	13162	0	98800000	47.9092	sp|Q8NT28|RL7_CORGL	50S ribosomal protein L7/L12 OS=Corynebacterium glutamicum (strain ATCC 13032 / DSM 20300 / BCRC 11384 / JCM 1318 / LMG 3730 / NCIMB 10025) OX=196627 GN=rplL PE=3 SV=1	2	128	M.AKLTKDELIEAFKEMTLIELSEFVKEFEEVFDVTAAAPVAVAAAGAAGGEAAAAEEKDEFDVVLEDAGAKKIGVIKAVRELVSGLGLKEAKELVEGAPKAILEGANKDDAEAAKAKLEEAGAKVTLK.	0	-	0	25	23	1.42e-07	0	0	NA	NA	NA
321	D:/Documents/Reynaldo/Toppic1.4_GFC/MzML/F_RC_36H_US_1A18_00_HH_18_181027185709_ms2.msalign	978	HCD	1634	3836.07	216	15	13163	13162	0	98800000	47.9092	sp|Q8NT28|RL7_CORGL	50S ribosomal protein L7/L12 OS=Corynebacterium glutamicum (strain ATCC 13032 / DSM 20300 / BCRC 11384 / JCM 1318 / LMG 3730 / NCIMB 10025) OX=196627 GN=rplL PE=3 SV=1	2	128	M.AKLTKDELIEAFKEMTLIELSEFVKEFEEVFDVTAAAPVAVAAAGAAGGEAAAAEEKDEFDVVLEDAGAKKIGVIKAVRELVSGLGLKEAKELVEGAPKAILEGANKDDAEAAKAKLEEAGAKVTLK.	0	-	0	33	23	9.44e-09	0	0	NA	NA	NA
322	D:/Documents/Reynaldo/Toppic1.4_GFC/MzML/F_RC_36H_US_1A18_00_HH_18_181027185709_ms2.msalign	1019	HCD	1696	3964.15	205	12	12330.2	12330.4	769	1430000	46.3245	sp|Q8NQE4|TATA_CORGL	Sec-independent protein translocase protein TatA OS=Corynebacterium glutamicum (strain ATCC 13032 / DSM 20300 / BCRC 11384 / JCM 1318 / LMG 3730 / NCIMB 10025) OX=196627 GN=tatA PE=3 SV=1	2	105	M.SLGPWEIGIIVLLIIVLFGAKKLPDAARSIGRSMRIFKSEVKEMNKDGDTPEQQQQPQ(QQIA)[425.4433]PNQIEAPQPNFEQHYQGQQVQQPQNPQTPDYRQNYEDPNRTS.	1	-	0	20	16	0.00260214	0.000761615	0.00130039	425.443	425	NA
323	D:/Documents/Reynaldo/Toppic1.4_GFC/MzML/F_RC_36H_US_1A18_00_HH_18_181027185709_ms2.msalign	1032	HCD	1715	4002.27	106	6	6538.4	6537.42	870	123000	-1000	sp|Q8NRM2|ISPH_CORGL	4-hydroxy-3-methylbut-2-enyl diphosphate reductase OS=Corynebacterium glutamicum (strain ATCC 13032 / DSM 20300 / BCRC 11384 / JCM 1318 / LMG 3730 / NCIMB 10025) OX=196627 GN=ispH PE=3 SV=1	266	325	D.PAWFEGVETIGISSGASVPEILVQGVIERLAEFGYDDVEEVTSAAEKIVFALPRVLRHKN.	0	-	0	8	8	0.00447304	0.000728863	0.00345622	NA	NA	NA
324	D:/Documents/Reynaldo/Toppic1.4_GFC/MzML/F_RC_36H_US_1A18_00_HH_18_181027185709_ms2.msalign	1037	HCD	1723	4019.91	179	11	10984.6	10984.8	478	1490000	36.9822	tr|Q8NR46|Q8NR46_CORGL	Uncharacterized ACR OS=Corynebacterium glutamicum (strain ATCC 13032 / DSM 20300 / BCRC 11384 / JCM 1318 / LMG 3730 / NCIMB 10025) OX=196627 GN=Cgl1218 PE=3 SV=1	1	104	.(M)[Acetyl]ADMI(VAFSVA)[-358.9853]PTVTDNPDAEMADAVTEAIRIVRASGLPNETNAMFTLIEGEWDEVMAVIKEATEAISRVSPRTSLVIKADIRPGHTGQLTRKVEAVEERLARD.	1	-	0	21	15	0.00509739	0.000718907	0	NA	NA	NA
325	D:/Documents/Reynaldo/Toppic1.4_GFC/MzML/F_RC_36H_US_1A18_00_HH_18_181027185709_ms2.msalign	1038	HCD	1724	4020.95	187	9	11516.9	11517.3	659	1180000	48.6195	tr|Q8NR46|Q8NR46_CORGL	Uncharacterized ACR OS=Corynebacterium glutamicum (strain ATCC 13032 / DSM 20300 / BCRC 11384 / JCM 1318 / LMG 3730 / NCIMB 10025) OX=196627 GN=Cgl1218 PE=3 SV=1	1	104	.(MAD)[215.5104]MIVAFSVAPTVTDNPDAEMADAVTEAIRIVRASGLPNETNAMFTLIEGEWDEVMAVIKEATEAISRVSPRTSLVIKADIRPGHTGQLTRKVEAVEERLARD.	1	-	0	21	20	0.00012544	0.000318269	0.00151745	215.51	216	Unknown:216
326	D:/Documents/Reynaldo/Toppic1.4_GFC/MzML/F_RC_36H_US_1A18_00_HH_18_181027185709_ms2.msalign	1039	HCD	1726	4026.08	185	8	11250.8	11250.8	559	1710000	51.9239	tr|Q8NR46|Q8NR46_CORGL	Uncharacterized ACR OS=Corynebacterium glutamicum (strain ATCC 13032 / DSM 20300 / BCRC 11384 / JCM 1318 / LMG 3730 / NCIMB 10025) OX=196627 GN=Cgl1218 PE=3 SV=1	1	104	.(MAD)[-50.9855]MIVAFSVAPTVTDNPDAEMADAVTEAIRIVRASGLPNETNAMFTLIEGEWDEVMAVIKEATEAISRVSPRTSLVIKADIRPGHTGQLTRKVEAVEERLARD.	1	-	0	23	20	0.000100633	0.000324359	0	-50.9855	-51	NA
327	D:/Documents/Reynaldo/Toppic1.4_GFC/MzML/F_RC_36H_US_1A18_00_HH_18_181027185709_ms2.msalign	1040	HCD	1727	4027.17	183	12	10984.6	10984.7	478	1490000	36.9822	tr|Q8NR46|Q8NR46_CORGL	Uncharacterized ACR OS=Corynebacterium glutamicum (strain ATCC 13032 / DSM 20300 / BCRC 11384 / JCM 1318 / LMG 3730 / NCIMB 10025) OX=196627 GN=Cgl1218 PE=3 SV=1	4	104	D.MIVAFSVAPTVTDNPDAEMADAVTEAIRIVRASGLPNETNAMFTLIEGEWDEVMAVIKEATEAISRVSPRTSLVIKADIRPGHTGQLTRKVEAVEERLARD.	0	-	0	32	19	3.11e-06	0	0	NA	NA	NA
328	D:/Documents/Reynaldo/Toppic1.4_GFC/MzML/F_RC_36H_US_1A18_00_HH_18_181027185709_ms2.msalign	1041	HCD	1729	4032.29	184	8	11250.8	11251	559	1710000	51.9239	tr|Q8NR46|Q8NR46_CORGL	Uncharacterized ACR OS=Corynebacterium glutamicum (strain ATCC 13032 / DSM 20300 / BCRC 11384 / JCM 1318 / LMG 3730 / NCIMB 10025) OX=196627 GN=Cgl1218 PE=3 SV=1	1	104	.(MAD)[-50.7175]MIVAFSVAPTVTDNPDAEMADAVTEAIRIVRASGLPNETNAMFTLIEGEWDEVMAVIKEATEAISRVSPRTSLVIKADIRPGHTGQLTRKVEAVEERLARD.	1	-	0	21	17	0.00525248	0.000717189	0	-50.7175	-51	NA
329	D:/Documents/Reynaldo/Toppic1.4_GFC/MzML/F_RC_36H_US_1A18_00_HH_18_181027185709_ms2.msalign	1042	HCD	1730	4033.35	189	8	11516.9	11516.9	659	1180000	48.6195	tr|Q8NR46|Q8NR46_CORGL	Uncharacterized ACR OS=Corynebacterium glutamicum (strain ATCC 13032 / DSM 20300 / BCRC 11384 / JCM 1318 / LMG 3730 / NCIMB 10025) OX=196627 GN=Cgl1218 PE=3 SV=1	1	104	.(MAD)[215.1396]MIVAFSVAPTVTDNPDAEMADAVTEAIRIVRASGLPNETNAMFTLIEGEWDEVMAVIKEATEAISRVSPRTSLVIKADIRPGHTGQLTRKVEAVEERLARD.	1	-	0	19	19	0.000328624	0.000295858	0.00151745	215.14	215	IDEnT OR SPITC
330	D:/Documents/Reynaldo/Toppic1.4_GFC/MzML/F_RC_36H_US_1A18_00_HH_18_181027185709_ms2.msalign	1043	HCD	1732	4038.57	186	9	11577	11577.3	762	625000	39.3906	tr|Q8NR46|Q8NR46_CORGL	Uncharacterized ACR OS=Corynebacterium glutamicum (strain ATCC 13032 / DSM 20300 / BCRC 11384 / JCM 1318 / LMG 3730 / NCIMB 10025) OX=196627 GN=Cgl1218 PE=3 SV=1	1	104	.(MAD)[275.5539]MIVAFSVAPTVTDNPDAEMADAVTEAIRIVRASGLPNETNAMFTLIEGEWDEVMAVIKEATEAISRVSPRTSLVIKADIRPGHTGQLTRKVEAVEERLARD.	1	-	0	21	20	0.000609964	0.000282646	0.00131234	275.554	276	CresylSaligeninPhosphate
331	D:/Documents/Reynaldo/Toppic1.4_GFC/MzML/F_RC_36H_US_1A18_00_HH_18_181027185709_ms2.msalign	1044	HCD	1733	4039.59	194	9	11843.1	11843.4	785	440000	40.5403	tr|Q8NR46|Q8NR46_CORGL	Uncharacterized ACR OS=Corynebacterium glutamicum (strain ATCC 13032 / DSM 20300 / BCRC 11384 / JCM 1318 / LMG 3730 / NCIMB 10025) OX=196627 GN=Cgl1218 PE=3 SV=1	1	104	.((M)[Acetyl]AD)[499.6059]MIVAFSVAPTVTDNPDAEMADAVTEAIRIVRASGLPNETNAMFTLIEGEWDEVMAVIKEATEAISRVSPRTSLVIKADIRPGHTGQLTRKVEAVEERLARD.	1	-	0	20	19	0.000903798	0.000551116	0.00255102	NA	NA	NA
332	D:/Documents/Reynaldo/Toppic1.4_GFC/MzML/F_RC_36H_US_1A18_00_HH_18_181027185709_ms2.msalign	1125	HCD	1856	4301.1	84	5	5450.88	5450.89	48	3850000	54.0225	tr|Q8NP21|Q8NP21_CORGL	Hypothetical membrane protein OS=Corynebacterium glutamicum (strain ATCC 13032 / DSM 20300 / BCRC 11384 / JCM 1318 / LMG 3730 / NCIMB 10025) OX=196627 GN=Cgl2005 PE=4 SV=1	71	119	F.GSSRDDSGEEVPRWLETWGKVFDALTITSVLGLVVFPVVNFLKYNGLIK.	0	-	0	15	15	8.85e-10	0	0	NA	NA	NA
333	D:/Documents/Reynaldo/Toppic1.4_GFC/MzML/F_RC_36H_US_1A18_00_HH_18_181027185709_ms2.msalign	1127	HCD	1859	4307.44	88	5	5717.03	5717.2	215	699000	53.6448	tr|Q8NP21|Q8NP21_CORGL	Hypothetical membrane protein OS=Corynebacterium glutamicum (strain ATCC 13032 / DSM 20300 / BCRC 11384 / JCM 1318 / LMG 3730 / NCIMB 10025) OX=196627 GN=Cgl2005 PE=4 SV=1	71	119	F.GSSRDDSGEEVPRWLETWGKVFDALTIT(SV)[266.3130]LGLVVFPVVNFLKYNGLIK.	1	-	0	9	8	0.0370114	0.00339127	0	266.313	266	Retinylidene OR EHD-diphenylpentanone OR Arg2PG
334	D:/Documents/Reynaldo/Toppic1.4_GFC/MzML/F_RC_36H_US_1A18_00_HH_18_181027185709_ms2.msalign	1129	HCD	1862	4313.75	93	5	5717.04	5717.21	215	699000	53.6448	tr|Q8NP21|Q8NP21_CORGL	Hypothetical membrane protein OS=Corynebacterium glutamicum (strain ATCC 13032 / DSM 20300 / BCRC 11384 / JCM 1318 / LMG 3730 / NCIMB 10025) OX=196627 GN=Cgl2005 PE=4 SV=1	71	119	F.GSSRDDSGEEVPRWLETWGKVFDALTI(T)[266.3154]SVLGLVVFPVVNFLKYNGLIK.	1	-	0	11	11	0.000332475	0.000295683	0	266.315	266	Retinylidene OR EHD-diphenylpentanone OR Arg2PG
335	D:/Documents/Reynaldo/Toppic1.4_GFC/MzML/F_RC_36H_US_1A18_00_HH_18_181027185709_ms2.msalign	1131	HCD	1865	4320.09	85	5	5791.08	5791.25	269	564000	54.0173	tr|Q8NP21|Q8NP21_CORGL	Hypothetical membrane protein OS=Corynebacterium glutamicum (strain ATCC 13032 / DSM 20300 / BCRC 11384 / JCM 1318 / LMG 3730 / NCIMB 10025) OX=196627 GN=Cgl2005 PE=4 SV=1	71	119	F.GSSRDDSGEEVPRWLETWGKVFD(AL)[340.3609]TITSVLGLVVFPVVNFLKYNGLIK.	1	-	0	16	15	4.98e-10	0	0	340.361	340	Glucosylgalactosyl OR BADGE OR Phosphopantetheine
336	D:/Documents/Reynaldo/Toppic1.4_GFC/MzML/F_RC_36H_US_1A18_00_HH_18_181027185709_ms2.msalign	1135	HCD	1871	4332.74	87	5	5450.88	5450.89	48	3850000	54.0225	tr|Q8NP21|Q8NP21_CORGL	Hypothetical membrane protein OS=Corynebacterium glutamicum (strain ATCC 13032 / DSM 20300 / BCRC 11384 / JCM 1318 / LMG 3730 / NCIMB 10025) OX=196627 GN=Cgl2005 PE=4 SV=1	71	119	F.GSSRDDSGEEVPRWLETWGKVFDALTITSVLGLVVFPVVNFLKYNGLIK.	0	-	0	33	31	8.53e-21	0	0	NA	NA	NA
337	D:/Documents/Reynaldo/Toppic1.4_GFC/MzML/F_RC_36H_US_1A18_00_HH_18_181027185709_ms2.msalign	1137	HCD	1874	4339.02	80	5	5450.88	5450.89	48	3850000	54.0225	tr|Q8NP21|Q8NP21_CORGL	Hypothetical membrane protein OS=Corynebacterium glutamicum (strain ATCC 13032 / DSM 20300 / BCRC 11384 / JCM 1318 / LMG 3730 / NCIMB 10025) OX=196627 GN=Cgl2005 PE=4 SV=1	71	119	F.GSSRDDSGEEVPRWLETWGKVFDALTITSVLGLVVFPVVNFLKYNGLIK.	0	-	0	34	31	4.68e-18	0	0	NA	NA	NA
338	D:/Documents/Reynaldo/Toppic1.4_GFC/MzML/F_RC_36H_US_1A18_00_HH_18_181027185709_ms2.msalign	1138	HCD	1875	4340.08	86	5	5306.83	5306.84	312	316000	53.8515	tr|Q8NP21|Q8NP21_CORGL	Hypothetical membrane protein OS=Corynebacterium glutamicum (strain ATCC 13032 / DSM 20300 / BCRC 11384 / JCM 1318 / LMG 3730 / NCIMB 10025) OX=196627 GN=Cgl2005 PE=4 SV=1	73	119	S.SRDDSGEEVPRWLETWGKVFDALTITSVLGLVVFPVVNFLKYNGLIK.	0	-	0	9	9	6.55e-06	0	0	NA	NA	NA
339	D:/Documents/Reynaldo/Toppic1.4_GFC/MzML/F_RC_36H_US_1A18_00_HH_18_181027185709_ms2.msalign	1141	HCD	1880	4351.77	163	8	9877.99	9877.94	234	2830000	54.8277	sp|Q8NQ94|Y1544_CORGL	UPF0237 protein Cgl1544/cg1742 OS=Corynebacterium glutamicum (strain ATCC 13032 / DSM 20300 / BCRC 11384 / JCM 1318 / LMG 3730 / NCIMB 10025) OX=196627 GN=Cgl1544 PE=3 SV=1	1	89	.MFAIMTVTGQDHTGIIAAVSTALAELD(VNIHNVSQTI)[-1.0741]MDQWFTMILHVGFDESVLDIATVQERMKPVEKEQGLVIRIQSEALFNAVNEI.	1	-	0	20	19	0.000498818	0.000287853	0	-1.0741	-1	Glu->pyro-Glu+Methyl:2H(2)13C(1) OR Glu->Lys OR Asp->Asn OR Amidated OR Lys->Allysine OR Glu->Gln OR Dehydro OR Asn->Xle
340	D:/Documents/Reynaldo/Toppic1.4_GFC/MzML/F_RC_36H_US_1A18_00_HH_18_181027185709_ms2.msalign	1142	HCD	1881	4352.82	103	5	6589.33	6589.35	109	359000	37.7603	tr|Q8NP21|Q8NP21_CORGL	Hypothetical membrane protein OS=Corynebacterium glutamicum (strain ATCC 13032 / DSM 20300 / BCRC 11384 / JCM 1318 / LMG 3730 / NCIMB 10025) OX=196627 GN=Cgl2005 PE=4 SV=1	60	119	E.GDQEGYGIDGFGSSRDDSGEEVPRWLETWGKVFDALTITSVLGLVVFPVVNFLKYNGLIK.	0	-	0	9	9	0.000160673	0.000312793	0	NA	NA	NA
341	D:/Documents/Reynaldo/Toppic1.4_GFC/MzML/F_RC_36H_US_1A18_00_HH_18_181027185709_ms2.msalign	1143	HCD	1883	4358.01	155	7	10145.1	10145.1	327	281000	38.8987	sp|Q8NQ94|Y1544_CORGL	UPF0237 protein Cgl1544/cg1742 OS=Corynebacterium glutamicum (strain ATCC 13032 / DSM 20300 / BCRC 11384 / JCM 1318 / LMG 3730 / NCIMB 10025) OX=196627 GN=Cgl1544 PE=3 SV=1	1	89	.(MFA)[266.1087]IMTVTGQDHTGIIAAVSTALAELDVNIHNVSQTIMDQWFTMILHVGFDESVLDIATVQERMKPVEKEQGLVIRIQSEALFNAVNEI.	1	-	0	21	21	4.93e-06	0	0	266.109	266	Retinylidene OR EHD-diphenylpentanone OR Arg2PG
342	D:/Documents/Reynaldo/Toppic1.4_GFC/MzML/F_RC_36H_US_1A18_00_HH_18_181027185709_ms2.msalign	1144	HCD	1884	4359.06	165	7	10219.2	10219.5	515	185000	37.1332	sp|Q8NQ94|Y1544_CORGL	UPF0237 protein Cgl1544/cg1742 OS=Corynebacterium glutamicum (strain ATCC 13032 / DSM 20300 / BCRC 11384 / JCM 1318 / LMG 3730 / NCIMB 10025) OX=196627 GN=Cgl1544 PE=3 SV=1	1	89	.(MF)[340.4783]AIMTVTGQDHTGIIAAVSTALAELDVNIHNVSQTIMDQWFTMILHVGFDESVLDIATVQERMKPVEKEQGLVIRIQSEALFNAVNEI.	1	-	0	21	21	6.47e-06	0	0	340.478	340	Glucosylgalactosyl OR BADGE OR Phosphopantetheine
343	D:/Documents/Reynaldo/Toppic1.4_GFC/MzML/F_RC_36H_US_1A18_00_HH_18_181027185709_ms2.msalign	1145	HCD	1886	4364.18	105	5	6589.33	6589.35	109	359000	37.7603	tr|Q8NP21|Q8NP21_CORGL	Hypothetical membrane protein OS=Corynebacterium glutamicum (strain ATCC 13032 / DSM 20300 / BCRC 11384 / JCM 1318 / LMG 3730 / NCIMB 10025) OX=196627 GN=Cgl2005 PE=4 SV=1	60	119	E.GDQEGYGIDGFGSSRDDSGEEVPRWLETWGKVFDALTITSVLGLVVFPVVNFLKYNGLIK.	0	-	0	16	15	5.93e-11	0	0	NA	NA	NA
344	D:/Documents/Reynaldo/Toppic1.4_GFC/MzML/F_RC_36H_US_1A18_00_HH_18_181027185709_ms2.msalign	1165	HCD	1916	4425.81	84	4	5063.71	5063.71	149	340000	37.7652	tr|Q8NP21|Q8NP21_CORGL	Hypothetical membrane protein OS=Corynebacterium glutamicum (strain ATCC 13032 / DSM 20300 / BCRC 11384 / JCM 1318 / LMG 3730 / NCIMB 10025) OX=196627 GN=Cgl2005 PE=4 SV=1	75	119	R.DDSGEEVPRWLETWGKVFDALTITSVLGLVVFPVVNFLKYNGLIK.	0	-	0	8	5	0.0169423	0.00178213	0	NA	NA	NA
345	D:/Documents/Reynaldo/Toppic1.4_GFC/MzML/F_RC_36H_US_1A18_00_HH_18_181027185709_ms2.msalign	1166	HCD	1917	4426.88	350	20	21035.2	21035.1	732	405000	-51.148	sp|Q79VG9|ATPF_CORGL	ATP synthase subunit b OS=Corynebacterium glutamicum (strain ATCC 13032 / DSM 20300 / BCRC 11384 / JCM 1318 / LMG 3730 / NCIMB 10025) OX=196627 GN=atpF PE=3 SV=1	1	188	.(M)[Acetyl]ANSIYNLAQAD(ALPLESG)[-89.0867]NSILFPPLYDIVWSLIPFLIILIVFWKLVLPKFQEVLTEREDRIKGGIQRAEAAQAEAKAALEKYNAQLAEARTEAAEIREQARERGKQIEAELKDKANEESNRIIESGSKQLLAQREQVVNELRREMGQNSINLAEHLLGDQLSDNVKRSGTIDRFLADLDTVAPNGK.	1	-	0	49	35	0.000360688	0.000294118	0.00136612	NA	NA	NA
346	D:/Documents/Reynaldo/Toppic1.4_GFC/MzML/F_RC_36H_US_1A18_00_HH_18_181027185709_ms2.msalign	1168	HCD	1920	4432.84	353	20	21208.2	21208.1	956	230000	-94.8552	sp|Q79VG9|ATPF_CORGL	ATP synthase subunit b OS=Corynebacterium glutamicum (strain ATCC 13032 / DSM 20300 / BCRC 11384 / JCM 1318 / LMG 3730 / NCIMB 10025) OX=196627 GN=atpF PE=3 SV=1	2	188	M.(A)[Acetyl]NSIYNLAQADALPLES(G)[214.9763]NSILFPPLYDIVWSLIPFLIILIVFWKLVLPKFQEVLTEREDRIKGGIQRAEAAQAEAKAALEKYNAQLAEARTEAAEIREQARERGKQIEAELKDKANEESNRIIESGSKQLLAQREQVVNELRREMGQNSINLAEHLLGDQLSDNVKRSGTIDRFLADLDTVAPNGK.	1	-	0	38	31	0.0152507	0.00179252	0.00842993	NA	NA	NA
347	D:/Documents/Reynaldo/Toppic1.4_GFC/MzML/F_RC_36H_US_1A18_00_HH_18_181027185709_ms2.msalign	1174	HCD	1929	4451.03	73	6	4434.73	4434.86	982	290000	-1000	tr|Q8NNR3|Q8NNR3_CORGL	Uncharacterized protein OS=Corynebacterium glutamicum (strain ATCC 13032 / DSM 20300 / BCRC 11384 / JCM 1318 / LMG 3730 / NCIMB 10025) OX=196627 GN=Cgl2124 PE=4 SV=1	2	46	M.(S)[Acetyl]MQPYPRNPIEKRKQEVRKNSRNAVVSVGGGIVGGAALW(LVFGSA)[-429.7420].F	1	-	0	8	7	0.0224729	0.00218914	0.0102775	NA	NA	NA
348	D:/Documents/Reynaldo/Toppic1.4_GFC/MzML/F_RC_36H_US_1A18_00_HH_18_181027185709_ms2.msalign	1176	HCD	1932	4456.83	149	7	9110.88	9111.15	714	713000	56.2999	tr|Q8NNR3|Q8NNR3_CORGL	Uncharacterized protein OS=Corynebacterium glutamicum (strain ATCC 13032 / DSM 20300 / BCRC 11384 / JCM 1318 / LMG 3730 / NCIMB 10025) OX=196627 GN=Cgl2124 PE=4 SV=1	1	77	.((M)[Acetyl]SMQPYPRNPIEKRKQEVRKNSRNAVVSVGGGIVGGAALW)[475.5724]LVFGSAFFMGLGLIIAVVGGFYYYNKVQKIINEKDRY.	1	-	0	13	13	0.000987333	0.000546597	0.00140056	NA	NA	NA
349	D:/Documents/Reynaldo/Toppic1.4_GFC/MzML/F_RC_36H_US_1A18_00_HH_18_181027185709_ms2.msalign	1181	HCD	1940	4474.48	72	4	4523.39	4523.39	558	7620	-1000	tr|Q8NPY7|Q8NPY7_CORGL	Uncharacterized protein, homolog of Cu resistance protein CopC OS=Corynebacterium glutamicum (strain ATCC 13032 / DSM 20300 / BCRC 11384 / JCM 1318 / LMG 3730 / NCIMB 10025) OX=196627 GN=Cgl1674 PE=4 SV=1	204	245	E.TTETADETSGIPAPWNWVLSIVAVLVVASAIVMMIAKNRNQK.	0	-	0	5	5	0.0050011	0.000720461	0	NA	NA	NA
350	D:/Documents/Reynaldo/Toppic1.4_GFC/MzML/F_RC_36H_US_1A18_00_HH_18_181027185709_ms2.msalign	1185	HCD	1946	4487.22	194	9	11660.2	11660.4	158	1210000	46.6183	tr|H7C6C7|H7C6C7_CORGL	Protein translocase subunit SecE OS=Corynebacterium glutamicum (strain ATCC 13032 / DSM 20300 / BCRC 11384 / JCM 1318 / LMG 3730 / NCIMB 10025) OX=196627 GN=secE PE=3 SV=1	2	111	M.SDEQNSGVGGTSRPTGKRQLSGASTTSTSSYEAKQVSTQKKSSGSDSKPGGGVISFLPEVVGEVRKVIWPTARQMVTYTLVVLGFLIVLTALVSGVDFLAGLGVEKILT(P)[266.3457].	1	-	0	61	36	2.58e-11	0	0	266.346	266	Retinylidene OR EHD-diphenylpentanone OR Arg2PG
351	D:/Documents/Reynaldo/Toppic1.4_GFC/MzML/F_RC_36H_US_1A18_00_HH_18_181027185709_ms2.msalign	1186	HCD	1947	4488.24	189	9	11394	11394.1	71	1210000	37.7788	tr|H7C6C7|H7C6C7_CORGL	Protein translocase subunit SecE OS=Corynebacterium glutamicum (strain ATCC 13032 / DSM 20300 / BCRC 11384 / JCM 1318 / LMG 3730 / NCIMB 10025) OX=196627 GN=secE PE=3 SV=1	2	111	M.SDEQNSGVGGTSRPTGKRQLSGASTTSTSSYEAKQVSTQKKSSGSDSKPGGGVISFLPEVVGEVRKVIWPTARQMVTYTLVVLGFLIVLTALVSGVDFLAGLGVEKILTP.	0	-	0	53	31	5.95e-11	0	0	NA	NA	NA
352	D:/Documents/Reynaldo/Toppic1.4_GFC/MzML/F_RC_36H_US_1A18_00_HH_18_181027185709_ms2.msalign	1187	HCD	1949	4493.48	192	9	11660.2	11660.1	158	1210000	46.6183	tr|H7C6C7|H7C6C7_CORGL	Protein translocase subunit SecE OS=Corynebacterium glutamicum (strain ATCC 13032 / DSM 20300 / BCRC 11384 / JCM 1318 / LMG 3730 / NCIMB 10025) OX=196627 GN=secE PE=3 SV=1	2	111	M.SDEQNSGVGGTSRPTGKRQLSGASTTSTSSYEAKQVSTQKKSSGSDSKPGGGVISFLPEVVGEVRKVIWPTARQMVTYTLVVLGFLIVLTALVSGVDFLAGLGVEKILT(P)[266.0746].	1	-	0	32	24	1.71e-07	0	0	266.075	266	Retinylidene OR EHD-diphenylpentanone OR Arg2PG
353	D:/Documents/Reynaldo/Toppic1.4_GFC/MzML/F_RC_36H_US_1A18_00_HH_18_181027185709_ms2.msalign	1188	HCD	1950	4494.5	189	9	11394	11394	71	1210000	37.7788	tr|H7C6C7|H7C6C7_CORGL	Protein translocase subunit SecE OS=Corynebacterium glutamicum (strain ATCC 13032 / DSM 20300 / BCRC 11384 / JCM 1318 / LMG 3730 / NCIMB 10025) OX=196627 GN=secE PE=3 SV=1	1	111	.MSDEQNSGVGGTSRPTGKRQLSGASTTSTSSYEAKQVSTQKKSSGSDSKPGG(GVISFLPEVVGEVRKVIWPTARQMVTYT)[-131.1139]LVVLGFLIVLTALVSGVDFLAGLGVEKILTP.	1	-	0	23	20	0.000319469	0.000296912	0	-131.114	-131	Met-loss
354	D:/Documents/Reynaldo/Toppic1.4_GFC/MzML/F_RC_36H_US_1A18_00_HH_18_181027185709_ms2.msalign	1196	HCD	1962	4520.47	31	4	6601.33	6601.36	254	299000	43.7901	tr|Q8NRL9|Q8NRL9_CORGL	Uncharacterized protein OS=Corynebacterium glutamicum (strain ATCC 13032 / DSM 20300 / BCRC 11384 / JCM 1318 / LMG 3730 / NCIMB 10025) OX=196627 GN=Cgl1029 PE=4 SV=1	1	60	.(MGTTA)[43.9834]IIMMVLFMVIIWGGLVYATIALRREPDEKVGLFGTSPYATDSVLIEQESERPATA.	1	-	0	14	15	6.13e-07	0	0	43.9834	44	Ala->Asp OR Cys->Phe OR Acetyl:13C(2) OR Delta:H(-4)O(3) OR Ethanolyl OR Carboxy OR Delta:H(4)C(2)O(-1)S(1) OR Gly->Thr OR Ser->Met
355	D:/Documents/Reynaldo/Toppic1.4_GFC/MzML/F_RC_36H_US_1A18_00_HH_18_181027185709_ms2.msalign	1200	HCD	1968	4533.82	43	5	7089.83	7089.85	670	65700	-1000	tr|H7C6C1|H7C6C1_CORGL	ATP synthase subunit c OS=Corynebacterium glutamicum (strain ATCC 13032 / DSM 20300 / BCRC 11384 / JCM 1318 / LMG 3730 / NCIMB 10025) OX=196627 GN=atpE PE=3 SV=1	10	80	D.ATESTITGLGAVGYGIATIGPGLGIGILVGKALEGMARQPEMAGQLRTTMFLGIAFVEALALIGLVAGFLF.	0	-	0	6	6	0.000148663	0.000314663	0.00149254	NA	NA	NA
356	D:/Documents/Reynaldo/Toppic1.4_GFC/MzML/F_RC_36H_US_1A18_00_HH_18_181027185709_ms2.msalign	1201	HCD	1970	4539.4	23	4	7331.86	7331.84	469	5090000	50.357	tr|H7C6C1|H7C6C1_CORGL	ATP synthase subunit c OS=Corynebacterium glutamicum (strain ATCC 13032 / DSM 20300 / BCRC 11384 / JCM 1318 / LMG 3730 / NCIMB 10025) OX=196627 GN=atpE PE=3 SV=1	8	80	A.(QDATESTI)[-17.0447]TGLGAVGYGIATIG(PGLGIGILVGKALEGMARQPEMAGQLRTTMFLGIAFVEAL)[15.9473]ALIGLVAGFLF.	2	-	0	10	10	0.0525628	0.00496997	0	-17.0447	-17	Asn->Pro OR Ammonia-loss OR Met->Asn OR Gln->pyro-Glu
357	D:/Documents/Reynaldo/Toppic1.4_GFC/MzML/F_RC_36H_US_1A18_00_HH_18_181027185709_ms2.msalign	1204	HCD	1974	4546.62	20	4	6553.33	6553.36	731	151000	49.5843	tr|Q8NTL5|Q8NTL5_CORGL	Uncharacterized protein OS=Corynebacterium glutamicum (strain ATCC 13032 / DSM 20300 / BCRC 11384 / JCM 1318 / LMG 3730 / NCIMB 10025) OX=196627 GN=Cgl0292 PE=4 SV=1	1	64	.(MTPMTGL)[-301.1483]LVVIIPLLLMLFAFAMERIESSFLHSNAPQNTEVKLAKDAIGAENLNDGDVQEASAA.	1	-	0	9	9	0.00155323	0.000528681	0.00136799	-301.148	-301	NA
358	D:/Documents/Reynaldo/Toppic1.4_GFC/MzML/F_RC_36H_US_1A18_00_HH_18_181027185709_ms2.msalign	1205	HCD	1976	4552.23	19	4	6553.32	6553.35	731	151000	49.5843	tr|Q8NTL5|Q8NTL5_CORGL	Uncharacterized protein OS=Corynebacterium glutamicum (strain ATCC 13032 / DSM 20300 / BCRC 11384 / JCM 1318 / LMG 3730 / NCIMB 10025) OX=196627 GN=Cgl0292 PE=4 SV=1	1	64	.(MTPMTGL)[-301.1498]LVVIIPLLLMLFAFAMERIESSFLHSNAPQNTEVKLAKDAIGAENLNDGDVQEASAA.	1	-	0	9	9	0.00128391	0.000536625	0.00136799	-301.15	-301	NA
359	D:/Documents/Reynaldo/Toppic1.4_GFC/MzML/F_RC_36H_US_1A18_00_HH_18_181027185709_ms2.msalign	1206	HCD	1977	4553.3	23	5	8117.31	8117.35	475	179000	49.3022	tr|H7C6C1|H7C6C1_CORGL	ATP synthase subunit c OS=Corynebacterium glutamicum (strain ATCC 13032 / DSM 20300 / BCRC 11384 / JCM 1318 / LMG 3730 / NCIMB 10025) OX=196627 GN=atpE PE=3 SV=1	1	80	.MNEIILAQDATESTITGLGAVGYGIATIGPGLGIGILVGKALEGMARQPEMAGQLRTTMFLGIAFVEALALIGLVAGFLF.	0	-	0	7	7	2.07e-06	0	0	NA	NA	NA
360	D:/Documents/Reynaldo/Toppic1.4_GFC/MzML/F_RC_36H_US_1A18_00_HH_18_181027185709_ms2.msalign	1207	HCD	1979	4558.64	35	4	7582.04	7582.26	904	776000	54.704	tr|H7C6C1|H7C6C1_CORGL	ATP synthase subunit c OS=Corynebacterium glutamicum (strain ATCC 13032 / DSM 20300 / BCRC 11384 / JCM 1318 / LMG 3730 / NCIMB 10025) OX=196627 GN=atpE PE=3 SV=1	1	80	.(MNEIILAQDATESTITGLGAV)[-535.0892]GYGIATIGPGLGIGILVGKALEGMARQPEMAGQLRTTMFLGIAFVEALALIGLVAGFLF.	1	-	0	6	6	0.00676967	0.000706381	0.00332594	-535.089	-535	NA
361	D:/Documents/Reynaldo/Toppic1.4_GFC/MzML/F_RC_36H_US_1A18_00_HH_18_181027185709_ms2.msalign	1211	HCD	1985	4570.17	34	4	6585.34	6585.37	211	1560000	54.3155	tr|Q8NRL9|Q8NRL9_CORGL	Uncharacterized protein OS=Corynebacterium glutamicum (strain ATCC 13032 / DSM 20300 / BCRC 11384 / JCM 1318 / LMG 3730 / NCIMB 10025) OX=196627 GN=Cgl1029 PE=4 SV=1	1	60	.(MGTT)[27.9903]AIIMMVLFMVIIWGGLVYATIALRREPDEKVGLFGTSPYATDSVLIEQESERPATA.	1	-	0	23	23	2.42e-11	0	0	27.9903	28	Gln->Arg OR Lys->Arg OR Ala->Val OR Formyl OR Delta:H(-4)O(2) OR Cys->Met OR Label:13C(6)15N(4)+Methyl:2H(3)13C(1) OR Ser->Asp OR Thr->Glu OR Dimethyl OR Delta:H(4)C(2) OR Ethyl
362	D:/Documents/Reynaldo/Toppic1.4_GFC/MzML/F_RC_36H_US_1A18_00_HH_18_181027185709_ms2.msalign	1213	HCD	1988	4576.26	20	4	7315.87	7315.9	112	16700000	55.7013	tr|H7C6C1|H7C6C1_CORGL	ATP synthase subunit c OS=Corynebacterium glutamicum (strain ATCC 13032 / DSM 20300 / BCRC 11384 / JCM 1318 / LMG 3730 / NCIMB 10025) OX=196627 GN=atpE PE=3 SV=1	8	80	A.(QDATE)[-17.0365]STITGLGAVGYGIATIGPGLGIGILVGKALEGMARQPEMAGQLRTTMFLGIAFVEALALIGLVAGFLF.	1	-	0	11	11	1.72e-06	0	0	-17.0365	-17	Asn->Pro OR Ammonia-loss OR Met->Asn OR Gln->pyro-Glu
363	D:/Documents/Reynaldo/Toppic1.4_GFC/MzML/F_RC_36H_US_1A18_00_HH_18_181027185709_ms2.msalign	1214	HCD	1989	4576.99	28	4	6585.34	6585.36	211	1560000	54.3155	tr|Q8NRL9|Q8NRL9_CORGL	Uncharacterized protein OS=Corynebacterium glutamicum (strain ATCC 13032 / DSM 20300 / BCRC 11384 / JCM 1318 / LMG 3730 / NCIMB 10025) OX=196627 GN=Cgl1029 PE=4 SV=1	1	60	.(MGTTA)[27.9864]IIMMVLFMVIIWGGLVYATIALRREPDEKVGLFGTSPYATDSVLIEQESERPATA.	1	-	0	17	17	5.14e-08	0	0	27.9864	28	Gln->Arg OR Lys->Arg OR Ala->Val OR Formyl OR Delta:H(-4)O(2) OR Cys->Met OR Label:13C(6)15N(4)+Methyl:2H(3)13C(1) OR Ser->Asp OR Thr->Glu OR Dimethyl OR Delta:H(4)C(2) OR Ethyl
364	D:/Documents/Reynaldo/Toppic1.4_GFC/MzML/F_RC_36H_US_1A18_00_HH_18_181027185709_ms2.msalign	1215	HCD	1991	4582.29	19	4	7315.87	7315.9	112	16700000	55.7013	tr|H7C6C1|H7C6C1_CORGL	ATP synthase subunit c OS=Corynebacterium glutamicum (strain ATCC 13032 / DSM 20300 / BCRC 11384 / JCM 1318 / LMG 3730 / NCIMB 10025) OX=196627 GN=atpE PE=3 SV=1	8	80	A.(QDATE)[-17.0365]STITGLGAVGYGIATIGPGLGIGILVGKALEGMARQPEMAGQLRTTMFLGIAFVEALALIGLVAGFLF.	1	-	0	11	11	3.53e-06	0	0	-17.0365	-17	Asn->Pro OR Ammonia-loss OR Met->Asn OR Gln->pyro-Glu
365	D:/Documents/Reynaldo/Toppic1.4_GFC/MzML/F_RC_36H_US_1A18_00_HH_18_181027185709_ms2.msalign	1216	HCD	1992	4583.05	30	5	8145.31	8145.34	142	520000	54.8202	tr|H7C6C1|H7C6C1_CORGL	ATP synthase subunit c OS=Corynebacterium glutamicum (strain ATCC 13032 / DSM 20300 / BCRC 11384 / JCM 1318 / LMG 3730 / NCIMB 10025) OX=196627 GN=atpE PE=3 SV=1	1	80	.(MNE)[27.9887]IILAQDATESTITGLGAVGYGIATIGPGLGIGILVGKALEGMARQPEMAGQLRTTMFLGIAFVEALALIGLVAGFLF.	1	-	0	17	17	1.91e-13	0	0	27.9887	28	Gln->Arg OR Lys->Arg OR Ala->Val OR Formyl OR Delta:H(-4)O(2) OR Cys->Met OR Label:13C(6)15N(4)+Methyl:2H(3)13C(1) OR Ser->Asp OR Thr->Glu OR Dimethyl OR Delta:H(4)C(2) OR Ethyl
366	D:/Documents/Reynaldo/Toppic1.4_GFC/MzML/F_RC_36H_US_1A18_00_HH_18_181027185709_ms2.msalign	1217	HCD	1994	4588.57	24	5	8145.31	8145.34	142	520000	54.8202	tr|H7C6C1|H7C6C1_CORGL	ATP synthase subunit c OS=Corynebacterium glutamicum (strain ATCC 13032 / DSM 20300 / BCRC 11384 / JCM 1318 / LMG 3730 / NCIMB 10025) OX=196627 GN=atpE PE=3 SV=1	1	80	.(MNE)[27.9874]IILAQDATESTITGLGAVGYGIATIGPGLGIGILVGKALEGMARQPEMAGQLRTTMFLGIAFVEALALIGLVAGFLF.	1	-	0	12	12	4.88e-10	0	0	27.9874	28	Gln->Arg OR Lys->Arg OR Ala->Val OR Formyl OR Delta:H(-4)O(2) OR Cys->Met OR Label:13C(6)15N(4)+Methyl:2H(3)13C(1) OR Ser->Asp OR Thr->Glu OR Dimethyl OR Delta:H(4)C(2) OR Ethyl
367	D:/Documents/Reynaldo/Toppic1.4_GFC/MzML/F_RC_36H_US_1A18_00_HH_18_181027185709_ms2.msalign	1219	HCD	1997	4595.05	27	4	7332.9	7332.94	469	5090000	50.357	tr|H7C6C1|H7C6C1_CORGL	ATP synthase subunit c OS=Corynebacterium glutamicum (strain ATCC 13032 / DSM 20300 / BCRC 11384 / JCM 1318 / LMG 3730 / NCIMB 10025) OX=196627 GN=atpE PE=3 SV=1	8	80	A.QDATESTITGLGAVGYGIATIGPGLGIGILVGKALEGMARQPEMAGQLRTTMFLGIAFVEALALIGLVAGFLF.	0	-	0	6	6	0.000507584	0.000287274	0	NA	NA	NA
368	D:/Documents/Reynaldo/Toppic1.4_GFC/MzML/F_RC_36H_US_1A18_00_HH_18_181027185709_ms2.msalign	1225	HCD	2006	4614.87	23	5	7315.88	7315.9	112	16700000	55.7013	tr|H7C6C1|H7C6C1_CORGL	ATP synthase subunit c OS=Corynebacterium glutamicum (strain ATCC 13032 / DSM 20300 / BCRC 11384 / JCM 1318 / LMG 3730 / NCIMB 10025) OX=196627 GN=atpE PE=3 SV=1	8	80	A.(QDATE)[-17.0339]STITGLGAVGYGIATIGPGLGIGILVGKALEGMARQPEMAGQLRTTMFLGIAFVEALALIGLVAGFLF.	1	-	0	6	6	0.00891065	0.00115287	0	-17.0339	-17	Asn->Pro OR Ammonia-loss OR Met->Asn OR Gln->pyro-Glu
369	D:/Documents/Reynaldo/Toppic1.4_GFC/MzML/F_RC_36H_US_1A18_00_HH_18_181027185709_ms2.msalign	1227	HCD	2009	4621.53	21	5	7315.87	7315.9	112	16700000	55.7013	tr|H7C6C1|H7C6C1_CORGL	ATP synthase subunit c OS=Corynebacterium glutamicum (strain ATCC 13032 / DSM 20300 / BCRC 11384 / JCM 1318 / LMG 3730 / NCIMB 10025) OX=196627 GN=atpE PE=3 SV=1	8	80	A.(QDATE)[-17.0344]STITGLGAVGYGIATIGPGLGIGILVGKALEGMARQPEMAGQLRTTMFLGIAFVEALALIGLVAGFLF.	1	-	0	7	7	0.000252456	0.000302115	0	-17.0344	-17	Asn->Pro OR Ammonia-loss OR Met->Asn OR Gln->pyro-Glu
370	D:/Documents/Reynaldo/Toppic1.4_GFC/MzML/F_RC_36H_US_1A18_00_HH_18_181027185709_ms2.msalign	1233	HCD	2135	5187.41	18	4	7315.87	7315.9	112	94800	-1000	tr|H7C6C1|H7C6C1_CORGL	ATP synthase subunit c OS=Corynebacterium glutamicum (strain ATCC 13032 / DSM 20300 / BCRC 11384 / JCM 1318 / LMG 3730 / NCIMB 10025) OX=196627 GN=atpE PE=3 SV=1	8	80	A.(QDATE)[-17.0375]STITGLGAVGYGIATIGPGLGIGILVGKALEGMARQPEMAGQLRTTMFLGIAFVEALALIGLVAGFLF.	1	-	0	11	11	5.3e-06	0	0	-17.0375	-17	Asn->Pro OR Ammonia-loss OR Met->Asn OR Gln->pyro-Glu
371	D:/Documents/Reynaldo/Toppic1.4_GFC/MzML/F_RC_36H_US_1A18_00_HH_18_181027185709_ms2.msalign	1235	HCD	2138	5194.05	14	4	7315.87	7315.9	112	94800	-1000	tr|H7C6C1|H7C6C1_CORGL	ATP synthase subunit c OS=Corynebacterium glutamicum (strain ATCC 13032 / DSM 20300 / BCRC 11384 / JCM 1318 / LMG 3730 / NCIMB 10025) OX=196627 GN=atpE PE=3 SV=1	8	80	A.(QDATE)[-17.0325]STITGLGAVGYGIATIGPGLGIGILVGKALEGMARQPEMAGQLRTTMFLGIAFVEALALIGLVAGFLF.	1	-	0	7	7	0.00328617	0.000746454	0	-17.0325	-17	Asn->Pro OR Ammonia-loss OR Met->Asn OR Gln->pyro-Glu
372	D:/Documents/Reynaldo/Toppic1.4_GFC/MzML/F_RC_36H_US_1A18_00_HH_18_181027185709_ms2.msalign	1246	HCD	2157	5241.94	117	12	7249.14	7250.17	365	423000	-1000	sp|Q8NQP7|RL35_CORGL	50S ribosomal protein L35 OS=Corynebacterium glutamicum (strain ATCC 13032 / DSM 20300 / BCRC 11384 / JCM 1318 / LMG 3730 / NCIMB 10025) OX=196627 GN=rpmI PE=3 SV=1	1	64	.MKNKTHKGTAKRVKVTGSGKLVREQANRRHLLEGKSSTRTRRLKGIVEVDKADTKRMKRLLGKA.	0	-	0	6	6	0.078008	0.00563607	0	NA	NA	NA
373	D:/Documents/Reynaldo/Toppic1.4_GFC/MzML/F_RC_36H_US_1A18_00_HH_18_181027204011_ms2.msalign	1000010	HCD	133	770.05	78	9	4739.72	4739.86	361	25600	-1000	sp|P61173|RL36_CORGL	50S ribosomal protein L36 OS=Corynebacterium glutamicum (strain ATCC 13032 / DSM 20300 / BCRC 11384 / JCM 1318 / LMG 3730 / NCIMB 10025) OX=196627 GN=rpmJ PE=3 SV=1	1	40	.(MKVRNSLRSLKNK)[48.1098]PGAQVVRRRGKVYVINKKEPRFKARQG.	1	-	0	7	6	0.000871036	0.000276702	0	48.1098	48	Asp->Tyr OR Val->Phe OR Label:13C(6)+Acetyl OR Propyl:2H(6) OR Delta:S(-1)Se(1) OR Trioxidation
374	D:/Documents/Reynaldo/Toppic1.4_GFC/MzML/F_RC_36H_US_1A18_00_HH_18_181027204011_ms2.msalign	1000011	HCD	135	776.76	78	9	4707.72	4707.73	321	174000	-1000	sp|P61173|RL36_CORGL	50S ribosomal protein L36 OS=Corynebacterium glutamicum (strain ATCC 13032 / DSM 20300 / BCRC 11384 / JCM 1318 / LMG 3730 / NCIMB 10025) OX=196627 GN=rpmJ PE=3 SV=1	1	40	.(M)[15.9832]KVRNSLRSLKNKPGAQVVRRRGKVYVINKKEPRFKARQG.	1	-	0	11	10	3.48e-07	0	0	15.9832	16	Ser->Cys OR Methyl:2H(2) OR Pro->Xle OR Asp->Met OR Val->Asp OR Oxidation OR Xle->Glu OR Phe->Tyr OR Met->Phe OR Ala->Ser OR Carboxy->Thiocarboxy
375	D:/Documents/Reynaldo/Toppic1.4_GFC/MzML/F_RC_36H_US_1A18_00_HH_18_181027204011_ms2.msalign	1000012	HCD	136	777.82	78	8	4691.73	4691.74	232	2360000	46.9701	sp|P61173|RL36_CORGL	50S ribosomal protein L36 OS=Corynebacterium glutamicum (strain ATCC 13032 / DSM 20300 / BCRC 11384 / JCM 1318 / LMG 3730 / NCIMB 10025) OX=196627 GN=rpmJ PE=3 SV=1	1	40	.(MKVRNSLRSLK)[-0.0109]NKPGAQVVRRRGKVYVINKKEPRFKARQG.	1	-	0	13	12	2.56e-08	0	0	-0.0109	0	Gln->Lys OR Lys->Gln
376	D:/Documents/Reynaldo/Toppic1.4_GFC/MzML/F_RC_36H_US_1A18_00_HH_18_181027204011_ms2.msalign	1000014	HCD	139	785.2	79	9	4788.69	4788.83	332	21300	-1000	sp|P61173|RL36_CORGL	50S ribosomal protein L36 OS=Corynebacterium glutamicum (strain ATCC 13032 / DSM 20300 / BCRC 11384 / JCM 1318 / LMG 3730 / NCIMB 10025) OX=196627 GN=rpmJ PE=3 SV=1	1	40	.(MK)[97.0803]VRNSLRSLKNKPGAQVVRRRGKVYVINKKEPRFKARQG.	1	-	0	8	8	0.00114816	0.000540541	0	97.0803	97	maleimide
377	D:/Documents/Reynaldo/Toppic1.4_GFC/MzML/F_RC_36H_US_1A18_00_HH_18_181027204011_ms2.msalign	1000016	HCD	142	792.74	78	9	4723.71	4723.85	428	61800	-1000	sp|P61173|RL36_CORGL	50S ribosomal protein L36 OS=Corynebacterium glutamicum (strain ATCC 13032 / DSM 20300 / BCRC 11384 / JCM 1318 / LMG 3730 / NCIMB 10025) OX=196627 GN=rpmJ PE=3 SV=1	1	40	.(M)[32.1061]KVRNSLRSLKNKPGAQVVRRRGKVYVINKKEPRFKARQG.	1	-	0	11	9	5.18e-07	0	0	32.1061	32	Asp->Phe OR Met->Tyr OR Lys->CamCys OR Ala->Cys OR Dioxidation OR Sulfide OR Val->Met OR Dimethyl:2H(4) OR Pro->Glu
378	D:/Documents/Reynaldo/Toppic1.4_GFC/MzML/F_RC_36H_US_1A18_00_HH_18_181027204011_ms2.msalign	1000017	HCD	144	798.93	79	8	4789.7	4789.76	332	62900	-1000	sp|P61173|RL36_CORGL	50S ribosomal protein L36 OS=Corynebacterium glutamicum (strain ATCC 13032 / DSM 20300 / BCRC 11384 / JCM 1318 / LMG 3730 / NCIMB 10025) OX=196627 GN=rpmJ PE=3 SV=1	1	40	.MKVRNSLRSLKN(K)[98.0122]PGAQVVRRRGKVYVINKKEPRFKARQG.	1	-	0	12	11	9.52e-09	0	0	98.0122	98	MesitylOxide
379	D:/Documents/Reynaldo/Toppic1.4_GFC/MzML/F_RC_36H_US_1A18_00_HH_18_181027204011_ms2.msalign	1000018	HCD	145	800	78	9	4739.71	4739.85	361	25600	-1000	sp|P61173|RL36_CORGL	50S ribosomal protein L36 OS=Corynebacterium glutamicum (strain ATCC 13032 / DSM 20300 / BCRC 11384 / JCM 1318 / LMG 3730 / NCIMB 10025) OX=196627 GN=rpmJ PE=3 SV=1	1	40	.(M)[48.1032]KVRNSLRSLKNKPGAQVVRRRGKVYVINKKEPRFKARQG.	1	-	0	8	8	5.78e-05	0	0	48.1032	48	Asp->Tyr OR Val->Phe OR Label:13C(6)+Acetyl OR Propyl:2H(6) OR Delta:S(-1)Se(1) OR Trioxidation
380	D:/Documents/Reynaldo/Toppic1.4_GFC/MzML/F_RC_36H_US_1A18_00_HH_18_181027204011_ms2.msalign	1000021	HCD	150	813.29	78	9	4691.73	4691.75	232	2360000	46.9701	sp|P61173|RL36_CORGL	50S ribosomal protein L36 OS=Corynebacterium glutamicum (strain ATCC 13032 / DSM 20300 / BCRC 11384 / JCM 1318 / LMG 3730 / NCIMB 10025) OX=196627 GN=rpmJ PE=3 SV=1	1	40	.MKVRNSLRSLKNKPGAQVVRRRGKVYVINKKEPRFKARQG.	0	-	0	13	12	4.8e-08	0	0	NA	NA	NA
381	D:/Documents/Reynaldo/Toppic1.4_GFC/MzML/F_RC_36H_US_1A18_00_HH_18_181027204011_ms2.msalign	1000023	HCD	153	820.33	78	9	4691.73	4691.75	232	2360000	46.9701	sp|P61173|RL36_CORGL	50S ribosomal protein L36 OS=Corynebacterium glutamicum (strain ATCC 13032 / DSM 20300 / BCRC 11384 / JCM 1318 / LMG 3730 / NCIMB 10025) OX=196627 GN=rpmJ PE=3 SV=1	1	40	.MKVRNSLRSLKNKPGAQVVRRRGKVYVINKKEPRFKARQG.	0	-	0	12	11	3.08e-07	0	0	NA	NA	NA
382	D:/Documents/Reynaldo/Toppic1.4_GFC/MzML/F_RC_36H_US_1A18_00_HH_18_181027204011_ms2.msalign	1000026	HCD	157	828.3	68	8	4117.19	4117.31	753	63300	26.5248	sp|P61173|RL36_CORGL	50S ribosomal protein L36 OS=Corynebacterium glutamicum (strain ATCC 13032 / DSM 20300 / BCRC 11384 / JCM 1318 / LMG 3730 / NCIMB 10025) OX=196627 GN=rpmJ PE=3 SV=1	2	40	M.KVRNSLRSLKNK(PGAQVVRRRGKVYVI)[-443.3933]NKKEPRFKARQG.	1	-	0	7	7	0.000563666	0.000284819	0.00132802	-443.393	-443	NA
383	D:/Documents/Reynaldo/Toppic1.4_GFC/MzML/F_RC_36H_US_1A18_00_HH_18_181027204011_ms2.msalign	1000033	HCD	168	854.91	78	9	4691.73	4691.75	232	2360000	46.9701	sp|P61173|RL36_CORGL	50S ribosomal protein L36 OS=Corynebacterium glutamicum (strain ATCC 13032 / DSM 20300 / BCRC 11384 / JCM 1318 / LMG 3730 / NCIMB 10025) OX=196627 GN=rpmJ PE=3 SV=1	1	40	.MKVRNSLRSLKNKPGAQVVRRRGKVYVINKKEPRFKARQG.	0	-	0	5	5	0.0045224	0.000728509	0	NA	NA	NA
384	D:/Documents/Reynaldo/Toppic1.4_GFC/MzML/F_RC_36H_US_1A18_00_HH_18_181027204011_ms2.msalign	1000035	HCD	171	861.7	78	9	4691.73	4691.75	232	2360000	46.9701	sp|P61173|RL36_CORGL	50S ribosomal protein L36 OS=Corynebacterium glutamicum (strain ATCC 13032 / DSM 20300 / BCRC 11384 / JCM 1318 / LMG 3730 / NCIMB 10025) OX=196627 GN=rpmJ PE=3 SV=1	1	40	.MKVRNSLRSLKNKPGAQVVRRRGKVYVINKKEPRFKARQG.	0	-	0	10	10	3.88e-06	0	0	NA	NA	NA
385	D:/Documents/Reynaldo/Toppic1.4_GFC/MzML/F_RC_36H_US_1A18_00_HH_18_181027204011_ms2.msalign	1000036	HCD	172	862.77	54	6	3252.72	3252.73	323	39800	-1000	sp|P66482|RS19_CORGL	30S ribosomal protein S19 OS=Corynebacterium glutamicum (strain ATCC 13032 / DSM 20300 / BCRC 11384 / JCM 1318 / LMG 3730 / NCIMB 10025) OX=196627 GN=rpsS PE=3 SV=1	64	92	D.DAMVGHKLGEFAPTKTFKGHVKDDKKGRR.	0	-	0	9	8	1.98e-07	0	0	NA	NA	NA
386	D:/Documents/Reynaldo/Toppic1.4_GFC/MzML/F_RC_36H_US_1A18_00_HH_18_181027204011_ms2.msalign	1000041	HCD	180	881.97	121	12	7265.13	7265.19	455	5270000	37.0596	sp|Q8NQP7|RL35_CORGL	50S ribosomal protein L35 OS=Corynebacterium glutamicum (strain ATCC 13032 / DSM 20300 / BCRC 11384 / JCM 1318 / LMG 3730 / NCIMB 10025) OX=196627 GN=rpmI PE=3 SV=1	1	64	.MKNKTHKGTAKRVKVTGSGKLVREQANRRHLLEGKSSTRTRRLKGIVE(V)[15.0198]DKADTKRMKRLLGKA.	1	-	0	13	11	0.00251132	0.000763942	0	15.0198	15	Methyl+Deamidated OR Val->Asn OR Hydroxamic_acid OR Xle->Gln OR Xle->Lys OR Asn->Glu OR Lys->AminoadipicAcid OR Amino
387	D:/Documents/Reynaldo/Toppic1.4_GFC/MzML/F_RC_36H_US_1A18_00_HH_18_181027204011_ms2.msalign	1000043	HCD	183	888.51	120	13	7250.15	7250.17	365	17900000	53.472	sp|Q8NQP7|RL35_CORGL	50S ribosomal protein L35 OS=Corynebacterium glutamicum (strain ATCC 13032 / DSM 20300 / BCRC 11384 / JCM 1318 / LMG 3730 / NCIMB 10025) OX=196627 GN=rpmI PE=3 SV=1	1	64	.MKNKTHKGTAKRVKVTGSGKLVREQANRRHLLEGKSSTRTRRLKGIVEVDKADTKRMKRLLGKA.	0	-	0	19	14	1.64e-05	0	0	NA	NA	NA
388	D:/Documents/Reynaldo/Toppic1.4_GFC/MzML/F_RC_36H_US_1A18_00_HH_18_181027204011_ms2.msalign	1000044	HCD	184	889.54	121	12	7266.14	7266.16	455	5270000	37.0596	sp|Q8NQP7|RL35_CORGL	50S ribosomal protein L35 OS=Corynebacterium glutamicum (strain ATCC 13032 / DSM 20300 / BCRC 11384 / JCM 1318 / LMG 3730 / NCIMB 10025) OX=196627 GN=rpmI PE=3 SV=1	1	64	.(M)[15.9890]KNKTHKGTAKRVKVTGSGKLVREQANRRHLLEGKSSTRTRRLKGIVEVDKADTKRMKRLLGKA.	1	-	0	15	11	0.0307359	0.00257898	0	15.989	16	Ser->Cys OR Methyl:2H(2) OR Pro->Xle OR Asp->Met OR Val->Asp OR Oxidation OR Xle->Glu OR Phe->Tyr OR Met->Phe OR Ala->Ser OR Carboxy->Thiocarboxy
389	D:/Documents/Reynaldo/Toppic1.4_GFC/MzML/F_RC_36H_US_1A18_00_HH_18_181027204011_ms2.msalign	1000045	HCD	186	894.97	122	12	7348.11	7348.33	646	2340000	53.7774	sp|Q8NQP7|RL35_CORGL	50S ribosomal protein L35 OS=Corynebacterium glutamicum (strain ATCC 13032 / DSM 20300 / BCRC 11384 / JCM 1318 / LMG 3730 / NCIMB 10025) OX=196627 GN=rpmI PE=3 SV=1	1	64	.(M)[98.1503]KNKTHKGTAKRVKVTGSGKLVREQANRRHLLEGKSSTRTRRLKGIVEVDKADTKRMKRLLGKA.	1	-	0	13	10	0.0919278	0.00696517	0.00154799	98.1503	98	MesitylOxide
390	D:/Documents/Reynaldo/Toppic1.4_GFC/MzML/F_RC_36H_US_1A18_00_HH_18_181027204011_ms2.msalign	1000046	HCD	187	896.02	120	12	7251.15	7250.17	365	17900000	53.472	sp|Q8NQP7|RL35_CORGL	50S ribosomal protein L35 OS=Corynebacterium glutamicum (strain ATCC 13032 / DSM 20300 / BCRC 11384 / JCM 1318 / LMG 3730 / NCIMB 10025) OX=196627 GN=rpmI PE=3 SV=1	1	64	.MKNKTHKGTAKRVKVTGSGKLVREQANRRHLLEGKSSTRTRRLKGIVEVDKADTKRMKRLLGKA.	0	-	0	18	13	0.00032758	0.000295946	0	NA	NA	NA
391	D:/Documents/Reynaldo/Toppic1.4_GFC/MzML/F_RC_36H_US_1A18_00_HH_18_181027204011_ms2.msalign	1000047	HCD	189	901.49	122	12	7348.11	7348.2	646	2340000	53.7774	sp|Q8NQP7|RL35_CORGL	50S ribosomal protein L35 OS=Corynebacterium glutamicum (strain ATCC 13032 / DSM 20300 / BCRC 11384 / JCM 1318 / LMG 3730 / NCIMB 10025) OX=196627 GN=rpmI PE=3 SV=1	1	64	.(M)[Acetyl]KNKTHKGTAKRVKVTGSGKLVREQANRRHLLEGKSSTRTRRLK(GI)[56.0185]VEVDKADTKRMKRLLGKA.	1	-	0	16	12	0.0214385	0.0021978	0.00154799	NA	NA	NA
392	D:/Documents/Reynaldo/Toppic1.4_GFC/MzML/F_RC_36H_US_1A18_00_HH_18_181027204011_ms2.msalign	1000048	HCD	190	902.52	78	8	4691.73	4691.75	232	2360000	46.9701	sp|P61173|RL36_CORGL	50S ribosomal protein L36 OS=Corynebacterium glutamicum (strain ATCC 13032 / DSM 20300 / BCRC 11384 / JCM 1318 / LMG 3730 / NCIMB 10025) OX=196627 GN=rpmJ PE=3 SV=1	1	40	.MKVRNSLRSLKNKPGAQVVRRRGKVYVINKKEPRFKARQG.	0	-	0	5	5	0.0030896	0.000750188	0	NA	NA	NA
393	D:/Documents/Reynaldo/Toppic1.4_GFC/MzML/F_RC_36H_US_1A18_00_HH_18_181027204011_ms2.msalign	1000049	HCD	192	908.02	89	9	5367.14	5367.08	856	3850000	52.65	sp|Q8NQP7|RL35_CORGL	50S ribosomal protein L35 OS=Corynebacterium glutamicum (strain ATCC 13032 / DSM 20300 / BCRC 11384 / JCM 1318 / LMG 3730 / NCIMB 10025) OX=196627 GN=rpmI PE=3 SV=1	18	64	G.SGK(LVREQANRRHLLEGKSSTRTRRLKGIVE)[-18.0125]VDKADTKRMKRLLGKA.	1	-	0	9	9	0.0413159	0.00357819	0.00351288	-18.0125	-18	15N-oxobutanoic OR Phe->Glu OR Cys->Oxoalanine OR Asp->Pro OR Dehydrated OR Met->Xle OR Glu->pyro-Glu
394	D:/Documents/Reynaldo/Toppic1.4_GFC/MzML/F_RC_36H_US_1A18_00_HH_18_181027204011_ms2.msalign	1000050	HCD	193	908.98	78	8	4691.73	4691.75	232	2360000	46.9701	sp|P61173|RL36_CORGL	50S ribosomal protein L36 OS=Corynebacterium glutamicum (strain ATCC 13032 / DSM 20300 / BCRC 11384 / JCM 1318 / LMG 3730 / NCIMB 10025) OX=196627 GN=rpmJ PE=3 SV=1	1	40	.MKVRNSLRSLKNKPGAQVVRRRGKVYVINKKEPRFKARQG.	0	-	0	7	7	2.11e-06	0	0	NA	NA	NA
395	D:/Documents/Reynaldo/Toppic1.4_GFC/MzML/F_RC_36H_US_1A18_00_HH_18_181027204011_ms2.msalign	1000051	HCD	195	914.47	89	9	5368.13	5368.09	856	3850000	52.65	sp|Q8NQP7|RL35_CORGL	50S ribosomal protein L35 OS=Corynebacterium glutamicum (strain ATCC 13032 / DSM 20300 / BCRC 11384 / JCM 1318 / LMG 3730 / NCIMB 10025) OX=196627 GN=rpmI PE=3 SV=1	16	64	V.TGSGKLVREQANRRHLLEGKSSTRTRRLKGI(VE)[-175.0713]VDKADTKRMKRLLGKA.	1	-	0	9	8	0.11511	0.008619	0.00351288	-175.071	-175	NA
396	D:/Documents/Reynaldo/Toppic1.4_GFC/MzML/F_RC_36H_US_1A18_00_HH_18_181027204011_ms2.msalign	1000053	HCD	198	920.81	120	12	7250.15	7250.17	365	17900000	53.472	sp|Q8NQP7|RL35_CORGL	50S ribosomal protein L35 OS=Corynebacterium glutamicum (strain ATCC 13032 / DSM 20300 / BCRC 11384 / JCM 1318 / LMG 3730 / NCIMB 10025) OX=196627 GN=rpmI PE=3 SV=1	1	64	.MKNKTHKGTAKRVKVTGSGKLVREQANRRHLLEGKSSTRTRRLKGIVEVDKADTKRMKRLLGKA.	0	-	0	16	11	0.00174522	0.000522603	0	NA	NA	NA
397	D:/Documents/Reynaldo/Toppic1.4_GFC/MzML/F_RC_36H_US_1A18_00_HH_18_181027204011_ms2.msalign	1000055	HCD	201	927.1	120	12	7250.15	7250.17	365	17900000	53.472	sp|Q8NQP7|RL35_CORGL	50S ribosomal protein L35 OS=Corynebacterium glutamicum (strain ATCC 13032 / DSM 20300 / BCRC 11384 / JCM 1318 / LMG 3730 / NCIMB 10025) OX=196627 GN=rpmI PE=3 SV=1	1	64	.MKNKTHKGTAKRVKVTGSGKLVREQANRRHLLEGKSSTRTRRLKGIVEVDKADTKRMKRLLGKA.	0	-	0	10	10	0.00367	0.00073928	0	NA	NA	NA
398	D:/Documents/Reynaldo/Toppic1.4_GFC/MzML/F_RC_36H_US_1A18_00_HH_18_181027204011_ms2.msalign	1000056	HCD	202	927.94	120	12	7250.15	7250.17	365	17900000	53.472	sp|Q8NQP7|RL35_CORGL	50S ribosomal protein L35 OS=Corynebacterium glutamicum (strain ATCC 13032 / DSM 20300 / BCRC 11384 / JCM 1318 / LMG 3730 / NCIMB 10025) OX=196627 GN=rpmI PE=3 SV=1	1	64	.MKNKTHKGTAKRVKVTGSGKLVREQANRRHLLEGKSSTRTRRLKGIVEVDKADTKRMKRLLGKA.	0	-	0	14	11	0.0017886	0.000521512	0	NA	NA	NA
399	D:/Documents/Reynaldo/Toppic1.4_GFC/MzML/F_RC_36H_US_1A18_00_HH_18_181027204011_ms2.msalign	1000057	HCD	204	933.15	122	12	7347.11	7347.2	646	2340000	53.7774	sp|Q8NQP7|RL35_CORGL	50S ribosomal protein L35 OS=Corynebacterium glutamicum (strain ATCC 13032 / DSM 20300 / BCRC 11384 / JCM 1318 / LMG 3730 / NCIMB 10025) OX=196627 GN=rpmI PE=3 SV=1	1	64	.(M)[97.0299]KNKTHKGTAKRVKVTGSGKLVREQANRRHLLEGKSSTRTRRLKGIVEVDKADTKRMKRLLGKA.	1	-	0	16	13	0.000512883	0.000287026	0.00154799	97.0299	97	maleimide
400	D:/Documents/Reynaldo/Toppic1.4_GFC/MzML/F_RC_36H_US_1A18_00_HH_18_181027204011_ms2.msalign	1000059	HCD	207	939.34	122	12	7347.11	7347.16	646	2340000	53.7774	sp|Q8NQP7|RL35_CORGL	50S ribosomal protein L35 OS=Corynebacterium glutamicum (strain ATCC 13032 / DSM 20300 / BCRC 11384 / JCM 1318 / LMG 3730 / NCIMB 10025) OX=196627 GN=rpmI PE=3 SV=1	1	64	.MKNKTHKG(TAKRVKV)[96.9851]TGSGKLVREQANRRHLLEGKSSTRTRRLKGIVEVDKADTKRMKRLLGKA.	1	-	0	18	13	0.00188825	0.000519076	0.00154799	96.9851	97	maleimide
401	D:/Documents/Reynaldo/Toppic1.4_GFC/MzML/F_RC_36H_US_1A18_00_HH_18_181027204011_ms2.msalign	1000065	HCD	216	958.53	120	13	7250.15	7250.17	365	17900000	53.472	sp|Q8NQP7|RL35_CORGL	50S ribosomal protein L35 OS=Corynebacterium glutamicum (strain ATCC 13032 / DSM 20300 / BCRC 11384 / JCM 1318 / LMG 3730 / NCIMB 10025) OX=196627 GN=rpmI PE=3 SV=1	1	64	.MKNKTHKGTAKRVKVTGSGKLVREQANRRHLLEGKSSTRTRRLKGIVEVDKADTKRMKRLLGKA.	0	-	0	10	8	0.011295	0.0015949	0	NA	NA	NA
402	D:/Documents/Reynaldo/Toppic1.4_GFC/MzML/F_RC_36H_US_1A18_00_HH_18_181027204011_ms2.msalign	1000067	HCD	219	964.73	120	13	7250.15	7250.17	365	17900000	53.472	sp|Q8NQP7|RL35_CORGL	50S ribosomal protein L35 OS=Corynebacterium glutamicum (strain ATCC 13032 / DSM 20300 / BCRC 11384 / JCM 1318 / LMG 3730 / NCIMB 10025) OX=196627 GN=rpmI PE=3 SV=1	1	64	.MKNKTHKGTAKRVKVTGSGKLVREQANRRHLLEGKSSTRTRRLKGIVEVDKADTKRMKRLLGKA.	0	-	0	14	10	0.0026978	0.000761035	0	NA	NA	NA
403	D:/Documents/Reynaldo/Toppic1.4_GFC/MzML/F_RC_36H_US_1A18_00_HH_18_181027204011_ms2.msalign	1000069	HCD	222	971.19	122	12	7348.11	7348.21	646	2340000	53.7774	sp|Q8NQP7|RL35_CORGL	50S ribosomal protein L35 OS=Corynebacterium glutamicum (strain ATCC 13032 / DSM 20300 / BCRC 11384 / JCM 1318 / LMG 3730 / NCIMB 10025) OX=196627 GN=rpmI PE=3 SV=1	1	64	.(M)[Acetyl]KNKTHKGTAKRVKVTGSGKLVREQANRRHLLEGKSSTRTRR(LKGI)[56.0285]VEVDKADTKRMKRLLGKA.	1	-	0	16	13	0.000983552	0.000546896	0.00154799	NA	NA	NA
404	D:/Documents/Reynaldo/Toppic1.4_GFC/MzML/F_RC_36H_US_1A18_00_HH_18_181027204011_ms2.msalign	1000071	HCD	225	977.47	122	12	7347.11	7347.21	646	2340000	53.7774	sp|Q8NQP7|RL35_CORGL	50S ribosomal protein L35 OS=Corynebacterium glutamicum (strain ATCC 13032 / DSM 20300 / BCRC 11384 / JCM 1318 / LMG 3730 / NCIMB 10025) OX=196627 GN=rpmI PE=3 SV=1	1	64	.(M)[97.0349]KNKTHKGTAKRVKVTGSGKLVREQANRRHLLEGKSSTRTRRLKGIVEVDKADTKRMKRLLGKA.	1	-	0	15	13	0.00224397	0.000513215	0.00154799	97.0349	97	maleimide
405	D:/Documents/Reynaldo/Toppic1.4_GFC/MzML/F_RC_36H_US_1A18_00_HH_18_181027204011_ms2.msalign	1000074	HCD	229	984.95	78	9	4691.73	4691.75	232	2360000	46.9701	sp|P61173|RL36_CORGL	50S ribosomal protein L36 OS=Corynebacterium glutamicum (strain ATCC 13032 / DSM 20300 / BCRC 11384 / JCM 1318 / LMG 3730 / NCIMB 10025) OX=196627 GN=rpmJ PE=3 SV=1	1	40	.MKVRNSLRSLKNKPGAQVVRRRGKVYVINKKEPRFKARQG.	0	-	0	5	5	0.003582	0.000741107	0	NA	NA	NA
406	D:/Documents/Reynaldo/Toppic1.4_GFC/MzML/F_RC_36H_US_1A18_00_HH_18_181027204011_ms2.msalign	1000077	HCD	234	996.78	120	13	7250.15	7250.17	365	17900000	53.472	sp|Q8NQP7|RL35_CORGL	50S ribosomal protein L35 OS=Corynebacterium glutamicum (strain ATCC 13032 / DSM 20300 / BCRC 11384 / JCM 1318 / LMG 3730 / NCIMB 10025) OX=196627 GN=rpmI PE=3 SV=1	1	64	.MKNKTHKGTAKRVKVTGSGKLVREQANRRHLLEGKSSTRTRRLKGIVEVDKADTKRMKRLLGKA.	0	-	0	9	6	0.10334	0.00809637	0	NA	NA	NA
407	D:/Documents/Reynaldo/Toppic1.4_GFC/MzML/F_RC_36H_US_1A18_00_HH_18_181027204011_ms2.msalign	1000078	HCD	235	997.77	63	5	3991.05	3991.06	733	36700	-1000	sp|Q8NSZ3|RL24_CORGL	50S ribosomal protein L24 OS=Corynebacterium glutamicum (strain ATCC 13032 / DSM 20300 / BCRC 11384 / JCM 1318 / LMG 3730 / NCIMB 10025) OX=196627 GN=rplX PE=3 SV=1	70	104	S.NVMVIDSDGNPTRVGYRFDENGKKVRVSRRNGKDI.	0	-	0	5	5	0.0014854	0.000530082	0.00136426	NA	NA	NA
408	D:/Documents/Reynaldo/Toppic1.4_GFC/MzML/F_RC_36H_US_1A18_00_HH_18_181027204011_ms2.msalign	1000082	HCD	241	1010.59	122	12	7347.12	7347.34	646	2340000	53.7774	sp|Q8NQP7|RL35_CORGL	50S ribosomal protein L35 OS=Corynebacterium glutamicum (strain ATCC 13032 / DSM 20300 / BCRC 11384 / JCM 1318 / LMG 3730 / NCIMB 10025) OX=196627 GN=rpmI PE=3 SV=1	1	64	.(M)[97.1659]KNKTHKGTAKRVKVTGSGKLVREQANRRHLLEGKSSTRTRRLKGIVEVDKADTKRMKRLLGKA.	1	-	0	13	10	0.0311848	0.00257511	0.00154799	97.1659	97	maleimide
409	D:/Documents/Reynaldo/Toppic1.4_GFC/MzML/F_RC_36H_US_1A18_00_HH_18_181027204011_ms2.msalign	1000083	HCD	243	1015.87	105	11	6344.41	6344.41	73	3820000	50.6775	sp|Q8NS16|RL33_CORGL	50S ribosomal protein L33 OS=Corynebacterium glutamicum (strain ATCC 13032 / DSM 20300 / BCRC 11384 / JCM 1318 / LMG 3730 / NCIMB 10025) OX=196627 GN=rpmG PE=3 SV=1	2	54	M.ARNDIRPIIKLKSTAGTGYTY(VTRKNKRNNPDRISLMK)[15.9727]YDPVVRKHVEFREER.	1	-	0	16	14	2.95e-07	0	0	15.9727	16	Ser->Cys OR Methyl:2H(2) OR Pro->Xle OR Asp->Met OR Val->Asp OR Oxidation OR Xle->Glu OR Phe->Tyr OR Met->Phe OR Ala->Ser OR Carboxy->Thiocarboxy
410	D:/Documents/Reynaldo/Toppic1.4_GFC/MzML/F_RC_36H_US_1A18_00_HH_18_181027204011_ms2.msalign	1000085	HCD	246	1021.86	105	11	6344.41	6344.41	73	3820000	50.6775	sp|Q8NS16|RL33_CORGL	50S ribosomal protein L33 OS=Corynebacterium glutamicum (strain ATCC 13032 / DSM 20300 / BCRC 11384 / JCM 1318 / LMG 3730 / NCIMB 10025) OX=196627 GN=rpmG PE=3 SV=1	2	54	M.ARNDIRPIIKLKSTAGTGYT(YVTRKNKRNNPDRISLMKYD)[15.9707]PVVRKHVEFREER.	1	-	0	13	13	8.07e-07	0	0	15.9707	16	Ser->Cys OR Methyl:2H(2) OR Pro->Xle OR Asp->Met OR Val->Asp OR Oxidation OR Xle->Glu OR Phe->Tyr OR Met->Phe OR Ala->Ser OR Carboxy->Thiocarboxy
411	D:/Documents/Reynaldo/Toppic1.4_GFC/MzML/F_RC_36H_US_1A18_00_HH_18_181027204011_ms2.msalign	1000094	HCD	259	1048.44	105	10	6328.42	6328.44	76	17800000	51.1703	sp|Q8NS16|RL33_CORGL	50S ribosomal protein L33 OS=Corynebacterium glutamicum (strain ATCC 13032 / DSM 20300 / BCRC 11384 / JCM 1318 / LMG 3730 / NCIMB 10025) OX=196627 GN=rpmG PE=3 SV=1	2	54	M.ARNDIRPIIKLKSTAGTGYTYVTRKNKRNNPDRISLMKYDPVVRKHVEFREER.	0	-	0	27	24	1.45e-18	0	0	NA	NA	NA
412	D:/Documents/Reynaldo/Toppic1.4_GFC/MzML/F_RC_36H_US_1A18_00_HH_18_181027204011_ms2.msalign	1000095	HCD	261	1053.58	105	11	6328.42	6328.44	76	17800000	51.1703	sp|Q8NS16|RL33_CORGL	50S ribosomal protein L33 OS=Corynebacterium glutamicum (strain ATCC 13032 / DSM 20300 / BCRC 11384 / JCM 1318 / LMG 3730 / NCIMB 10025) OX=196627 GN=rpmG PE=3 SV=1	2	54	M.ARNDIRPIIKLKSTAGTGYTYVTRKNKRNNPDRISLMKYDPVVRKHVEFREER.	0	-	0	26	20	3.69e-12	0	0	NA	NA	NA
413	D:/Documents/Reynaldo/Toppic1.4_GFC/MzML/F_RC_36H_US_1A18_00_HH_18_181027204011_ms2.msalign	1000098	HCD	265	1059.87	69	6	4172.21	4172.34	628	404000	46.7711	sp|Q8NS16|RL33_CORGL	50S ribosomal protein L33 OS=Corynebacterium glutamicum (strain ATCC 13032 / DSM 20300 / BCRC 11384 / JCM 1318 / LMG 3730 / NCIMB 10025) OX=196627 GN=rpmG PE=3 SV=1	2	35	M.ARNDIRPIIKLKSTAGTGY(TYVTRKNKRNNPDRI)[243.1557].S	1	-	0	7	7	0.0911986	0.00697072	0	243.156	243	pupylation
414	D:/Documents/Reynaldo/Toppic1.4_GFC/MzML/F_RC_36H_US_1A18_00_HH_18_181027204011_ms2.msalign	1000101	HCD	270	1070.83	106	11	6397.45	6397.64	411	191000	30.121	sp|Q8NS16|RL33_CORGL	50S ribosomal protein L33 OS=Corynebacterium glutamicum (strain ATCC 13032 / DSM 20300 / BCRC 11384 / JCM 1318 / LMG 3730 / NCIMB 10025) OX=196627 GN=rpmG PE=3 SV=1	2	54	M.ARNDIRPIIKLK(STA)[69.2052]GTGYTYVTRKNKRNNPDRISLMKYDPVVRKHVEFREER.	1	-	0	15	11	4.78e-05	0	0	69.2052	69	Ser->Arg
415	D:/Documents/Reynaldo/Toppic1.4_GFC/MzML/F_RC_36H_US_1A18_00_HH_18_181027204011_ms2.msalign	1000103	HCD	273	1076.91	120	13	7249.15	7250.17	365	17900000	53.472	sp|Q8NQP7|RL35_CORGL	50S ribosomal protein L35 OS=Corynebacterium glutamicum (strain ATCC 13032 / DSM 20300 / BCRC 11384 / JCM 1318 / LMG 3730 / NCIMB 10025) OX=196627 GN=rpmI PE=3 SV=1	1	64	.MKNKTHKGTAKRVKVTGSGKLVREQANRRHLLEGKSSTRTRRLKGIVEVDKADTKRMKRLLGKA.	0	-	0	7	7	0.003253	0.000747943	0	NA	NA	NA
416	D:/Documents/Reynaldo/Toppic1.4_GFC/MzML/F_RC_36H_US_1A18_00_HH_18_181027204011_ms2.msalign	1000107	HCD	279	1089.61	136	14	8184.16	8185.19	156	3420000	38.2457	tr|Q8NPK6|Q8NPK6_CORGL	Uncharacterized protein OS=Corynebacterium glutamicum (strain ATCC 13032 / DSM 20300 / BCRC 11384 / JCM 1318 / LMG 3730 / NCIMB 10025) OX=196627 GN=Cgl1806 PE=4 SV=1	2	74	M.TKRNITTVRTEDGWGNRRDNASRLSKSFDTQSEAIAAAKVTAQREKLEHRIQGRDGKIREANSYGNDPHPPKG.	0	-	0	17	15	3e-06	0	0	NA	NA	NA
417	D:/Documents/Reynaldo/Toppic1.4_GFC/MzML/F_RC_36H_US_1A18_00_HH_18_181027204011_ms2.msalign	1000108	HCD	280	1090.6	105	11	6328.42	6328.44	76	17800000	51.1703	sp|Q8NS16|RL33_CORGL	50S ribosomal protein L33 OS=Corynebacterium glutamicum (strain ATCC 13032 / DSM 20300 / BCRC 11384 / JCM 1318 / LMG 3730 / NCIMB 10025) OX=196627 GN=rpmG PE=3 SV=1	2	54	M.ARNDIRPIIKLKSTAGTGYTYVTRKNKRNNPDRISLMKYDPVVRKHVEFREER.	0	-	0	9	9	2.8e-05	0	0	NA	NA	NA
418	D:/Documents/Reynaldo/Toppic1.4_GFC/MzML/F_RC_36H_US_1A18_00_HH_18_181027204011_ms2.msalign	1000109	HCD	282	1095.83	136	14	8184.16	8185.19	156	3420000	38.2457	tr|Q8NPK6|Q8NPK6_CORGL	Uncharacterized protein OS=Corynebacterium glutamicum (strain ATCC 13032 / DSM 20300 / BCRC 11384 / JCM 1318 / LMG 3730 / NCIMB 10025) OX=196627 GN=Cgl1806 PE=4 SV=1	2	74	M.TKRNITTVRTEDGWGNRRDNASRLSKSFDTQSEAIAAAKVTAQREKLEHRIQGRDGKIREANSYGNDPHPPKG.	0	-	0	15	15	5.51e-07	0	0	NA	NA	NA
419	D:/Documents/Reynaldo/Toppic1.4_GFC/MzML/F_RC_36H_US_1A18_00_HH_18_181027204011_ms2.msalign	1000110	HCD	283	1096.66	105	11	6328.42	6328.44	76	17800000	51.1703	sp|Q8NS16|RL33_CORGL	50S ribosomal protein L33 OS=Corynebacterium glutamicum (strain ATCC 13032 / DSM 20300 / BCRC 11384 / JCM 1318 / LMG 3730 / NCIMB 10025) OX=196627 GN=rpmG PE=3 SV=1	2	54	M.ARNDIRPIIKLKSTAGTGYTYVTRKNKRNNPDRISLMKYDPVVRKHVEFREER.	0	-	0	8	8	7.15e-05	0	0	NA	NA	NA
420	D:/Documents/Reynaldo/Toppic1.4_GFC/MzML/F_RC_36H_US_1A18_00_HH_18_181027204011_ms2.msalign	1000114	HCD	289	1108.96	61	7	3701.02	3701.03	217	569000	52.4979	tr|Q8NL52|Q8NL52_CORGL	Foldase YidC OS=Corynebacterium glutamicum (strain ATCC 13032 / DSM 20300 / BCRC 11384 / JCM 1318 / LMG 3730 / NCIMB 10025) OX=196627 GN=Cgl3097 PE=3 SV=1	285	317	D.AEEAAEEEEKRAAKRTTAPKPGVKPENPKKRKK.	0	-	0	6	5	0.0037982	0.000738371	0	NA	NA	NA
421	D:/Documents/Reynaldo/Toppic1.4_GFC/MzML/F_RC_36H_US_1A18_00_HH_18_181027204011_ms2.msalign	1000115	HCD	291	1114.27	120	12	7250.15	7250.17	365	17900000	53.472	sp|Q8NQP7|RL35_CORGL	50S ribosomal protein L35 OS=Corynebacterium glutamicum (strain ATCC 13032 / DSM 20300 / BCRC 11384 / JCM 1318 / LMG 3730 / NCIMB 10025) OX=196627 GN=rpmI PE=3 SV=1	1	64	.MKNKTHKGTAKRVKVTGSGKLVREQANRRHLLEGKSSTRTRRLKGIVEVDKADTKRMKRLLGKA.	0	-	0	7	7	0.0130344	0.00180505	0	NA	NA	NA
422	D:/Documents/Reynaldo/Toppic1.4_GFC/MzML/F_RC_36H_US_1A18_00_HH_18_181027204011_ms2.msalign	1000116	HCD	292	1115.35	61	7	3701.02	3701.03	217	569000	52.4979	tr|Q8NL52|Q8NL52_CORGL	Foldase YidC OS=Corynebacterium glutamicum (strain ATCC 13032 / DSM 20300 / BCRC 11384 / JCM 1318 / LMG 3730 / NCIMB 10025) OX=196627 GN=Cgl3097 PE=3 SV=1	285	317	D.AEEAAEEEEKRAAKRTTAPKPGVKPENPKKRKK.	0	-	0	8	6	0.012362	0.00181159	0	NA	NA	NA
423	D:/Documents/Reynaldo/Toppic1.4_GFC/MzML/F_RC_36H_US_1A18_00_HH_18_181027204011_ms2.msalign	1000120	HCD	298	1128.16	105	11	6328.41	6328.44	76	17800000	51.1703	sp|Q8NS16|RL33_CORGL	50S ribosomal protein L33 OS=Corynebacterium glutamicum (strain ATCC 13032 / DSM 20300 / BCRC 11384 / JCM 1318 / LMG 3730 / NCIMB 10025) OX=196627 GN=rpmG PE=3 SV=1	2	54	M.ARNDIRPIIKLKSTAGTGYTYVTRKNKRNNPDRISLMKYDPVVRKHVEFREER.	0	-	0	9	8	5.13e-05	0	0	NA	NA	NA
424	D:/Documents/Reynaldo/Toppic1.4_GFC/MzML/F_RC_36H_US_1A18_00_HH_18_181027204011_ms2.msalign	1000121	HCD	300	1133.47	105	11	6327.42	6328.44	76	17800000	51.1703	sp|Q8NS16|RL33_CORGL	50S ribosomal protein L33 OS=Corynebacterium glutamicum (strain ATCC 13032 / DSM 20300 / BCRC 11384 / JCM 1318 / LMG 3730 / NCIMB 10025) OX=196627 GN=rpmG PE=3 SV=1	2	54	M.ARNDIRPIIKLKSTAGTGYTYVTRKNKRNNPDRISLMKYDPVVRKHVEFREER.	0	-	0	6	6	0.0029686	0.000752634	0	NA	NA	NA
425	D:/Documents/Reynaldo/Toppic1.4_GFC/MzML/F_RC_36H_US_1A18_00_HH_18_181027204011_ms2.msalign	1000123	HCD	303	1139.78	128	12	7685.88	7685.9	314	586000	31.5212	tr|Q8NPK6|Q8NPK6_CORGL	Uncharacterized protein OS=Corynebacterium glutamicum (strain ATCC 13032 / DSM 20300 / BCRC 11384 / JCM 1318 / LMG 3730 / NCIMB 10025) OX=196627 GN=Cgl1806 PE=4 SV=1	6	74	N.ITTVRTEDGWGNRRDNASRLSKSFDTQSEAIAAAKVTAQREKLEHRIQGRDGKIREANSYGNDPHPPKG.	0	-	0	10	10	0.0144122	0.00179695	0	NA	NA	NA
426	D:/Documents/Reynaldo/Toppic1.4_GFC/MzML/F_RC_36H_US_1A18_00_HH_18_181027204011_ms2.msalign	1000132	HCD	316	1166.09	49	4	2947.59	2947.62	1047	184000	-1000	tr|Q8NLA5|Q8NLA5_CORGL	Uncharacterized ACR OS=Corynebacterium glutamicum (strain ATCC 13032 / DSM 20300 / BCRC 11384 / JCM 1318 / LMG 3730 / NCIMB 10025) OX=196627 GN=Cgl3043 PE=4 SV=1	231	258	R.KFLCPSPSLNN(HLNLT)[-31.9113]VEAGEKWVVAGG.	1	-	0	4	6	0.0465732	0.00417275	0.0184645	-31.9113	-32	Phe->Asp OR Glu->Pro OR Cys->Ala OR Met->AspSA OR Tyr->Met OR Met->Val
427	D:/Documents/Reynaldo/Toppic1.4_GFC/MzML/F_RC_36H_US_1A18_00_HH_18_181027204011_ms2.msalign	1000137	HCD	324	1183.73	99	9	5998.24	5998.26	451	337000	-339.552	sp|Q8NT21|RS12_CORGL	30S ribosomal protein S12 OS=Corynebacterium glutamicum (strain ATCC 13032 / DSM 20300 / BCRC 11384 / JCM 1318 / LMG 3730 / NCIMB 10025) OX=196627 GN=rpsL PE=3 SV=1	69	122	P.GEGHNLQEHSMVLVRGGRVKDLPGVRYKIVRGALDTQGVKDRKQARSRYGAKRG.	0	-	0	6	6	0.0186721	0.00177226	0	NA	NA	NA
428	D:/Documents/Reynaldo/Toppic1.4_GFC/MzML/F_RC_36H_US_1A18_00_HH_18_181027204011_ms2.msalign	1000140	HCD	328	1190.95	223	23	13380.3	13380.4	1083	291000	19.8174	sp|Q8NT21|RS12_CORGL	30S ribosomal protein S12 OS=Corynebacterium glutamicum (strain ATCC 13032 / DSM 20300 / BCRC 11384 / JCM 1318 / LMG 3730 / NCIMB 10025) OX=196627 GN=rpsL PE=3 SV=1	1	122	.MPTIQQLVRKGRHDKSAKVATAALKGSPQRRGVCTRVYTTTPKKPN(SALRKVARVRLTSGI)[-40.9979]EVSAYIPGEGHNLQEHSMVLVRGGRVKDLPGVRYKIVRGALDTQGVKDRKQARSRYGAKRG.	1	-	0	23	16	0.063291	0.0053148	0.0226415	-40.9979	-41	Lys->Ser OR Gln->Ser OR Arg->Asp
429	D:/Documents/Reynaldo/Toppic1.4_GFC/MzML/F_RC_36H_US_1A18_00_HH_18_181027204011_ms2.msalign	1000141	HCD	330	1195.99	193	15	11610.1	11610.1	668	7940000	47.4649	sp|Q8NS17|RS14_CORGL	30S ribosomal protein S14 OS=Corynebacterium glutamicum (strain ATCC 13032 / DSM 20300 / BCRC 11384 / JCM 1318 / LMG 3730 / NCIMB 10025) OX=196627 GN=rpsN PE=3 SV=1	2	101	M.AKKSKIAKNEKRKEIVARYAERRAELKAIISNPNTSDEDRLDAQFELNSQPRDAAAVRVRNRDSHDGRPRGYLRKFGLSR(VRMREMAHRGELPGVRKSSW)[15.9762].	1	-	0	18	15	0.0176725	0.00177699	0.00149701	15.9762	16	Ser->Cys OR Methyl:2H(2) OR Pro->Xle OR Asp->Met OR Val->Asp OR Oxidation OR Xle->Glu OR Phe->Tyr OR Met->Phe OR Ala->Ser OR Carboxy->Thiocarboxy
430	D:/Documents/Reynaldo/Toppic1.4_GFC/MzML/F_RC_36H_US_1A18_00_HH_18_181027204011_ms2.msalign	1000147	HCD	339	1214.39	101	9	6095.29	6095.32	364	4850000	53.1134	sp|Q8NT21|RS12_CORGL	30S ribosomal protein S12 OS=Corynebacterium glutamicum (strain ATCC 13032 / DSM 20300 / BCRC 11384 / JCM 1318 / LMG 3730 / NCIMB 10025) OX=196627 GN=rpsL PE=3 SV=1	68	122	I.PGEGHNLQEHSMVLVRGGRVKDLPGVRYKIVRGALDTQGVKDRKQARSRYGAKRG.	0	-	0	7	6	0.0373325	0.00338983	0	NA	NA	NA
431	D:/Documents/Reynaldo/Toppic1.4_GFC/MzML/F_RC_36H_US_1A18_00_HH_18_181027204011_ms2.msalign	1000149	HCD	342	1220.57	61	5	3693.15	3693.16	531	1570000	53.3186	sp|Q8NS17|RS14_CORGL	30S ribosomal protein S14 OS=Corynebacterium glutamicum (strain ATCC 13032 / DSM 20300 / BCRC 11384 / JCM 1318 / LMG 3730 / NCIMB 10025) OX=196627 GN=rpsN PE=3 SV=1	2	37	M.AKKSKIAKNEKRKEIVARYAERRAELKAIIS(NPNTS)[-417.1939].D	1	-	0	7	6	0.0426659	0.00377992	0	-417.194	-417	NA
432	D:/Documents/Reynaldo/Toppic1.4_GFC/MzML/F_RC_36H_US_1A18_00_HH_18_181027204011_ms2.msalign	1000157	HCD	354	1245.11	193	16	11593.1	11594.2	248	33100000	52.3562	sp|Q8NS17|RS14_CORGL	30S ribosomal protein S14 OS=Corynebacterium glutamicum (strain ATCC 13032 / DSM 20300 / BCRC 11384 / JCM 1318 / LMG 3730 / NCIMB 10025) OX=196627 GN=rpsN PE=3 SV=1	2	101	M.AKKSKIAKNEKRKEIVARYAERRAELKAIISNPNTSDEDRLDAQFELNSQPRDAAAVRVRNRDSHDGRPRGYLRKFGLSRVRMREMAHRGELPGVRKSSW.	0	-	0	32	19	5.29e-07	0	0	NA	NA	NA
433	D:/Documents/Reynaldo/Toppic1.4_GFC/MzML/F_RC_36H_US_1A18_00_HH_18_181027204011_ms2.msalign	1000160	HCD	358	1252.12	101	9	6095.29	6095.44	761	4850000	53.1134	sp|Q8NS17|RS14_CORGL	30S ribosomal protein S14 OS=Corynebacterium glutamicum (strain ATCC 13032 / DSM 20300 / BCRC 11384 / JCM 1318 / LMG 3730 / NCIMB 10025) OX=196627 GN=rpsN PE=3 SV=1	2	54	M.AKKSKIAKNEKRKEIVARYAERRAELKAIISNPNTSDEDRL(DAQFEL)[-43.8251]NSQPRD.A	1	-	0	16	11	0.000598756	0.000283366	0.00131406	-43.8251	-44	Thr->Gly OR Met->Ser OR Phe->Cys OR Asp->Ala
434	D:/Documents/Reynaldo/Toppic1.4_GFC/MzML/F_RC_36H_US_1A18_00_HH_18_181027204011_ms2.msalign	1000162	HCD	361	1258.21	131	12	7899.98	7901.01	587	739000	36.3615	sp|Q8NS17|RS14_CORGL	30S ribosomal protein S14 OS=Corynebacterium glutamicum (strain ATCC 13032 / DSM 20300 / BCRC 11384 / JCM 1318 / LMG 3730 / NCIMB 10025) OX=196627 GN=rpsN PE=3 SV=1	34	101	N.PNTSDEDRLDAQFELNSQPRDAAAVRVRNRDSHDGRPRGYLRKFGLSRVRMREMAHRGELPGVRKSSW.	0	-	0	13	9	0.0352818	0.0029724	0	NA	NA	NA
435	D:/Documents/Reynaldo/Toppic1.4_GFC/MzML/F_RC_36H_US_1A18_00_HH_18_181027204011_ms2.msalign	1000164	HCD	364	1264.31	192	16	11550.1	11550.1	840	81100	-388.799	sp|Q8NS17|RS14_CORGL	30S ribosomal protein S14 OS=Corynebacterium glutamicum (strain ATCC 13032 / DSM 20300 / BCRC 11384 / JCM 1318 / LMG 3730 / NCIMB 10025) OX=196627 GN=rpsN PE=3 SV=1	2	101	M.AKKSKIAKNEKRKEIVARYAERRAELKAIISNP(N)[-44.1039]TSDEDRLDAQFELNSQPRDAAAVRVRNRDSHDGRPRGYLRKFGLSRVRMREMAHRGELPGVRKSSW.	1	-	0	26	17	0.00259452	0.000761808	0.00357995	-44.1039	-44	Thr->Gly OR Met->Ser OR Phe->Cys OR Asp->Ala
436	D:/Documents/Reynaldo/Toppic1.4_GFC/MzML/F_RC_36H_US_1A18_00_HH_18_181027204011_ms2.msalign	1000165	HCD	366	1269.21	68	5	4107.05	4107.06	240	271000	41.994	tr|Q8NRQ9|Q8NRQ9_CORGL	Transcription elongation factor GreA OS=Corynebacterium glutamicum (strain ATCC 13032 / DSM 20300 / BCRC 11384 / JCM 1318 / LMG 3730 / NCIMB 10025) OX=196627 GN=greA PE=3 SV=1	135	174	L.GAQEGDTRQYTAPNGSVISVTVVSAEPYNSAKAATLRGKN.	0	-	0	7	6	0.000654724	0.000281373	0	NA	NA	NA
437	D:/Documents/Reynaldo/Toppic1.4_GFC/MzML/F_RC_36H_US_1A18_00_HH_18_181027204011_ms2.msalign	1000166	HCD	367	1270.22	194	18	11692.1	11692.2	757	4050000	40.1094	sp|Q8NS17|RS14_CORGL	30S ribosomal protein S14 OS=Corynebacterium glutamicum (strain ATCC 13032 / DSM 20300 / BCRC 11384 / JCM 1318 / LMG 3730 / NCIMB 10025) OX=196627 GN=rpsN PE=3 SV=1	2	101	M.AKKSKIAKNEKRKEIVARYAERRAELKAIISNP(N)[97.9998]TSDEDRLDAQFELNSQPRDAAAVRVRNRDSHDGRPRGYLRKFGLSRVRMREMAHRGELPGVRKSSW.	1	-	0	28	18	0.0105557	0.00137174	0.001321	97.9998	98	MesitylOxide
438	D:/Documents/Reynaldo/Toppic1.4_GFC/MzML/F_RC_36H_US_1A18_00_HH_18_181027204011_ms2.msalign	1000167	HCD	369	1275.35	194	16	11692.1	11692.2	757	4050000	40.1094	sp|Q8NS17|RS14_CORGL	30S ribosomal protein S14 OS=Corynebacterium glutamicum (strain ATCC 13032 / DSM 20300 / BCRC 11384 / JCM 1318 / LMG 3730 / NCIMB 10025) OX=196627 GN=rpsN PE=3 SV=1	2	101	M.AKKSKIAKNEKRKEIVARYAERRAELKAIISNP(N)[98.0305]TSDEDRLDAQFELNSQPRDAAAVRVRNRDSHDGRPRGYLRKFGLSRVRMREMAHRGELPGVRKSSW.	1	-	0	28	15	0.060132	0.00513242	0.001321	98.0305	98	MesitylOxide
439	D:/Documents/Reynaldo/Toppic1.4_GFC/MzML/F_RC_36H_US_1A18_00_HH_18_181027204011_ms2.msalign	1000168	HCD	370	1276.12	68	5	4107.05	4107.06	240	271000	41.994	tr|Q8NRQ9|Q8NRQ9_CORGL	Transcription elongation factor GreA OS=Corynebacterium glutamicum (strain ATCC 13032 / DSM 20300 / BCRC 11384 / JCM 1318 / LMG 3730 / NCIMB 10025) OX=196627 GN=greA PE=3 SV=1	135	174	L.GAQEGDTRQYTAPNGSVISVTVVSAEPYNSAKAATLRGKN.	0	-	0	8	8	1.14e-05	0	0	NA	NA	NA
440	D:/Documents/Reynaldo/Toppic1.4_GFC/MzML/F_RC_36H_US_1A18_00_HH_18_181027204011_ms2.msalign	1000169	HCD	372	1281.26	193	16	11594.1	11594.2	248	33100000	52.3562	sp|Q8NS17|RS14_CORGL	30S ribosomal protein S14 OS=Corynebacterium glutamicum (strain ATCC 13032 / DSM 20300 / BCRC 11384 / JCM 1318 / LMG 3730 / NCIMB 10025) OX=196627 GN=rpsN PE=3 SV=1	2	101	M.AKKSKIAKNEKRKEIVARYAERRAELKAIISNPNTSDEDRLDAQFELNSQPRDAAAVRVRNRDSHDGRPRGYLRKFGLSRVRMREMAHRGELPGVRKSSW.	0	-	0	27	18	5.2e-06	0	0	NA	NA	NA
441	D:/Documents/Reynaldo/Toppic1.4_GFC/MzML/F_RC_36H_US_1A18_00_HH_18_181027204011_ms2.msalign	1000170	HCD	374	1286.15	188	16	11593.1	11594.2	248	33100000	52.3562	sp|Q8NS17|RS14_CORGL	30S ribosomal protein S14 OS=Corynebacterium glutamicum (strain ATCC 13032 / DSM 20300 / BCRC 11384 / JCM 1318 / LMG 3730 / NCIMB 10025) OX=196627 GN=rpsN PE=3 SV=1	2	101	M.AKKSKIAKNEKRKEIVARYAERRAELKAIISNPNTSDEDRLDAQFELNSQPRDAAAVRVRNRDSHDGRPRGYLRKFGLSRVRMREMAHRGELPGVRKSSW.	0	-	0	27	18	9.23e-06	0	0	NA	NA	NA
442	D:/Documents/Reynaldo/Toppic1.4_GFC/MzML/F_RC_36H_US_1A18_00_HH_18_181027204011_ms2.msalign	1000180	HCD	389	1316.58	191	16	11594.1	11594.2	248	33100000	52.3562	sp|Q8NS17|RS14_CORGL	30S ribosomal protein S14 OS=Corynebacterium glutamicum (strain ATCC 13032 / DSM 20300 / BCRC 11384 / JCM 1318 / LMG 3730 / NCIMB 10025) OX=196627 GN=rpsN PE=3 SV=1	2	101	M.AKKSKIAKNEKRKEIVARYAERRAELKAIISNPNTSDEDRLDAQFELNSQPRDAAAVRVRNRDSHDGRPRGYLRKFGLSRVRMREMAHRGELPGVRKSSW.	0	-	0	24	16	5.42e-06	0	0	NA	NA	NA
443	D:/Documents/Reynaldo/Toppic1.4_GFC/MzML/F_RC_36H_US_1A18_00_HH_18_181027204011_ms2.msalign	1000182	HCD	392	1322.74	193	15	11593.1	11594.2	248	33100000	52.3562	sp|Q8NS17|RS14_CORGL	30S ribosomal protein S14 OS=Corynebacterium glutamicum (strain ATCC 13032 / DSM 20300 / BCRC 11384 / JCM 1318 / LMG 3730 / NCIMB 10025) OX=196627 GN=rpsN PE=3 SV=1	2	101	M.AKKSKIAKNEKRKEIVARYAERRAELKAIISNPNTSDEDRLDAQFELNSQPRDAAAVRVRNRDSHDGRPRGYLRKFGLSRVRMREMAHRGELPGVRKSSW.	0	-	0	16	12	0.00189242	0.000518941	0	NA	NA	NA
444	D:/Documents/Reynaldo/Toppic1.4_GFC/MzML/F_RC_36H_US_1A18_00_HH_18_181027204011_ms2.msalign	1000192	HCD	407	1353.86	190	18	11594.1	11594.2	248	33100000	52.3562	sp|Q8NS17|RS14_CORGL	30S ribosomal protein S14 OS=Corynebacterium glutamicum (strain ATCC 13032 / DSM 20300 / BCRC 11384 / JCM 1318 / LMG 3730 / NCIMB 10025) OX=196627 GN=rpsN PE=3 SV=1	2	101	M.AKKSKIAKNEKRKEIVARYAERRAELKAIISNPNTSDEDRLDAQFELNSQPRDAAAVRVRNRDSHDGRPRGYLRKFGLSRVRMREMAHRGELPGVRKSSW.	0	-	0	14	12	0.0032722	0.000747198	0	NA	NA	NA
445	D:/Documents/Reynaldo/Toppic1.4_GFC/MzML/F_RC_36H_US_1A18_00_HH_18_181027204011_ms2.msalign	1000193	HCD	408	1354.91	74	6	4476.34	4476.35	297	446000	50.8948	tr|Q8NMV1|Q8NMV1_CORGL	ABC-type transporter, ATPase component OS=Corynebacterium glutamicum (strain ATCC 13032 / DSM 20300 / BCRC 11384 / JCM 1318 / LMG 3730 / NCIMB 10025) OX=196627 GN=Cgl2463 PE=4 SV=1	333	376	D.VPESGQIVVRAAPNAAPAPGSVFHARIVEGGQHNFSASTGKRLP.	0	-	0	11	8	0.000103506	0.000323625	0	NA	NA	NA
446	D:/Documents/Reynaldo/Toppic1.4_GFC/MzML/F_RC_36H_US_1A18_00_HH_18_181027204011_ms2.msalign	1000194	HCD	410	1360.09	193	18	11594.1	11594.2	248	33100000	52.3562	sp|Q8NS17|RS14_CORGL	30S ribosomal protein S14 OS=Corynebacterium glutamicum (strain ATCC 13032 / DSM 20300 / BCRC 11384 / JCM 1318 / LMG 3730 / NCIMB 10025) OX=196627 GN=rpsN PE=3 SV=1	2	101	M.AKKSKIAKNEKRKEIVARYAERRAELKAIISNPNTSDEDRLDAQFELNSQPRDAAAVRVRNRDSHDGRPRGYLRKFGLSRVRMREMAHRGELPGVRKSSW.	0	-	0	12	10	0.082232	0.00601564	0	NA	NA	NA
447	D:/Documents/Reynaldo/Toppic1.4_GFC/MzML/F_RC_36H_US_1A18_00_HH_18_181027204011_ms2.msalign	1000195	HCD	411	1361.15	74	6	4476.33	4476.35	297	446000	50.8948	tr|Q8NMV1|Q8NMV1_CORGL	ABC-type transporter, ATPase component OS=Corynebacterium glutamicum (strain ATCC 13032 / DSM 20300 / BCRC 11384 / JCM 1318 / LMG 3730 / NCIMB 10025) OX=196627 GN=Cgl2463 PE=4 SV=1	333	376	D.VPESGQIVVRAAPNAAPAPGSVFHARIVEGGQHNFSASTGKRLP.	0	-	0	10	7	0.000199755	0.000307787	0	NA	NA	NA
448	D:/Documents/Reynaldo/Toppic1.4_GFC/MzML/F_RC_36H_US_1A18_00_HH_18_181027204011_ms2.msalign	1000196	HCD	413	1366.36	78	9	4691.73	4691.75	232	14100000	54.4749	sp|P61173|RL36_CORGL	50S ribosomal protein L36 OS=Corynebacterium glutamicum (strain ATCC 13032 / DSM 20300 / BCRC 11384 / JCM 1318 / LMG 3730 / NCIMB 10025) OX=196627 GN=rpmJ PE=3 SV=1	1	40	.MKVRNSLRSLKNKPGAQVVRRRGKVYVINKKEPRFKARQG.	0	-	0	7	7	0.00028378	0.000299581	0	NA	NA	NA
449	D:/Documents/Reynaldo/Toppic1.4_GFC/MzML/F_RC_36H_US_1A18_00_HH_18_181027204011_ms2.msalign	1000198	HCD	416	1372.62	78	9	4691.73	4691.75	232	14100000	54.4749	sp|P61173|RL36_CORGL	50S ribosomal protein L36 OS=Corynebacterium glutamicum (strain ATCC 13032 / DSM 20300 / BCRC 11384 / JCM 1318 / LMG 3730 / NCIMB 10025) OX=196627 GN=rpmJ PE=3 SV=1	1	40	.MKVRNSLRSLKNKPGAQVVRRRGKVYVINKKEPRFKARQG.	0	-	0	9	9	9.77e-06	0	0	NA	NA	NA
450	D:/Documents/Reynaldo/Toppic1.4_GFC/MzML/F_RC_36H_US_1A18_00_HH_18_181027204011_ms2.msalign	1000199	HCD	417	1373.65	75	5	5146.46	5146.48	38	671000	43.5985	sp|Q8NSV1|RL17_CORGL	50S ribosomal protein L17 OS=Corynebacterium glutamicum (strain ATCC 13032 / DSM 20300 / BCRC 11384 / JCM 1318 / LMG 3730 / NCIMB 10025) OX=196627 GN=rplQ PE=3 SV=1	115	163	S.LVLEETVSAEASRATRASASKKAAEEAETEEVVEAPAEETATEEAAEEK.	0	-	0	20	15	6.24e-10	0	0	NA	NA	NA
451	D:/Documents/Reynaldo/Toppic1.4_GFC/MzML/F_RC_36H_US_1A18_00_HH_18_181027204011_ms2.msalign	1000200	HCD	419	1378.81	85	5	5145.46	5146.48	38	671000	43.5985	sp|Q8NSV1|RL17_CORGL	50S ribosomal protein L17 OS=Corynebacterium glutamicum (strain ATCC 13032 / DSM 20300 / BCRC 11384 / JCM 1318 / LMG 3730 / NCIMB 10025) OX=196627 GN=rplQ PE=3 SV=1	115	163	S.LVLEETVSAEASRATRASASKKAAEEAETEEVVEAPAEETATEEAAEEK.	0	-	0	32	27	3.5e-22	0	0	NA	NA	NA
452	D:/Documents/Reynaldo/Toppic1.4_GFC/MzML/F_RC_36H_US_1A18_00_HH_18_181027204011_ms2.msalign	1000204	HCD	425	1391.33	191	18	11594.1	11594.2	248	33100000	52.3562	sp|Q8NS17|RS14_CORGL	30S ribosomal protein S14 OS=Corynebacterium glutamicum (strain ATCC 13032 / DSM 20300 / BCRC 11384 / JCM 1318 / LMG 3730 / NCIMB 10025) OX=196627 GN=rpsN PE=3 SV=1	2	101	M.AKKSKIAKNEKRKEIVARYAERRAELKAIISNPNTSDEDRLDAQFELNSQPRDAAAVRVRNRDSHDGRPRGYLRKFGLSRVRMREMAHRGELPGVRKSSW.	0	-	0	12	10	0.024052	0.00239756	0	NA	NA	NA
453	D:/Documents/Reynaldo/Toppic1.4_GFC/MzML/F_RC_36H_US_1A18_00_HH_18_181027204011_ms2.msalign	1000206	HCD	428	1397.58	191	18	11593.1	11594.2	248	33100000	52.3562	sp|Q8NS17|RS14_CORGL	30S ribosomal protein S14 OS=Corynebacterium glutamicum (strain ATCC 13032 / DSM 20300 / BCRC 11384 / JCM 1318 / LMG 3730 / NCIMB 10025) OX=196627 GN=rpsN PE=3 SV=1	2	101	M.AKKSKIAKNEKRKEIVARYAERRAELKAIISNPNTSDEDRLDAQFELNSQPRDAAAVRVRNRDSHDGRPRGYLRKFGLSRVRMREMAHRGELPGVRKSSW.	0	-	0	12	9	0.087492	0.0065842	0	NA	NA	NA
454	D:/Documents/Reynaldo/Toppic1.4_GFC/MzML/F_RC_36H_US_1A18_00_HH_18_181027204011_ms2.msalign	1000208	HCD	431	1403.84	78	9	4691.73	4691.75	232	14100000	54.4749	sp|P61173|RL36_CORGL	50S ribosomal protein L36 OS=Corynebacterium glutamicum (strain ATCC 13032 / DSM 20300 / BCRC 11384 / JCM 1318 / LMG 3730 / NCIMB 10025) OX=196627 GN=rpmJ PE=3 SV=1	1	40	.MKVRNSLRSLKNKPGAQVVRRRGKVYVINKKEPRFKARQG.	0	-	0	13	13	2.06e-08	0	0	NA	NA	NA
455	D:/Documents/Reynaldo/Toppic1.4_GFC/MzML/F_RC_36H_US_1A18_00_HH_18_181027204011_ms2.msalign	1000209	HCD	432	1404.78	78	9	4707.73	4707.73	321	752000	34.1285	sp|P61173|RL36_CORGL	50S ribosomal protein L36 OS=Corynebacterium glutamicum (strain ATCC 13032 / DSM 20300 / BCRC 11384 / JCM 1318 / LMG 3730 / NCIMB 10025) OX=196627 GN=rpmJ PE=3 SV=1	1	40	.(M)[15.9843]KVRNSLRSLKNKPGAQVVRRRGKVYVINKKEPRFKARQG.	1	-	0	14	12	6.24e-09	0	0	15.9843	16	Ser->Cys OR Methyl:2H(2) OR Pro->Xle OR Asp->Met OR Val->Asp OR Oxidation OR Xle->Glu OR Phe->Tyr OR Met->Phe OR Ala->Ser OR Carboxy->Thiocarboxy
456	D:/Documents/Reynaldo/Toppic1.4_GFC/MzML/F_RC_36H_US_1A18_00_HH_18_181027204011_ms2.msalign	1000210	HCD	434	1409.82	78	9	4691.73	4691.73	232	14100000	54.4749	sp|P61173|RL36_CORGL	50S ribosomal protein L36 OS=Corynebacterium glutamicum (strain ATCC 13032 / DSM 20300 / BCRC 11384 / JCM 1318 / LMG 3730 / NCIMB 10025) OX=196627 GN=rpmJ PE=3 SV=1	1	40	.MKVRNSLRSLKNKPGAQVVRRRGK(VYVI)[-0.0191]NKKEPRFKARQG.	1	-	0	15	13	1.85e-08	0	0	-0.0191	0	Gln->Lys OR Lys->Gln
457	D:/Documents/Reynaldo/Toppic1.4_GFC/MzML/F_RC_36H_US_1A18_00_HH_18_181027204011_ms2.msalign	1000212	HCD	437	1415.86	112	10	6743.86	6743.86	749	1490000	52.9543	sp|Q8NSX3|RL30_CORGL	50S ribosomal protein L30 OS=Corynebacterium glutamicum (strain ATCC 13032 / DSM 20300 / BCRC 11384 / JCM 1318 / LMG 3730 / NCIMB 10025) OX=196627 GN=rpmD PE=3 SV=1	1	61	.MALKITQIK(GTVGTK)[-115.0715]PKHRENLRSLGLKRIRHTVIRPDTPEVRGMILAVRHLIVVEEVAGE.	1	-	0	16	10	0.0074646	0.00069979	0.00133511	-115.072	-115	Trp->Ala
458	D:/Documents/Reynaldo/Toppic1.4_GFC/MzML/F_RC_36H_US_1A18_00_HH_18_181027204011_ms2.msalign	1000220	HCD	449	1440.58	155	13	9302.88	9303.91	145	126000000	44.9636	sp|Q8NN51|RL27_CORGL	50S ribosomal protein L27 OS=Corynebacterium glutamicum (strain ATCC 13032 / DSM 20300 / BCRC 11384 / JCM 1318 / LMG 3730 / NCIMB 10025) OX=196627 GN=rpmA PE=3 SV=1	2	88	M.AHKKGASSSSNGRDSEAKRLGVKRFGGQQVSAGEILVRQRGTKFHPGENVGRGGDDTLFALKTGAVQFSTKRNRRLVNIVETEAVDA.	0	-	0	44	29	2.02e-14	0	0	NA	NA	NA
459	D:/Documents/Reynaldo/Toppic1.4_GFC/MzML/F_RC_36H_US_1A18_00_HH_18_181027204011_ms2.msalign	1000221	HCD	450	1441.38	78	9	4691.73	4691.75	232	14100000	54.4749	sp|P61173|RL36_CORGL	50S ribosomal protein L36 OS=Corynebacterium glutamicum (strain ATCC 13032 / DSM 20300 / BCRC 11384 / JCM 1318 / LMG 3730 / NCIMB 10025) OX=196627 GN=rpmJ PE=3 SV=1	1	40	.MKVRNSLRSLKNKPGAQVVRRRGKVYVINKKEPRFKARQG.	0	-	0	15	14	1.55e-10	0	0	NA	NA	NA
460	D:/Documents/Reynaldo/Toppic1.4_GFC/MzML/F_RC_36H_US_1A18_00_HH_18_181027204011_ms2.msalign	1000222	HCD	452	1446.09	155	13	9303.88	9303.91	145	126000000	44.9636	sp|Q8NN51|RL27_CORGL	50S ribosomal protein L27 OS=Corynebacterium glutamicum (strain ATCC 13032 / DSM 20300 / BCRC 11384 / JCM 1318 / LMG 3730 / NCIMB 10025) OX=196627 GN=rpmA PE=3 SV=1	2	88	M.AHKKGASSSSNGRDSEAKRLGVKRFGGQQVSAGEILVRQRGTKFHPGENVGRGGDDTLFALKTGAVQFSTKRNRRLVNIVETEAVDA.	0	-	0	34	21	2.39e-10	0	0	NA	NA	NA
461	D:/Documents/Reynaldo/Toppic1.4_GFC/MzML/F_RC_36H_US_1A18_00_HH_18_181027204011_ms2.msalign	1000223	HCD	453	1446.76	78	9	4691.73	4691.75	232	14100000	54.4749	sp|P61173|RL36_CORGL	50S ribosomal protein L36 OS=Corynebacterium glutamicum (strain ATCC 13032 / DSM 20300 / BCRC 11384 / JCM 1318 / LMG 3730 / NCIMB 10025) OX=196627 GN=rpmJ PE=3 SV=1	1	40	.MKVRNSLRSLKNKPGAQVVRRRGKVYVINKKEPRFKARQG.	0	-	0	13	10	2.94e-06	0	0	NA	NA	NA
462	D:/Documents/Reynaldo/Toppic1.4_GFC/MzML/F_RC_36H_US_1A18_00_HH_18_181027204011_ms2.msalign	1000224	HCD	455	1451.44	149	12	8999.73	8999.71	438	4160000	46.9796	sp|Q8NN51|RL27_CORGL	50S ribosomal protein L27 OS=Corynebacterium glutamicum (strain ATCC 13032 / DSM 20300 / BCRC 11384 / JCM 1318 / LMG 3730 / NCIMB 10025) OX=196627 GN=rpmA PE=3 SV=1	2	88	M.AHKKGASSSSNGRDSEAKRLGVKRFGGQQVSAGEILVRQRGTKFHPGENVGRGGDDTLFALKTGAVQFSTKRNRRLVNIVETE(AVDA)[-304.2024].	1	-	0	16	15	6.58e-05	0	0	-304.202	-304	NA
463	D:/Documents/Reynaldo/Toppic1.4_GFC/MzML/F_RC_36H_US_1A18_00_HH_18_181027204011_ms2.msalign	1000227	HCD	459	1457.39	150	12	9000.73	9000.73	438	4160000	46.9796	sp|Q8NN51|RL27_CORGL	50S ribosomal protein L27 OS=Corynebacterium glutamicum (strain ATCC 13032 / DSM 20300 / BCRC 11384 / JCM 1318 / LMG 3730 / NCIMB 10025) OX=196627 GN=rpmA PE=3 SV=1	2	88	M.AHKKGASSSSNGRDSEAKRLGVKRFGGQQVSAGEILVRQRGTKFHPGENVGRGGDDTLFALKTGAVQFSTKRN(RRLVN)[-303.1755]IVETEAVDA.	1	-	0	24	20	3.97e-06	0	0	-303.175	-303	NA
464	D:/Documents/Reynaldo/Toppic1.4_GFC/MzML/F_RC_36H_US_1A18_00_HH_18_181027204011_ms2.msalign	1000234	HCD	470	1478.42	155	14	9302.87	9303.91	145	126000000	44.9636	sp|Q8NN51|RL27_CORGL	50S ribosomal protein L27 OS=Corynebacterium glutamicum (strain ATCC 13032 / DSM 20300 / BCRC 11384 / JCM 1318 / LMG 3730 / NCIMB 10025) OX=196627 GN=rpmA PE=3 SV=1	2	88	M.AHKKGASSSSNGRDSEAKRLGVKRFGGQQVSAGEILVRQRGTKFHPGENVGRGGDDTLFALKTGAVQFSTKRNRRLVNIVETEAVDA.	0	-	0	21	16	3.16e-06	0	0	NA	NA	NA
465	D:/Documents/Reynaldo/Toppic1.4_GFC/MzML/F_RC_36H_US_1A18_00_HH_18_181027204011_ms2.msalign	1000235	HCD	471	1479.19	78	9	4691.73	4691.75	232	14100000	54.4749	sp|P61173|RL36_CORGL	50S ribosomal protein L36 OS=Corynebacterium glutamicum (strain ATCC 13032 / DSM 20300 / BCRC 11384 / JCM 1318 / LMG 3730 / NCIMB 10025) OX=196627 GN=rpmJ PE=3 SV=1	1	40	.MKVRNSLRSLKNKPGAQVVRRRGKVYVINKKEPRFKARQG.	0	-	0	13	11	1.73e-10	0	0	NA	NA	NA
466	D:/Documents/Reynaldo/Toppic1.4_GFC/MzML/F_RC_36H_US_1A18_00_HH_18_181027204011_ms2.msalign	1000236	HCD	473	1483.94	186	15	11197.9	11197.9	189	24500000	40.1643	sp|Q8NSZ3|RL24_CORGL	50S ribosomal protein L24 OS=Corynebacterium glutamicum (strain ATCC 13032 / DSM 20300 / BCRC 11384 / JCM 1318 / LMG 3730 / NCIMB 10025) OX=196627 GN=rplX PE=3 SV=1	1	104	.MKVHKGDMVLVISGPDKGAKGQVIAAFPKTEKVLVEGVNRIKKHVANSAPERGAESGGIVTQEAPIHVSNV(M)[15.9644]VIDSDGNPTRVGYRFDENGKKVRVSRRNGKDI.	1	-	0	51	29	1.79e-10	0	0	15.9644	16	Ser->Cys OR Methyl:2H(2) OR Pro->Xle OR Asp->Met OR Val->Asp OR Oxidation OR Xle->Glu OR Phe->Tyr OR Met->Phe OR Ala->Ser OR Carboxy->Thiocarboxy
467	D:/Documents/Reynaldo/Toppic1.4_GFC/MzML/F_RC_36H_US_1A18_00_HH_18_181027204011_ms2.msalign	1000237	HCD	474	1484.75	78	9	4691.73	4691.75	232	14100000	54.4749	sp|P61173|RL36_CORGL	50S ribosomal protein L36 OS=Corynebacterium glutamicum (strain ATCC 13032 / DSM 20300 / BCRC 11384 / JCM 1318 / LMG 3730 / NCIMB 10025) OX=196627 GN=rpmJ PE=3 SV=1	1	40	.MKVRNSLRSLKNKPGAQVVRRRGKVYVINKKEPRFKARQG.	0	-	0	14	12	1.77e-08	0	0	NA	NA	NA
468	D:/Documents/Reynaldo/Toppic1.4_GFC/MzML/F_RC_36H_US_1A18_00_HH_18_181027204011_ms2.msalign	1000238	HCD	476	1489.59	155	12	9302.87	9303.91	145	126000000	44.9636	sp|Q8NN51|RL27_CORGL	50S ribosomal protein L27 OS=Corynebacterium glutamicum (strain ATCC 13032 / DSM 20300 / BCRC 11384 / JCM 1318 / LMG 3730 / NCIMB 10025) OX=196627 GN=rpmA PE=3 SV=1	2	88	M.AHKKGASSSSNGRDSEAKRLGVKRFGGQQVSAGEILVRQRGTKFHPGENVGRGGDDTLFALKTGAVQFSTKRNRRLVNIVETEAVDA.	0	-	0	15	12	0.0023488	0.000511771	0	NA	NA	NA
469	D:/Documents/Reynaldo/Toppic1.4_GFC/MzML/F_RC_36H_US_1A18_00_HH_18_181027204011_ms2.msalign	1000240	HCD	479	1495.74	73	6	4426.36	4427.3	873	343000	35.3745	sp|Q8NSZ3|RL24_CORGL	50S ribosomal protein L24 OS=Corynebacterium glutamicum (strain ATCC 13032 / DSM 20300 / BCRC 11384 / JCM 1318 / LMG 3730 / NCIMB 10025) OX=196627 GN=rplX PE=3 SV=1	66	104	P.IHVSNVMVIDSDGNPTRVGYRFDENGKKVRVSRRNGKDI.	0	-	0	11	6	0.00483138	0.000724288	0.00344432	NA	NA	NA
470	D:/Documents/Reynaldo/Toppic1.4_GFC/MzML/F_RC_36H_US_1A18_00_HH_18_181027204011_ms2.msalign	1000241	HCD	480	1496.53	105	12	6328.41	6328.44	76	28700000	50.3366	sp|Q8NS16|RL33_CORGL	50S ribosomal protein L33 OS=Corynebacterium glutamicum (strain ATCC 13032 / DSM 20300 / BCRC 11384 / JCM 1318 / LMG 3730 / NCIMB 10025) OX=196627 GN=rpmG PE=3 SV=1	2	54	M.ARNDIRPIIKLKSTAGTGYTYVTRKNKRNNPDRISLMKYDPVVRKHVEFREER.	0	-	0	7	5	0.039078	0.00337767	0	NA	NA	NA
471	D:/Documents/Reynaldo/Toppic1.4_GFC/MzML/F_RC_36H_US_1A18_00_HH_18_181027204011_ms2.msalign	1000242	HCD	482	1501.46	105	12	6344.42	6344.4	73	1260000	32.6005	sp|Q8NS16|RL33_CORGL	50S ribosomal protein L33 OS=Corynebacterium glutamicum (strain ATCC 13032 / DSM 20300 / BCRC 11384 / JCM 1318 / LMG 3730 / NCIMB 10025) OX=196627 GN=rpmG PE=3 SV=1	2	54	M.ARNDIRPIIKLKSTAGTG(Y)[15.9648]TYVTRKNKRNNPDRISLMKYDPVVRKHVEFREER.	1	-	0	9	9	0.0163926	0.00178691	0	15.9648	16	Ser->Cys OR Methyl:2H(2) OR Pro->Xle OR Asp->Met OR Val->Asp OR Oxidation OR Xle->Glu OR Phe->Tyr OR Met->Phe OR Ala->Ser OR Carboxy->Thiocarboxy
472	D:/Documents/Reynaldo/Toppic1.4_GFC/MzML/F_RC_36H_US_1A18_00_HH_18_181027204011_ms2.msalign	1000243	HCD	483	1502.43	60	5	4188.26	4188.39	464	617000	45.3015	sp|P42439|EFTU_CORGL	Elongation factor Tu OS=Corynebacterium glutamicum (strain ATCC 13032 / DSM 20300 / BCRC 11384 / JCM 1318 / LMG 3730 / NCIMB 10025) OX=196627 GN=tuf PE=3 SV=1	2	40	M.(A)[Acetyl]KAKFERTKPHVNIGTIGHVDHGKTTTTAAITKVLADT(Y)[-43.8815].P	1	-	0	8	8	0.00352317	0.000742023	0	NA	NA	NA
473	D:/Documents/Reynaldo/Toppic1.4_GFC/MzML/F_RC_36H_US_1A18_00_HH_18_181027204011_ms2.msalign	1000244	HCD	485	1507.49	174	16	10458.6	10458.6	383	3070000	25.6026	sp|Q8NSZ7|RS17_CORGL	30S ribosomal protein S17 OS=Corynebacterium glutamicum (strain ATCC 13032 / DSM 20300 / BCRC 11384 / JCM 1318 / LMG 3730 / NCIMB 10025) OX=196627 GN=rpsQ PE=3 SV=1	2	92	M.S(E)[15.9666]ANVNNQEKSTRKVRTGYVVSDKMQKTIVVEVEDRKQHALYGKILRSAKKVKAHDEEQIAGIGDLVRIEETRPLSKDKNYRLIEIVEKAK.	1	-	0	23	14	0.0532204	0.00517491	0	15.9666	16	Ser->Cys OR Methyl:2H(2) OR Pro->Xle OR Asp->Met OR Val->Asp OR Oxidation OR Xle->Glu OR Phe->Tyr OR Met->Phe OR Ala->Ser OR Carboxy->Thiocarboxy
474	D:/Documents/Reynaldo/Toppic1.4_GFC/MzML/F_RC_36H_US_1A18_00_HH_18_181027204011_ms2.msalign	1000245	HCD	486	1508.23	55	5	3311.84	3311.86	256	3930000	-70.4798	sp|Q8NSZ7|RS17_CORGL	30S ribosomal protein S17 OS=Corynebacterium glutamicum (strain ATCC 13032 / DSM 20300 / BCRC 11384 / JCM 1318 / LMG 3730 / NCIMB 10025) OX=196627 GN=rpsQ PE=3 SV=1	65	92	I.GDLVRIEETRPLSKDKNYRLIEIVEKAK.	0	-	0	9	9	1.69e-06	0	0	NA	NA	NA
475	D:/Documents/Reynaldo/Toppic1.4_GFC/MzML/F_RC_36H_US_1A18_00_HH_18_181027204011_ms2.msalign	1000246	HCD	488	1513.02	174	16	10457.6	10457.7	383	3070000	25.6026	sp|Q8NSZ7|RS17_CORGL	30S ribosomal protein S17 OS=Corynebacterium glutamicum (strain ATCC 13032 / DSM 20300 / BCRC 11384 / JCM 1318 / LMG 3730 / NCIMB 10025) OX=196627 GN=rpsQ PE=3 SV=1	1	92	.(MSE)[-116.0558]ANVNNQEKSTRKVRTGYVVSDKMQKTIVVEVEDRKQHALYGKILRSAKKVKAHDEEQIAGIGDLVRIEETRPLSKDKNYRLIEIVEKAK.	1	-	0	23	15	0.0101325	0.00137488	0	-116.056	-116	NA
476	D:/Documents/Reynaldo/Toppic1.4_GFC/MzML/F_RC_36H_US_1A18_00_HH_18_181027204011_ms2.msalign	1000247	HCD	489	1513.82	55	5	3311.84	3311.86	256	3930000	-70.4798	sp|Q8NSZ7|RS17_CORGL	30S ribosomal protein S17 OS=Corynebacterium glutamicum (strain ATCC 13032 / DSM 20300 / BCRC 11384 / JCM 1318 / LMG 3730 / NCIMB 10025) OX=196627 GN=rpsQ PE=3 SV=1	65	92	I.GDLVRIEETRPLSKDKNYRLIEIVEKAK.	0	-	0	9	8	5.68e-07	0	0	NA	NA	NA
477	D:/Documents/Reynaldo/Toppic1.4_GFC/MzML/F_RC_36H_US_1A18_00_HH_18_181027204011_ms2.msalign	1000248	HCD	491	1518.6	186	15	11197.9	11197.9	189	24500000	40.1643	sp|Q8NSZ3|RL24_CORGL	50S ribosomal protein L24 OS=Corynebacterium glutamicum (strain ATCC 13032 / DSM 20300 / BCRC 11384 / JCM 1318 / LMG 3730 / NCIMB 10025) OX=196627 GN=rplX PE=3 SV=1	1	104	.MKVHKGDMVLV(ISGPDKGAKGQVIAAFPKTEKVLVEGVNRIKKHVA)[15.9662]NSAPERGAESGGIVTQEAPIHVSNVMVIDSDGNPTRVGYRFDENGKKVRVSRRNGKDI.	1	-	0	39	26	1.26e-08	0	0	15.9662	16	Ser->Cys OR Methyl:2H(2) OR Pro->Xle OR Asp->Met OR Val->Asp OR Oxidation OR Xle->Glu OR Phe->Tyr OR Met->Phe OR Ala->Ser OR Carboxy->Thiocarboxy
478	D:/Documents/Reynaldo/Toppic1.4_GFC/MzML/F_RC_36H_US_1A18_00_HH_18_181027204011_ms2.msalign	1000249	HCD	492	1519.38	174	17	10499.6	10500	264	1980000	27.962	sp|P66482|RS19_CORGL	30S ribosomal protein S19 OS=Corynebacterium glutamicum (strain ATCC 13032 / DSM 20300 / BCRC 11384 / JCM 1318 / LMG 3730 / NCIMB 10025) OX=196627 GN=rpsS PE=3 SV=1	2	92	M.PRSLKKGPFVDEHLLNKVDAQNEKGTKQVIKTWSRRSTILPDFIGHTFAVHDGRKHVPVFVDD(A)[177.4174]MVGHKLGEFAPTKTFKGHVKDDKKGRR.	1	-	0	28	23	2.99e-07	0	0	177.417	177	Unknown:177
479	D:/Documents/Reynaldo/Toppic1.4_GFC/MzML/F_RC_36H_US_1A18_00_HH_18_181027204011_ms2.msalign	1000250	HCD	494	1524.14	172	17	10337.5	10337.8	62	8150000	37.5742	sp|P66482|RS19_CORGL	30S ribosomal protein S19 OS=Corynebacterium glutamicum (strain ATCC 13032 / DSM 20300 / BCRC 11384 / JCM 1318 / LMG 3730 / NCIMB 10025) OX=196627 GN=rpsS PE=3 SV=1	2	92	M.PRSLKKGPFVDEHLLNKVDAQNEKGTKQVIKTWSRRSTILPDFIGHTFAVHDGRKHVPVFVDDA(M)[15.2721]VGHKLGEFAPTKTFKGHVKDDKKGRR.	1	-	0	46	27	9.88e-10	0	0	15.2721	15	Methyl+Deamidated OR Val->Asn OR Hydroxamic_acid OR Xle->Gln OR Xle->Lys OR Asn->Glu OR Lys->AminoadipicAcid OR Amino
480	D:/Documents/Reynaldo/Toppic1.4_GFC/MzML/F_RC_36H_US_1A18_00_HH_18_181027204011_ms2.msalign	1000251	HCD	495	1524.89	186	15	11197.9	11197.9	189	24500000	40.1643	sp|Q8NSZ3|RL24_CORGL	50S ribosomal protein L24 OS=Corynebacterium glutamicum (strain ATCC 13032 / DSM 20300 / BCRC 11384 / JCM 1318 / LMG 3730 / NCIMB 10025) OX=196627 GN=rplX PE=3 SV=1	1	104	.(M)[15.9826]KVHKGDMVLVISGPDKGAKGQVIAAFPKTEKVLVEGVNRIKKHVANSAPERGAESGGIVTQEAPIHVSNVMVIDSDGNPTRVGYRFDENGKKVRVSRRNGKDI.	1	-	0	47	32	5.42e-12	0	0	15.9826	16	Ser->Cys OR Methyl:2H(2) OR Pro->Xle OR Asp->Met OR Val->Asp OR Oxidation OR Xle->Glu OR Phe->Tyr OR Met->Phe OR Ala->Ser OR Carboxy->Thiocarboxy
481	D:/Documents/Reynaldo/Toppic1.4_GFC/MzML/F_RC_36H_US_1A18_00_HH_18_181027204011_ms2.msalign	1000252	HCD	497	1529.53	186	15	11181.9	11182	50	273000000	50.8118	sp|Q8NSZ3|RL24_CORGL	50S ribosomal protein L24 OS=Corynebacterium glutamicum (strain ATCC 13032 / DSM 20300 / BCRC 11384 / JCM 1318 / LMG 3730 / NCIMB 10025) OX=196627 GN=rplX PE=3 SV=1	1	104	.MKVHKGDMVLVISGPDKGAKGQVIAAFPKTEKVLVEGVNRIKKHVANSAPERGAESGGIVTQEAPIHVSNVMVIDSDGNPTRVGYRFDENGKKVRVSRRNGKDI.	0	-	0	74	41	1.15e-20	0	0	NA	NA	NA
482	D:/Documents/Reynaldo/Toppic1.4_GFC/MzML/F_RC_36H_US_1A18_00_HH_18_181027204011_ms2.msalign	1000253	HCD	498	1530.2	172	17	10337.5	10337.6	62	8150000	37.5742	sp|P66482|RS19_CORGL	30S ribosomal protein S19 OS=Corynebacterium glutamicum (strain ATCC 13032 / DSM 20300 / BCRC 11384 / JCM 1318 / LMG 3730 / NCIMB 10025) OX=196627 GN=rpsS PE=3 SV=1	2	92	M.PRSLKKGPFVDEHLLNKVDAQNEKGTKQVIKTWSRRSTILPDFIGHTFAVHDGRKHVPVFVD(DA)[15.0588]MVGHKLGEFAPTKTFKGHVKDDKKGRR.	1	-	0	33	27	7.76e-09	0	0	15.0588	15	Methyl+Deamidated OR Val->Asn OR Hydroxamic_acid OR Xle->Gln OR Xle->Lys OR Asn->Glu OR Lys->AminoadipicAcid OR Amino
483	D:/Documents/Reynaldo/Toppic1.4_GFC/MzML/F_RC_36H_US_1A18_00_HH_18_181027204011_ms2.msalign	1000254	HCD	500	1534.83	186	15	11181.9	11182	50	273000000	50.8118	sp|Q8NSZ3|RL24_CORGL	50S ribosomal protein L24 OS=Corynebacterium glutamicum (strain ATCC 13032 / DSM 20300 / BCRC 11384 / JCM 1318 / LMG 3730 / NCIMB 10025) OX=196627 GN=rplX PE=3 SV=1	1	104	.MKVHKGDMVLVISGPDKGAKGQVIAAFPKTEKVLVEGVNRIKKHVANSAPERGAESGGIVTQEAPIHVSNVMVIDSDGNPTRVGYRFDENGKKVRVSRRNGKDI.	0	-	0	65	35	2.08e-16	0	0	NA	NA	NA
484	D:/Documents/Reynaldo/Toppic1.4_GFC/MzML/F_RC_36H_US_1A18_00_HH_18_181027204011_ms2.msalign	1000255	HCD	501	1535.46	100	8	6016.23	6016.23	385	1710000	-319.335	sp|Q8NSZ3|RL24_CORGL	50S ribosomal protein L24 OS=Corynebacterium glutamicum (strain ATCC 13032 / DSM 20300 / BCRC 11384 / JCM 1318 / LMG 3730 / NCIMB 10025) OX=196627 GN=rplX PE=3 SV=1	50	104	A.PERGAESGG(I)[10.1686]VTQEAPIHVSNVMVIDSDGNPTRVGYRFDENGKKVRVSRRNGKDI.	1	-	0	22	15	2.24e-05	0	0	10.1686	10	His->Phe OR Cys->Xle OR Label:13C(9)15N(1) OR Label:2H(10) OR Label:13C(6)15N(4) OR Ser->Pro
485	D:/Documents/Reynaldo/Toppic1.4_GFC/MzML/F_RC_36H_US_1A18_00_HH_18_181027204011_ms2.msalign	1000256	HCD	503	1540	105	11	6328.41	6328.44	76	28700000	50.3366	sp|Q8NS16|RL33_CORGL	50S ribosomal protein L33 OS=Corynebacterium glutamicum (strain ATCC 13032 / DSM 20300 / BCRC 11384 / JCM 1318 / LMG 3730 / NCIMB 10025) OX=196627 GN=rpmG PE=3 SV=1	2	54	M.ARNDIRPIIKLKSTAGTGYTYVTRKNKRNNPDRISLMKYDPVVRKHVEFREER.	0	-	0	11	10	1.24e-05	0	0	NA	NA	NA
486	D:/Documents/Reynaldo/Toppic1.4_GFC/MzML/F_RC_36H_US_1A18_00_HH_18_181027204011_ms2.msalign	1000257	HCD	504	1540.65	100	8	6016.23	6016.24	385	1710000	-319.335	sp|Q8NSZ3|RL24_CORGL	50S ribosomal protein L24 OS=Corynebacterium glutamicum (strain ATCC 13032 / DSM 20300 / BCRC 11384 / JCM 1318 / LMG 3730 / NCIMB 10025) OX=196627 GN=rplX PE=3 SV=1	50	104	A.PERGAESGGI(VT)[10.1745]QEAPIHVSNVMVIDSDGNPTRVGYRFDENGKKVRVSRRNGKDI.	1	-	0	21	13	0.000939507	0.0005493	0	10.1745	10	His->Phe OR Cys->Xle OR Label:13C(9)15N(1) OR Label:2H(10) OR Label:13C(6)15N(4) OR Ser->Pro
487	D:/Documents/Reynaldo/Toppic1.4_GFC/MzML/F_RC_36H_US_1A18_00_HH_18_181027204011_ms2.msalign	1000258	HCD	506	1545.16	174	16	10441.6	10442.7	257	49600000	39.9489	sp|Q8NSZ7|RS17_CORGL	30S ribosomal protein S17 OS=Corynebacterium glutamicum (strain ATCC 13032 / DSM 20300 / BCRC 11384 / JCM 1318 / LMG 3730 / NCIMB 10025) OX=196627 GN=rpsQ PE=3 SV=1	2	92	M.SEANVNNQEKSTRKVRTGYVVSDKMQKTIVVEVEDRKQHALYGKILRSAKKVKAHDEEQIAGIGDLVRIEETRPLSKDKNYRLIEIVEKAK.	0	-	0	30	21	5.23e-08	0	0	NA	NA	NA
488	D:/Documents/Reynaldo/Toppic1.4_GFC/MzML/F_RC_36H_US_1A18_00_HH_18_181027204011_ms2.msalign	1000259	HCD	507	1545.79	165	14	9941.4	9942.45	350	9000000	33.3123	sp|Q8NSZ7|RS17_CORGL	30S ribosomal protein S17 OS=Corynebacterium glutamicum (strain ATCC 13032 / DSM 20300 / BCRC 11384 / JCM 1318 / LMG 3730 / NCIMB 10025) OX=196627 GN=rpsQ PE=3 SV=1	7	92	V.NNQEKSTRKVRTGYVVSDKMQKTIVVEVEDRKQHALYGKILRSAKKVKAHDEEQIAGIGDLVRIEETRPLSKDKNYRLIEIVEKAK.	0	-	0	19	16	2.74e-05	0	0	NA	NA	NA
489	D:/Documents/Reynaldo/Toppic1.4_GFC/MzML/F_RC_36H_US_1A18_00_HH_18_181027204011_ms2.msalign	1000260	HCD	509	1550.31	174	16	10441.6	10442.7	257	49600000	39.9489	sp|Q8NSZ7|RS17_CORGL	30S ribosomal protein S17 OS=Corynebacterium glutamicum (strain ATCC 13032 / DSM 20300 / BCRC 11384 / JCM 1318 / LMG 3730 / NCIMB 10025) OX=196627 GN=rpsQ PE=3 SV=1	2	92	M.SEANVNNQEKSTRKVRTGYVVSDKMQKTIVVEVEDRKQHALYGKILRSAKKVKAHDEEQIAGIGDLVRIEETRPLSKDKNYRLIEIVEKAK.	0	-	0	36	22	7.25e-08	0	0	NA	NA	NA
490	D:/Documents/Reynaldo/Toppic1.4_GFC/MzML/F_RC_36H_US_1A18_00_HH_18_181027204011_ms2.msalign	1000261	HCD	510	1550.98	105	11	6328.41	6328.44	76	28700000	50.3366	sp|Q8NS16|RL33_CORGL	50S ribosomal protein L33 OS=Corynebacterium glutamicum (strain ATCC 13032 / DSM 20300 / BCRC 11384 / JCM 1318 / LMG 3730 / NCIMB 10025) OX=196627 GN=rpmG PE=3 SV=1	2	54	M.ARNDIRPIIKLKSTAGTGYTYVTRKNKRNNPDRISLMKYDPVVRKHVEFREER.	0	-	0	10	10	8.16e-06	0	0	NA	NA	NA
491	D:/Documents/Reynaldo/Toppic1.4_GFC/MzML/F_RC_36H_US_1A18_00_HH_18_181027204011_ms2.msalign	1000262	HCD	512	1555.51	174	16	10483.6	10484.7	259	37600000	43.8796	sp|Q8NSZ7|RS17_CORGL	30S ribosomal protein S17 OS=Corynebacterium glutamicum (strain ATCC 13032 / DSM 20300 / BCRC 11384 / JCM 1318 / LMG 3730 / NCIMB 10025) OX=196627 GN=rpsQ PE=3 SV=1	2	92	M.(S)[Acetyl]EANVNNQEKSTRKVRTGYVVSDKMQKTIVVEVEDRKQHALYGKILRSAKKVKAHDEEQIAGIGDLVRIEETRPLSKDKNYRLIEIVEKAK.	0	-	0	43	26	2.53e-10	0	0	NA	NA	NA
492	D:/Documents/Reynaldo/Toppic1.4_GFC/MzML/F_RC_36H_US_1A18_00_HH_18_181027204011_ms2.msalign	1000263	HCD	513	1556.17	55	5	3311.84	3311.86	256	3930000	-70.4798	sp|Q8NSZ7|RS17_CORGL	30S ribosomal protein S17 OS=Corynebacterium glutamicum (strain ATCC 13032 / DSM 20300 / BCRC 11384 / JCM 1318 / LMG 3730 / NCIMB 10025) OX=196627 GN=rpsQ PE=3 SV=1	65	92	I.GDLVRIEETRPLSKDKNYRLIEIVEKAK.	0	-	0	14	13	2.16e-10	0	0	NA	NA	NA
493	D:/Documents/Reynaldo/Toppic1.4_GFC/MzML/F_RC_36H_US_1A18_00_HH_18_181027204011_ms2.msalign	1000264	HCD	515	1560.7	174	16	10483.6	10484.7	259	37600000	43.8796	sp|Q8NSZ7|RS17_CORGL	30S ribosomal protein S17 OS=Corynebacterium glutamicum (strain ATCC 13032 / DSM 20300 / BCRC 11384 / JCM 1318 / LMG 3730 / NCIMB 10025) OX=196627 GN=rpsQ PE=3 SV=1	2	92	M.(S)[Acetyl]EANVNNQEKSTRKVRTGYVVSDKMQKTIVVEVEDRKQHALYGKILRSAKKVKAHDEEQIAGIGDLVRIEETRPLSKDKNYRLIEIVEKAK.	0	-	0	40	21	4.67e-08	0	0	NA	NA	NA
494	D:/Documents/Reynaldo/Toppic1.4_GFC/MzML/F_RC_36H_US_1A18_00_HH_18_181027204011_ms2.msalign	1000265	HCD	516	1561.35	55	5	3311.84	3311.86	256	3930000	-70.4798	sp|Q8NSZ7|RS17_CORGL	30S ribosomal protein S17 OS=Corynebacterium glutamicum (strain ATCC 13032 / DSM 20300 / BCRC 11384 / JCM 1318 / LMG 3730 / NCIMB 10025) OX=196627 GN=rpsQ PE=3 SV=1	65	92	I.GDLVRIEETRPLSKDKNYRLIEIVEKAK.	0	-	0	11	10	1.14e-07	0	0	NA	NA	NA
495	D:/Documents/Reynaldo/Toppic1.4_GFC/MzML/F_RC_36H_US_1A18_00_HH_18_181027204011_ms2.msalign	1000266	HCD	518	1565.93	172	17	10322.5	10322.5	6	110000000	51.2545	sp|P66482|RS19_CORGL	30S ribosomal protein S19 OS=Corynebacterium glutamicum (strain ATCC 13032 / DSM 20300 / BCRC 11384 / JCM 1318 / LMG 3730 / NCIMB 10025) OX=196627 GN=rpsS PE=3 SV=1	2	92	M.PRSLKKGPFVDEHLLNKVDAQNEKGTKQVIKTWSRRSTILPDFIGHTFAVHDGRKHVPVFVDDAMVGHKLGEFAPTKTFKGHVKDDKKGRR.	0	-	0	76	48	7.2e-31	0	0	NA	NA	NA
496	D:/Documents/Reynaldo/Toppic1.4_GFC/MzML/F_RC_36H_US_1A18_00_HH_18_181027204011_ms2.msalign	1000267	HCD	519	1566.55	56	5	3367.74	3367.76	199	1320000	-336.719	sp|P66482|RS19_CORGL	30S ribosomal protein S19 OS=Corynebacterium glutamicum (strain ATCC 13032 / DSM 20300 / BCRC 11384 / JCM 1318 / LMG 3730 / NCIMB 10025) OX=196627 GN=rpsS PE=3 SV=1	63	92	V.DDAMVGHKLGEFAPTKTFKGHVKDDKKGRR.	0	-	0	16	14	1.5e-11	0	0	NA	NA	NA
497	D:/Documents/Reynaldo/Toppic1.4_GFC/MzML/F_RC_36H_US_1A18_00_HH_18_181027204011_ms2.msalign	1000268	HCD	521	1571.19	172	17	10322.5	10322.5	6	110000000	51.2545	sp|P66482|RS19_CORGL	30S ribosomal protein S19 OS=Corynebacterium glutamicum (strain ATCC 13032 / DSM 20300 / BCRC 11384 / JCM 1318 / LMG 3730 / NCIMB 10025) OX=196627 GN=rpsS PE=3 SV=1	2	92	M.PRSLKKGPFVDEHLLNKVDAQNEKGTKQVIKTWSRRSTILPDFIGHTFAVHDGRKHVPVFVDDAMVGHKLGEFAPTKTFKGHVKDDKKGRR.	0	-	0	74	45	1.08e-27	0	0	NA	NA	NA
498	D:/Documents/Reynaldo/Toppic1.4_GFC/MzML/F_RC_36H_US_1A18_00_HH_18_181027204011_ms2.msalign	1000269	HCD	522	1571.81	114	10	6855.68	6855.63	131	1850000	-358.115	sp|P66482|RS19_CORGL	30S ribosomal protein S19 OS=Corynebacterium glutamicum (strain ATCC 13032 / DSM 20300 / BCRC 11384 / JCM 1318 / LMG 3730 / NCIMB 10025) OX=196627 GN=rpsS PE=3 SV=1	33	92	K.(TWSRRSTILPDF)[31.0361]IGHTFAVHDGRKHVPVFVDDAMVGHKLGEFAPTKTFKGHVKDDKKGRR.	1	-	0	28	20	5.12e-09	0	0	31.0361	31	Pro->Lys OR Pro->Gln
499	D:/Documents/Reynaldo/Toppic1.4_GFC/MzML/F_RC_36H_US_1A18_00_HH_18_181027204011_ms2.msalign	1000270	HCD	524	1576.34	114	10	6854.67	6854.88	131	1850000	-358.115	sp|P66482|RS19_CORGL	30S ribosomal protein S19 OS=Corynebacterium glutamicum (strain ATCC 13032 / DSM 20300 / BCRC 11384 / JCM 1318 / LMG 3730 / NCIMB 10025) OX=196627 GN=rpsS PE=3 SV=1	33	92	K.(TWSRRSTILPDFIGHTF)[30.2903]AVHDGRKHVPVFVDDAMVGHKLGEFAPTKTFKGHVKDDKKGRR.	1	-	0	31	21	1.02e-11	0	0	30.2903	30	Hydroxymethyl OR Quinone OR Arg->Trp OR Thr->Met OR Gly->Ser OR methylol OR Val->Glu OR Ala->Thr
500	D:/Documents/Reynaldo/Toppic1.4_GFC/MzML/F_RC_36H_US_1A18_00_HH_18_181027204011_ms2.msalign	1000271	HCD	525	1576.98	119	10	7184.8	7184.83	194	1840000	-338.081	sp|P66482|RS19_CORGL	30S ribosomal protein S19 OS=Corynebacterium glutamicum (strain ATCC 13032 / DSM 20300 / BCRC 11384 / JCM 1318 / LMG 3730 / NCIMB 10025) OX=196627 GN=rpsS PE=3 SV=1	2	65	M.PRSLKKGPFVDEHLLNKVDAQNEKGTKQVIKTWSRRSTILPDFIGHTFAVHDGRKHVPVFVD(DA)[-89.0498].M	1	-	0	28	22	1.28e-08	0	0	-89.0498	-89	Trp->Pro OR Met-loss+Acetyl
501	D:/Documents/Reynaldo/Toppic1.4_GFC/MzML/F_RC_36H_US_1A18_00_HH_18_181027204011_ms2.msalign	1000272	HCD	527	1581.65	105	10	6328.41	6328.44	76	28700000	50.3366	sp|Q8NS16|RL33_CORGL	50S ribosomal protein L33 OS=Corynebacterium glutamicum (strain ATCC 13032 / DSM 20300 / BCRC 11384 / JCM 1318 / LMG 3730 / NCIMB 10025) OX=196627 GN=rpmG PE=3 SV=1	2	54	M.ARNDIRPIIKLKSTAGTGYTYVTRKNKRNNPDRISLMKYDPVVRKHVEFREER.	0	-	0	6	6	0.0090924	0.00138249	0	NA	NA	NA
502	D:/Documents/Reynaldo/Toppic1.4_GFC/MzML/F_RC_36H_US_1A18_00_HH_18_181027204011_ms2.msalign	1000273	HCD	528	1582.29	119	10	7184.8	7184.83	194	1840000	-338.081	sp|P66482|RS19_CORGL	30S ribosomal protein S19 OS=Corynebacterium glutamicum (strain ATCC 13032 / DSM 20300 / BCRC 11384 / JCM 1318 / LMG 3730 / NCIMB 10025) OX=196627 GN=rpsS PE=3 SV=1	2	65	M.PRSLKKGPFVDEHLLNKVDAQNEKGTKQVIKTWSRRSTILPDFIGHTFAVHDGRKHVPVFVD(D)[-89.0536]A.M	1	-	0	27	21	2.92e-05	0	0	-89.0536	-89	Trp->Pro OR Met-loss+Acetyl
503	D:/Documents/Reynaldo/Toppic1.4_GFC/MzML/F_RC_36H_US_1A18_00_HH_18_181027204011_ms2.msalign	1000274	HCD	530	1587.1	105	10	6328.41	6328.44	76	28700000	50.3366	sp|Q8NS16|RL33_CORGL	50S ribosomal protein L33 OS=Corynebacterium glutamicum (strain ATCC 13032 / DSM 20300 / BCRC 11384 / JCM 1318 / LMG 3730 / NCIMB 10025) OX=196627 GN=rpmG PE=3 SV=1	2	54	M.ARNDIRPIIKLKSTAGTGYTYVTRKNKRNNPDRISLMKYDPVVRKHVEFREER.	0	-	0	7	7	0.00180506	0.000520969	0	NA	NA	NA
504	D:/Documents/Reynaldo/Toppic1.4_GFC/MzML/F_RC_36H_US_1A18_00_HH_18_181027204011_ms2.msalign	1000276	HCD	533	1592.54	131	7	8071.68	8071.68	47	9380000	45.0351	tr|Q8NMJ1|Q8NMJ1_CORGL	Uncharacterized protein OS=Corynebacterium glutamicum (strain ATCC 13032 / DSM 20300 / BCRC 11384 / JCM 1318 / LMG 3730 / NCIMB 10025) OX=196627 GN=Cgl2582 PE=4 SV=1	1	71	.MGRGRAKAKQTKV(ARQLKYSSPD)[-131.0806]MDLDSLQRELANQSPRRSYSDTPDDEDQYAEYADWDEDDTDNRAYGTN.	1	-	0	42	35	1.57e-19	0	0	-131.081	-131	Met-loss
505	D:/Documents/Reynaldo/Toppic1.4_GFC/MzML/F_RC_36H_US_1A18_00_HH_18_181027204011_ms2.msalign	1000278	HCD	536	1598.04	134	7	8071.68	8071.72	47	9380000	45.0351	tr|Q8NMJ1|Q8NMJ1_CORGL	Uncharacterized protein OS=Corynebacterium glutamicum (strain ATCC 13032 / DSM 20300 / BCRC 11384 / JCM 1318 / LMG 3730 / NCIMB 10025) OX=196627 GN=Cgl2582 PE=4 SV=1	2	71	M.GRGRAKAKQTKVARQLKYSSPDMDLDSLQRELANQSPRRSYSDTPDDEDQYAEYADWDEDDTDNRAYGTN.	0	-	0	34	28	8.34e-16	0	0	NA	NA	NA
506	D:/Documents/Reynaldo/Toppic1.4_GFC/MzML/F_RC_36H_US_1A18_00_HH_18_181027204011_ms2.msalign	1000280	HCD	539	1603.75	172	17	10321.5	10322.5	6	110000000	51.2545	sp|P66482|RS19_CORGL	30S ribosomal protein S19 OS=Corynebacterium glutamicum (strain ATCC 13032 / DSM 20300 / BCRC 11384 / JCM 1318 / LMG 3730 / NCIMB 10025) OX=196627 GN=rpsS PE=3 SV=1	2	92	M.PRSLKKGPFVDEHLLNKVDAQNEKGTKQVIKTWSRRSTILPDFIGHTFAVHDGRKHVPVFVDDAMVGHKLGEFAPTKTFKGHVKDDKKGRR.	0	-	0	42	27	3.95e-12	0	0	NA	NA	NA
507	D:/Documents/Reynaldo/Toppic1.4_GFC/MzML/F_RC_36H_US_1A18_00_HH_18_181027204011_ms2.msalign	1000281	HCD	540	1604.56	120	12	7250.15	7250.19	585	8370000	48.2592	sp|P66482|RS19_CORGL	30S ribosomal protein S19 OS=Corynebacterium glutamicum (strain ATCC 13032 / DSM 20300 / BCRC 11384 / JCM 1318 / LMG 3730 / NCIMB 10025) OX=196627 GN=rpsS PE=3 SV=1	29	92	K.(QVIKTWSRRSTILPDFIGHTF)[-42.7086]AVHDGRKHVPVFVDDAMVGHKLGEFAPTKTFKGHVKDDKKGRR.	1	-	0	17	13	0.000535348	0.000286041	0	-42.7086	-43	Arg->GluSA OR Asn->Ala OR Arg->Xle
508	D:/Documents/Reynaldo/Toppic1.4_GFC/MzML/F_RC_36H_US_1A18_00_HH_18_181027204011_ms2.msalign	1000282	HCD	542	1609.34	172	17	10322.5	10322.5	6	110000000	51.2545	sp|P66482|RS19_CORGL	30S ribosomal protein S19 OS=Corynebacterium glutamicum (strain ATCC 13032 / DSM 20300 / BCRC 11384 / JCM 1318 / LMG 3730 / NCIMB 10025) OX=196627 GN=rpsS PE=3 SV=1	2	92	M.PRSLKKGPFVDEHLLNKVDAQNEKGTKQVIKTWSRRSTILPDFIGHTFAVHDGRKHVPVFVDDAMVGHKLGEFAPTKTFKGHVKDDKKGRR.	0	-	0	40	29	7.52e-15	0	0	NA	NA	NA
509	D:/Documents/Reynaldo/Toppic1.4_GFC/MzML/F_RC_36H_US_1A18_00_HH_18_181027204011_ms2.msalign	1000283	HCD	543	1610.14	135	7	8113.69	8113.73	128	4790000	1548.75	tr|Q8NMJ1|Q8NMJ1_CORGL	Uncharacterized protein OS=Corynebacterium glutamicum (strain ATCC 13032 / DSM 20300 / BCRC 11384 / JCM 1318 / LMG 3730 / NCIMB 10025) OX=196627 GN=Cgl2582 PE=4 SV=1	2	71	M.(G)[Acetyl]RGRAKAKQTKVARQLKYSSPDMDLDSLQRELANQSPRRSYSDTPDDEDQYAEYADWDEDDTDNRAYGTN.	0	-	0	24	22	8.59e-11	0	0	NA	NA	NA
510	D:/Documents/Reynaldo/Toppic1.4_GFC/MzML/F_RC_36H_US_1A18_00_HH_18_181027204011_ms2.msalign	1000284	HCD	545	1614.86	135	7	8113.7	8113.73	128	4790000	1548.75	tr|Q8NMJ1|Q8NMJ1_CORGL	Uncharacterized protein OS=Corynebacterium glutamicum (strain ATCC 13032 / DSM 20300 / BCRC 11384 / JCM 1318 / LMG 3730 / NCIMB 10025) OX=196627 GN=Cgl2582 PE=4 SV=1	2	71	M.(G)[Acetyl]RGRAKAKQTKVARQLKYSSPDMDLDSLQRELANQSPRRSYSDTPDDEDQYAEYADWDEDDTDNRAYGTN.	0	-	0	23	22	2.95e-12	0	0	NA	NA	NA
511	D:/Documents/Reynaldo/Toppic1.4_GFC/MzML/F_RC_36H_US_1A18_00_HH_18_181027204011_ms2.msalign	1000285	HCD	546	1615.62	120	11	7250.15	7250.15	585	8370000	48.2592	sp|P66482|RS19_CORGL	30S ribosomal protein S19 OS=Corynebacterium glutamicum (strain ATCC 13032 / DSM 20300 / BCRC 11384 / JCM 1318 / LMG 3730 / NCIMB 10025) OX=196627 GN=rpsS PE=3 SV=1	2	65	M.PRSLKKGPFVDEHLLNKVDAQNEKGTKQVIKTWSRRSTILPDFIGHTFAVHDGRKHVPVFVD(D)[-23.7340]A.M	1	-	0	17	14	4.53e-05	0	0	-23.734	-24	His->Xle
512	D:/Documents/Reynaldo/Toppic1.4_GFC/MzML/F_RC_36H_US_1A18_00_HH_18_181027204011_ms2.msalign	1000286	HCD	548	1620.72	105	11	6328.42	6328.35	504	28700000	50.3366	sp|P66482|RS19_CORGL	30S ribosomal protein S19 OS=Corynebacterium glutamicum (strain ATCC 13032 / DSM 20300 / BCRC 11384 / JCM 1318 / LMG 3730 / NCIMB 10025) OX=196627 GN=rpsS PE=3 SV=1	38	92	R.STILPDFIGHTFAVHDGRKHV(PVFV)[190.1196]DDAMVGHKLGEFAPTKTFKGHVKDDKKGRR.	1	-	0	20	15	5.04e-06	0	0	190.12	190	Bromobimane
513	D:/Documents/Reynaldo/Toppic1.4_GFC/MzML/F_RC_36H_US_1A18_00_HH_18_181027204011_ms2.msalign	1000288	HCD	551	1626.53	149	9	9416.1	9416.08	75	115000000	47.1169	sp|Q8NN66|RS20_CORGL	30S ribosomal protein S20 OS=Corynebacterium glutamicum (strain ATCC 13032 / DSM 20300 / BCRC 11384 / JCM 1318 / LMG 3730 / NCIMB 10025) OX=196627 GN=rpsT PE=3 SV=1	1	87	.MANI(KSQ)[-131.0889]IKRNKTNEKARLRNQAVRSAVRTEIRKFNAAIEAGDKDAAQAQLRTASRALDKAVTKGVFHINNAANKKSNMATAFNKLG.	1	-	0	36	34	1.4e-18	0	0	-131.089	-131	Met-loss
514	D:/Documents/Reynaldo/Toppic1.4_GFC/MzML/F_RC_36H_US_1A18_00_HH_18_181027204011_ms2.msalign	1000289	HCD	552	1627.53	162	13	9765.38	9765.39	377	13100000	36.8566	sp|P66455|RS18_CORGL	30S ribosomal protein S18 OS=Corynebacterium glutamicum (strain ATCC 13032 / DSM 20300 / BCRC 11384 / JCM 1318 / LMG 3730 / NCIMB 10025) OX=196627 GN=rpsR PE=3 SV=1	1	83	.MKQRNNAKRVRLEQTRRPKKNPLKAAGIEKVDYKDINTLRQFISDRHKIRSRRVTGLTPQQQREVATAVKNAREMA(L)[15.9746]LPFTSR.	1	-	0	22	16	0.000533174	0.000286287	0	15.9746	16	Ser->Cys OR Methyl:2H(2) OR Pro->Xle OR Asp->Met OR Val->Asp OR Oxidation OR Xle->Glu OR Phe->Tyr OR Met->Phe OR Ala->Ser OR Carboxy->Thiocarboxy
515	D:/Documents/Reynaldo/Toppic1.4_GFC/MzML/F_RC_36H_US_1A18_00_HH_18_181027204011_ms2.msalign	1000290	HCD	554	1632.46	153	13	9415.1	9416.13	75	115000000	47.1169	sp|Q8NN66|RS20_CORGL	30S ribosomal protein S20 OS=Corynebacterium glutamicum (strain ATCC 13032 / DSM 20300 / BCRC 11384 / JCM 1318 / LMG 3730 / NCIMB 10025) OX=196627 GN=rpsT PE=3 SV=1	2	87	M.ANIKSQIKRNKTNEKARLRNQAVRSAVRTEIRKFNAAIEAGDKDAAQAQLRTASRALDKAVTKGVFHINNAANKKSNMATAFNKLG.	0	-	0	25	22	1.41e-09	0	0	NA	NA	NA
516	D:/Documents/Reynaldo/Toppic1.4_GFC/MzML/F_RC_36H_US_1A18_00_HH_18_181027204011_ms2.msalign	1000292	HCD	557	1637.91	156	14	9514.05	9514.18	634	4410000	41.7246	sp|Q8NN66|RS20_CORGL	30S ribosomal protein S20 OS=Corynebacterium glutamicum (strain ATCC 13032 / DSM 20300 / BCRC 11384 / JCM 1318 / LMG 3730 / NCIMB 10025) OX=196627 GN=rpsT PE=3 SV=1	2	87	M.ANIKSQIKRNKTNEKARLRNQAVRSAVRTEIRKFNAAIEAGDKDAAQAQLRTASRALDKAVTKGVFHINNAANKKSNM(A)[98.0520]TAFNKLG.	1	-	0	21	18	8.61e-05	0	0	98.052	98	MesitylOxide
517	D:/Documents/Reynaldo/Toppic1.4_GFC/MzML/F_RC_36H_US_1A18_00_HH_18_181027204011_ms2.msalign	1000293	HCD	558	1638.55	161	12	9679.14	9679.43	803	3080000	24.6207	sp|Q8NN66|RS20_CORGL	30S ribosomal protein S20 OS=Corynebacterium glutamicum (strain ATCC 13032 / DSM 20300 / BCRC 11384 / JCM 1318 / LMG 3730 / NCIMB 10025) OX=196627 GN=rpsT PE=3 SV=1	2	87	M.ANIKSQIKRNKTNEKARLRNQAVRSAVRTEIRKFNAAIEAGDKDAAQAQLRTASRALDKAVTKGVFHINNAANKKSNMATAFNKL(G)[263.3004].	1	-	0	20	15	0.00116321	0.000539957	0.00249377	263.3	263	BMP-piperidinol OR Tween80
518	D:/Documents/Reynaldo/Toppic1.4_GFC/MzML/F_RC_36H_US_1A18_00_HH_18_181027204011_ms2.msalign	1000294	HCD	560	1643.49	155	13	9303.88	9304.11	574	148000000	1441.82	sp|Q8NN66|RS20_CORGL	30S ribosomal protein S20 OS=Corynebacterium glutamicum (strain ATCC 13032 / DSM 20300 / BCRC 11384 / JCM 1318 / LMG 3730 / NCIMB 10025) OX=196627 GN=rpsT PE=3 SV=1	2	87	M.ANIKSQIKRNKTNEKARLRNQAVRSAVRTEIRKFNAAIEAGDKDAAQAQLRTASRALDKAVTKGVFHINNAANKKSNMATA(F)[-112.0223]NKLG.	1	-	0	23	17	2.37e-05	0	0	-112.022	-112	NA
519	D:/Documents/Reynaldo/Toppic1.4_GFC/MzML/F_RC_36H_US_1A18_00_HH_18_181027204011_ms2.msalign	1000295	HCD	561	1644.13	148	12	9513.06	9513.16	634	4410000	41.7246	sp|Q8NN66|RS20_CORGL	30S ribosomal protein S20 OS=Corynebacterium glutamicum (strain ATCC 13032 / DSM 20300 / BCRC 11384 / JCM 1318 / LMG 3730 / NCIMB 10025) OX=196627 GN=rpsT PE=3 SV=1	2	87	M.ANIKSQIKRNKTNEKARLRNQAVRSAVRTEIRKFNAAIEAGDKDAAQAQLRTASRALDKAVTKGVFHINNA(ANKK)[97.0240]SNMATAFNKLG.	1	-	0	17	16	0.00209149	0.000516396	0	97.024	97	maleimide
520	D:/Documents/Reynaldo/Toppic1.4_GFC/MzML/F_RC_36H_US_1A18_00_HH_18_181027204011_ms2.msalign	1000296	HCD	563	1648.76	148	13	9302.87	9303.91	145	148000000	1441.82	sp|Q8NN51|RL27_CORGL	50S ribosomal protein L27 OS=Corynebacterium glutamicum (strain ATCC 13032 / DSM 20300 / BCRC 11384 / JCM 1318 / LMG 3730 / NCIMB 10025) OX=196627 GN=rpmA PE=3 SV=1	2	88	M.AHKKGASSSSNGRDSEAKRLGVKRFGGQQVSAGEILVRQRGTKFHPGENVGRGGDDTLFALKTGAVQFSTKRNRRLVNIVETEAVDA.	0	-	0	9	7	0.076116	0.00564289	0	NA	NA	NA
521	D:/Documents/Reynaldo/Toppic1.4_GFC/MzML/F_RC_36H_US_1A18_00_HH_18_181027204011_ms2.msalign	1000297	HCD	564	1649.41	101	10	6081.41	6082.43	369	1200000	87.1396	tr|Q8NMA5|Q8NMA5_CORGL	DUF4236 domain-containing protein OS=Corynebacterium glutamicum (strain ATCC 13032 / DSM 20300 / BCRC 11384 / JCM 1318 / LMG 3730 / NCIMB 10025) OX=196627 GN=Cgl2673 PE=4 SV=1	47	102	M.GLNYRKIIKTGKDSWLNVSKSGVSGSKRIGPVTINSRGGISVKLPGGLNYRGRWKK.	0	-	0	6	5	0.104171	0.00828893	0	NA	NA	NA
522	D:/Documents/Reynaldo/Toppic1.4_GFC/MzML/F_RC_36H_US_1A18_00_HH_18_181027204011_ms2.msalign	1000298	HCD	566	1654.14	108	8	6484.56	6484.59	265	97900000	52.9498	sp|Q8NS11|RL32_CORGL	50S ribosomal protein L32 OS=Corynebacterium glutamicum (strain ATCC 13032 / DSM 20300 / BCRC 11384 / JCM 1318 / LMG 3730 / NCIMB 10025) OX=196627 GN=rpmF PE=3 SV=1	2	57	M.AVPKRRMSRANTRMRRSQWKADNVALQEVKIDGQTVRIPRRLVKAAQLGLVDVEQF.	0	-	0	13	9	0.00161582	0.000525624	0	NA	NA	NA
523	D:/Documents/Reynaldo/Toppic1.4_GFC/MzML/F_RC_36H_US_1A18_00_HH_18_181027204011_ms2.msalign	1000300	HCD	569	1659.78	108	8	6484.56	6484.59	265	97900000	52.9498	sp|Q8NS11|RL32_CORGL	50S ribosomal protein L32 OS=Corynebacterium glutamicum (strain ATCC 13032 / DSM 20300 / BCRC 11384 / JCM 1318 / LMG 3730 / NCIMB 10025) OX=196627 GN=rpmF PE=3 SV=1	2	57	M.AVPKRRMSRANTRMRRSQWKADNVALQEVKIDGQTVRIPRRLVKAAQLGLVDVEQF.	0	-	0	16	10	3.97e-05	0	0	NA	NA	NA
524	D:/Documents/Reynaldo/Toppic1.4_GFC/MzML/F_RC_36H_US_1A18_00_HH_18_181027204011_ms2.msalign	1000301	HCD	570	1660.51	146	13	8817.64	8817.9	1062	415000	16.3876	sp|Q8NS15|RL28_CORGL	50S ribosomal protein L28 OS=Corynebacterium glutamicum (strain ATCC 13032 / DSM 20300 / BCRC 11384 / JCM 1318 / LMG 3730 / NCIMB 10025) OX=196627 GN=rpmB PE=3 SV=1	1	78	.(M)[-7.8577]SAHCQVTGRKPSFGKSVSHSHRRTSRRWNPNVQRRKFYVPSEGRTITLTVSTKGLKVIDRDGIEAVVAQIRARGEKI.	1	-	0	11	11	0.052422	0.004971	0.0211335	-7.8577	-8	His->Glu
525	D:/Documents/Reynaldo/Toppic1.4_GFC/MzML/F_RC_36H_US_1A18_00_HH_18_181027204011_ms2.msalign	1000302	HCD	572	1665.13	156	15	9415.1	9416.13	75	115000000	47.1169	sp|Q8NN66|RS20_CORGL	30S ribosomal protein S20 OS=Corynebacterium glutamicum (strain ATCC 13032 / DSM 20300 / BCRC 11384 / JCM 1318 / LMG 3730 / NCIMB 10025) OX=196627 GN=rpsT PE=3 SV=1	2	87	M.ANIKSQIKRNKTNEKARLRNQAVRSAVRTEIRKFNAAIEAGDKDAAQAQLRTASRALDKAVTKGVFHINNAANKKSNMATAFNKLG.	0	-	0	17	13	0.0008116	0.000277932	0	NA	NA	NA
526	D:/Documents/Reynaldo/Toppic1.4_GFC/MzML/F_RC_36H_US_1A18_00_HH_18_181027204011_ms2.msalign	1000308	HCD	581	1681.47	155	13	9302.88	9303.91	145	148000000	1441.82	sp|Q8NN51|RL27_CORGL	50S ribosomal protein L27 OS=Corynebacterium glutamicum (strain ATCC 13032 / DSM 20300 / BCRC 11384 / JCM 1318 / LMG 3730 / NCIMB 10025) OX=196627 GN=rpmA PE=3 SV=1	2	88	M.AHKKGASSSSNGRDSEAKRLGVKRFGGQQVSAGEILVRQRGTKFHPGENVGRGGDDTLFALKTGAVQFSTKRNRRLVNIVETEAVDA.	0	-	0	12	8	0.082956	0.00601323	0	NA	NA	NA
527	D:/Documents/Reynaldo/Toppic1.4_GFC/MzML/F_RC_36H_US_1A18_00_HH_18_181027204011_ms2.msalign	1000309	HCD	582	1682.08	58	5	3480.96	3480.97	434	2240000	53.9221	sp|P42439|EFTU_CORGL	Elongation factor Tu OS=Corynebacterium glutamicum (strain ATCC 13032 / DSM 20300 / BCRC 11384 / JCM 1318 / LMG 3730 / NCIMB 10025) OX=196627 GN=tuf PE=3 SV=1	365	396	T.LIQPVAMDEGLRFAIREGSRTVGAGRVTKIIK.	0	-	0	6	5	0.00271698	0.000760264	0	NA	NA	NA
528	D:/Documents/Reynaldo/Toppic1.4_GFC/MzML/F_RC_36H_US_1A18_00_HH_18_181027204011_ms2.msalign	1000310	HCD	584	1687.06	155	12	9302.88	9303.91	145	148000000	1441.82	sp|Q8NN51|RL27_CORGL	50S ribosomal protein L27 OS=Corynebacterium glutamicum (strain ATCC 13032 / DSM 20300 / BCRC 11384 / JCM 1318 / LMG 3730 / NCIMB 10025) OX=196627 GN=rpmA PE=3 SV=1	2	88	M.AHKKGASSSSNGRDSEAKRLGVKRFGGQQVSAGEILVRQRGTKFHPGENVGRGGDDTLFALKTGAVQFSTKRNRRLVNIVETEAVDA.	0	-	0	16	11	0.002368	0.000511247	0	NA	NA	NA
529	D:/Documents/Reynaldo/Toppic1.4_GFC/MzML/F_RC_36H_US_1A18_00_HH_18_181027204011_ms2.msalign	1000311	HCD	585	1687.72	58	5	3480.96	3480.97	434	2240000	53.9221	sp|P42439|EFTU_CORGL	Elongation factor Tu OS=Corynebacterium glutamicum (strain ATCC 13032 / DSM 20300 / BCRC 11384 / JCM 1318 / LMG 3730 / NCIMB 10025) OX=196627 GN=tuf PE=3 SV=1	365	396	T.LIQPVAMDEGLRFAIREGSRTVGAGRVTKIIK.	0	-	0	9	6	3.98e-05	0	0	NA	NA	NA
530	D:/Documents/Reynaldo/Toppic1.4_GFC/MzML/F_RC_36H_US_1A18_00_HH_18_181027204011_ms2.msalign	1000312	HCD	587	1692.68	108	8	6484.56	6484.59	265	97900000	52.9498	sp|Q8NS11|RL32_CORGL	50S ribosomal protein L32 OS=Corynebacterium glutamicum (strain ATCC 13032 / DSM 20300 / BCRC 11384 / JCM 1318 / LMG 3730 / NCIMB 10025) OX=196627 GN=rpmF PE=3 SV=1	2	57	M.AVPKRRMSRANTRMRRSQWKADNVALQEVKIDGQTVRIPRRLVKAAQLGLVDVEQF.	0	-	0	13	8	0.00043378	0.000290107	0	NA	NA	NA
531	D:/Documents/Reynaldo/Toppic1.4_GFC/MzML/F_RC_36H_US_1A18_00_HH_18_181027204011_ms2.msalign	1000313	HCD	588	1693.57	150	12	9000.73	9000.76	438	3420000	30.3393	sp|Q8NN51|RL27_CORGL	50S ribosomal protein L27 OS=Corynebacterium glutamicum (strain ATCC 13032 / DSM 20300 / BCRC 11384 / JCM 1318 / LMG 3730 / NCIMB 10025) OX=196627 GN=rpmA PE=3 SV=1	2	88	M.AHKKGASSSSNGRDSEAKRLGVKRFGGQQVSAGEILVRQRGTKFHPGENVGRGGDDTLFALKTGAVQFSTKRNRRLVNIV(ETEAVD)[-303.1512]A.	1	-	0	19	15	0.0064913	0.000707881	0	-303.151	-303	NA
532	D:/Documents/Reynaldo/Toppic1.4_GFC/MzML/F_RC_36H_US_1A18_00_HH_18_181027204011_ms2.msalign	1000314	HCD	590	1698.62	108	8	6484.56	6484.59	265	97900000	52.9498	sp|Q8NS11|RL32_CORGL	50S ribosomal protein L32 OS=Corynebacterium glutamicum (strain ATCC 13032 / DSM 20300 / BCRC 11384 / JCM 1318 / LMG 3730 / NCIMB 10025) OX=196627 GN=rpmF PE=3 SV=1	2	57	M.AVPKRRMSRANTRMRRSQWKADNVALQEVKIDGQTVRIPRRLVKAAQLGLVDVEQF.	0	-	0	8	6	0.0066184	0.000707047	0	NA	NA	NA
533	D:/Documents/Reynaldo/Toppic1.4_GFC/MzML/F_RC_36H_US_1A18_00_HH_18_181027204011_ms2.msalign	1000318	HCD	596	1709.96	156	15	9415.09	9414.88	1063	115000000	47.1169	sp|Q8NN51|RL27_CORGL	50S ribosomal protein L27 OS=Corynebacterium glutamicum (strain ATCC 13032 / DSM 20300 / BCRC 11384 / JCM 1318 / LMG 3730 / NCIMB 10025) OX=196627 GN=rpmA PE=3 SV=1	2	88	M.AHKKGASSSSNGRDSEAKRLGVKRFGGQQVSAGEILVRQRGTKFHPGENVGRGGDDT(L)[110.9734]FALKTGAVQFSTKRNRRLVNIVETEAVDA.	1	-	0	16	12	0.0528068	0.00496894	0.0211132	110.973	111	ICPL:13C(6) OR Nmethylmaleimide OR Xlink:BuUrBu[111] OR DMPO
534	D:/Documents/Reynaldo/Toppic1.4_GFC/MzML/F_RC_36H_US_1A18_00_HH_18_181027204011_ms2.msalign	1000319	HCD	597	1710.64	186	14	11197.9	11197.9	189	16200000	31.709	sp|Q8NSZ3|RL24_CORGL	50S ribosomal protein L24 OS=Corynebacterium glutamicum (strain ATCC 13032 / DSM 20300 / BCRC 11384 / JCM 1318 / LMG 3730 / NCIMB 10025) OX=196627 GN=rplX PE=3 SV=1	1	104	.MKVHKGDMVLVI(SGPDKGAKGQVIAAFPKTEKVLVEGV)[15.9663]NRIKKHVANSAPERGAESGGIVTQEAPIHVSNVMVIDSDGNPTRVGYRFDENGKKVRVSRRNGKDI.	1	-	0	31	20	3.49e-05	0	0	15.9663	16	Ser->Cys OR Methyl:2H(2) OR Pro->Xle OR Asp->Met OR Val->Asp OR Oxidation OR Xle->Glu OR Phe->Tyr OR Met->Phe OR Ala->Ser OR Carboxy->Thiocarboxy
535	D:/Documents/Reynaldo/Toppic1.4_GFC/MzML/F_RC_36H_US_1A18_00_HH_18_181027204011_ms2.msalign	1000320	HCD	599	1715.66	186	15	11181.9	11182	50	273000000	50.8118	sp|Q8NSZ3|RL24_CORGL	50S ribosomal protein L24 OS=Corynebacterium glutamicum (strain ATCC 13032 / DSM 20300 / BCRC 11384 / JCM 1318 / LMG 3730 / NCIMB 10025) OX=196627 GN=rplX PE=3 SV=1	1	104	.MKVHKGDMVLVISGPDKGAKGQVIAAFPKTEKVLVEGVNRIKKHVANSAPERGAESGGIVTQEAPIHVSNVMVIDSDGNPTRVGYRFDENGKKVRVSRRNGKDI.	0	-	0	36	25	4.83e-09	0	0	NA	NA	NA
536	D:/Documents/Reynaldo/Toppic1.4_GFC/MzML/F_RC_36H_US_1A18_00_HH_18_181027204011_ms2.msalign	1000322	HCD	602	1721.14	151	12	9302.87	9303.91	145	148000000	1441.82	sp|Q8NN51|RL27_CORGL	50S ribosomal protein L27 OS=Corynebacterium glutamicum (strain ATCC 13032 / DSM 20300 / BCRC 11384 / JCM 1318 / LMG 3730 / NCIMB 10025) OX=196627 GN=rpmA PE=3 SV=1	2	88	M.AHKKGASSSSNGRDSEAKRLGVKRFGGQQVSAGEILVRQRGTKFHPGENVGRGGDDTLFALKTGAVQFSTKRNRRLVNIVETEAVDA.	0	-	0	26	16	1.73e-05	0	0	NA	NA	NA
537	D:/Documents/Reynaldo/Toppic1.4_GFC/MzML/F_RC_36H_US_1A18_00_HH_18_181027204011_ms2.msalign	1000324	HCD	605	1726.69	155	12	9303.87	9303.91	145	148000000	1441.82	sp|Q8NN51|RL27_CORGL	50S ribosomal protein L27 OS=Corynebacterium glutamicum (strain ATCC 13032 / DSM 20300 / BCRC 11384 / JCM 1318 / LMG 3730 / NCIMB 10025) OX=196627 GN=rpmA PE=3 SV=1	2	88	M.AHKKGASSSSNGRDSEAKRLGVKRFGGQQVSAGEILVRQRGTKFHPGENVGRGGDDTLFALKTGAVQFSTKRNRRLVNIVETEAVDA.	0	-	0	27	20	2.01e-09	0	0	NA	NA	NA
538	D:/Documents/Reynaldo/Toppic1.4_GFC/MzML/F_RC_36H_US_1A18_00_HH_18_181027204011_ms2.msalign	1000325	HCD	606	1727.32	107	8	6466.55	6466.74	821	3630000	35.9365	sp|Q8NSZ3|RL24_CORGL	50S ribosomal protein L24 OS=Corynebacterium glutamicum (strain ATCC 13032 / DSM 20300 / BCRC 11384 / JCM 1318 / LMG 3730 / NCIMB 10025) OX=196627 GN=rplX PE=3 SV=1	1	63	.MKVHKGDMVLVISGPDKGAKGQVIAAFPKTEKVLVEGVNRIKKHVANSAPERGAESGGIVT(QE)[-137.8380].A	1	-	0	16	12	0.00190531	0.000518269	0.00243902	-137.838	-138	NA
539	D:/Documents/Reynaldo/Toppic1.4_GFC/MzML/F_RC_36H_US_1A18_00_HH_18_181027204011_ms2.msalign	1000327	HCD	609	1732.77	107	8	6466.55	6466.74	821	3630000	35.9365	sp|Q8NSZ3|RL24_CORGL	50S ribosomal protein L24 OS=Corynebacterium glutamicum (strain ATCC 13032 / DSM 20300 / BCRC 11384 / JCM 1318 / LMG 3730 / NCIMB 10025) OX=196627 GN=rplX PE=3 SV=1	45	104	H.V(ANSAPERGAESGGIV)[18.4566]TQEAPIHVSNVMVIDSDGNPTRVGYRFDENGKKVRVSRRNGKDI.	1	-	0	17	12	0.0101199	0.0013752	0.00243902	18.4566	18	Fluoro OR Pro->HAVA OR Methyl:2H(3)13C(1) OR Xle->Met OR Glu->Phe OR Pro->Asp
540	D:/Documents/Reynaldo/Toppic1.4_GFC/MzML/F_RC_36H_US_1A18_00_HH_18_181027204011_ms2.msalign	1000328	HCD	611	1737.52	150	12	9000.74	9000.82	669	3420000	30.3393	sp|Q8NSZ3|RL24_CORGL	50S ribosomal protein L24 OS=Corynebacterium glutamicum (strain ATCC 13032 / DSM 20300 / BCRC 11384 / JCM 1318 / LMG 3730 / NCIMB 10025) OX=196627 GN=rplX PE=3 SV=1	1	85	.MKVHKGDMVLVISGPDKGAKGQVIAAFPKTEKVLVEGVNRIKKHVANSAPERGAESGGIVTQEAPIHVSNVMVID(SDGNPTR)[74.1038]VGY.R	1	-	0	30	20	0.0001454	0.000314961	0.00149477	74.1038	74	Propionamide:2H(3) OR Gly->Met
541	D:/Documents/Reynaldo/Toppic1.4_GFC/MzML/F_RC_36H_US_1A18_00_HH_18_181027204011_ms2.msalign	1000330	HCD	614	1743.15	186	16	11181.9	11182	50	273000000	50.8118	sp|Q8NSZ3|RL24_CORGL	50S ribosomal protein L24 OS=Corynebacterium glutamicum (strain ATCC 13032 / DSM 20300 / BCRC 11384 / JCM 1318 / LMG 3730 / NCIMB 10025) OX=196627 GN=rplX PE=3 SV=1	1	104	.MKVHKGDMVLVISGPDKGAKGQVIAAFPKTEKVLVEGVNRIKKHVANSAPERGAESGGIVTQEAPIHVSNVMVIDSDGNPTRVGYRFDENGKKVRVSRRNGKDI.	0	-	0	56	33	1.08e-15	0	0	NA	NA	NA
542	D:/Documents/Reynaldo/Toppic1.4_GFC/MzML/F_RC_36H_US_1A18_00_HH_18_181027204011_ms2.msalign	1000332	HCD	617	1749.05	186	15	11181.9	11182	50	273000000	50.8118	sp|Q8NSZ3|RL24_CORGL	50S ribosomal protein L24 OS=Corynebacterium glutamicum (strain ATCC 13032 / DSM 20300 / BCRC 11384 / JCM 1318 / LMG 3730 / NCIMB 10025) OX=196627 GN=rplX PE=3 SV=1	1	104	.MKVHKGDMVLVISGPDKGAKGQVIAAFPKTEKVLVEGVNRIKKHVANSAPERGAESGGIVTQEAPIHVSNVMVIDSDGNPTRVGYRFDENGKKVRVSRRNGKDI.	0	-	0	51	30	8.76e-14	0	0	NA	NA	NA
543	D:/Documents/Reynaldo/Toppic1.4_GFC/MzML/F_RC_36H_US_1A18_00_HH_18_181027204011_ms2.msalign	1000334	HCD	620	1754.74	154	12	9285.86	9285.84	747	8920000	21.3513	sp|Q8NN51|RL27_CORGL	50S ribosomal protein L27 OS=Corynebacterium glutamicum (strain ATCC 13032 / DSM 20300 / BCRC 11384 / JCM 1318 / LMG 3730 / NCIMB 10025) OX=196627 GN=rpmA PE=3 SV=1	2	88	M.AHKKGASSSSNGRDSEAKRLGVKRFGGQQVSAGEILVRQRGTKFHPGENVGRGGDDTLFALKTGAVQFSTKRNRRLVNIVETEAVD(A)[-18.0700].	1	-	0	18	15	0.00128486	0.000536481	0.00133869	-18.07	-18	15N-oxobutanoic OR Phe->Glu OR Cys->Oxoalanine OR Asp->Pro OR Dehydrated OR Met->Xle OR Glu->pyro-Glu
544	D:/Documents/Reynaldo/Toppic1.4_GFC/MzML/F_RC_36H_US_1A18_00_HH_18_181027204011_ms2.msalign	1000335	HCD	621	1755.44	186	16	11181.9	11182	50	273000000	50.8118	sp|Q8NSZ3|RL24_CORGL	50S ribosomal protein L24 OS=Corynebacterium glutamicum (strain ATCC 13032 / DSM 20300 / BCRC 11384 / JCM 1318 / LMG 3730 / NCIMB 10025) OX=196627 GN=rplX PE=3 SV=1	1	104	.MKVHKGDMVLVISGPDKGAKGQVIAAFPKTEKVLVEGVNRIKKHVANSAPERGAESGGIVTQEAPIHVSNVMVIDSDGNPTRVGYRFDENGKKVRVSRRNGKDI.	0	-	0	49	29	1.14e-12	0	0	NA	NA	NA
545	D:/Documents/Reynaldo/Toppic1.4_GFC/MzML/F_RC_36H_US_1A18_00_HH_18_181027204011_ms2.msalign	1000336	HCD	623	1760.19	155	12	9303.87	9303.91	145	148000000	1441.82	sp|Q8NN51|RL27_CORGL	50S ribosomal protein L27 OS=Corynebacterium glutamicum (strain ATCC 13032 / DSM 20300 / BCRC 11384 / JCM 1318 / LMG 3730 / NCIMB 10025) OX=196627 GN=rpmA PE=3 SV=1	2	88	M.AHKKGASSSSNGRDSEAKRLGVKRFGGQQVSAGEILVRQRGTKFHPGENVGRGGDDTLFALKTGAVQFSTKRNRRLVNIVETEAVDA.	0	-	0	20	13	0.00023236	0.000304878	0	NA	NA	NA
546	D:/Documents/Reynaldo/Toppic1.4_GFC/MzML/F_RC_36H_US_1A18_00_HH_18_181027204011_ms2.msalign	1000338	HCD	626	1765.68	155	14	9302.87	9303.91	145	148000000	1441.82	sp|Q8NN51|RL27_CORGL	50S ribosomal protein L27 OS=Corynebacterium glutamicum (strain ATCC 13032 / DSM 20300 / BCRC 11384 / JCM 1318 / LMG 3730 / NCIMB 10025) OX=196627 GN=rpmA PE=3 SV=1	2	88	M.AHKKGASSSSNGRDSEAKRLGVKRFGGQQVSAGEILVRQRGTKFHPGENVGRGGDDTLFALKTGAVQFSTKRNRRLVNIVETEAVDA.	0	-	0	18	14	8.03e-05	0	0	NA	NA	NA
547	D:/Documents/Reynaldo/Toppic1.4_GFC/MzML/F_RC_36H_US_1A18_00_HH_18_181027204011_ms2.msalign	1000339	HCD	627	1766.35	100	8	6016.23	6016.24	385	1710000	-381.844	sp|Q8NSZ3|RL24_CORGL	50S ribosomal protein L24 OS=Corynebacterium glutamicum (strain ATCC 13032 / DSM 20300 / BCRC 11384 / JCM 1318 / LMG 3730 / NCIMB 10025) OX=196627 GN=rplX PE=3 SV=1	50	104	A.PERGAESGG(I)[10.1764]VTQEAPIHVSNVMVIDSDGNPTRVGYRFDENGKKVRVSRRNGKDI.	1	-	0	25	16	1.05e-06	0	0	10.1764	10	His->Phe OR Cys->Xle OR Label:13C(9)15N(1) OR Label:2H(10) OR Label:13C(6)15N(4) OR Ser->Pro
548	D:/Documents/Reynaldo/Toppic1.4_GFC/MzML/F_RC_36H_US_1A18_00_HH_18_181027204011_ms2.msalign	1000340	HCD	629	1771.06	108	8	6484.56	6484.75	673	97900000	52.9498	sp|Q8NSZ3|RL24_CORGL	50S ribosomal protein L24 OS=Corynebacterium glutamicum (strain ATCC 13032 / DSM 20300 / BCRC 11384 / JCM 1318 / LMG 3730 / NCIMB 10025) OX=196627 GN=rplX PE=3 SV=1	45	104	H.(VANSAPERGAESGGIV)[36.4703]TQEAPIHVSNVMVIDSDGNPTRVGYRFDENGKKVRVSRRNGKDI.	1	-	0	21	13	0.000262353	0.000301205	0.00148588	36.4703	36	Dimethyl:2H(6)13C(2) OR Thr->His OR Label:13C(6)15N(2)+Dimethyl
549	D:/Documents/Reynaldo/Toppic1.4_GFC/MzML/F_RC_36H_US_1A18_00_HH_18_181027204011_ms2.msalign	1000341	HCD	630	1771.77	214	20	12883.1	12883.2	497	1230000	28.4376	sp|Q8NNZ0|RL19_CORGL	50S ribosomal protein L19 OS=Corynebacterium glutamicum (strain ATCC 13032 / DSM 20300 / BCRC 11384 / JCM 1318 / LMG 3730 / NCIMB 10025) OX=196627 GN=rplS PE=3 SV=1	1	113	.(M)[16.0801]NILDKIDAASLRDDVPAFRAGDTLDVHVKVIEGTTTRTQLFKGVVIRRQGGGIRETFTVRKVSFGIGVERTFPVHSPNIEKIEVIRRGDVRRAKLYYLRELRGKAARIKEKR.	1	-	0	17	16	0.0215665	0.00219684	0	16.0801	16	Ser->Cys OR Methyl:2H(2) OR Pro->Xle OR Asp->Met OR Val->Asp OR Oxidation OR Xle->Glu OR Phe->Tyr OR Met->Phe OR Ala->Ser OR Carboxy->Thiocarboxy
550	D:/Documents/Reynaldo/Toppic1.4_GFC/MzML/F_RC_36H_US_1A18_00_HH_18_181027204011_ms2.msalign	1000342	HCD	632	1776.77	108	8	6484.56	6484.75	673	97900000	52.9498	sp|Q8NSZ3|RL24_CORGL	50S ribosomal protein L24 OS=Corynebacterium glutamicum (strain ATCC 13032 / DSM 20300 / BCRC 11384 / JCM 1318 / LMG 3730 / NCIMB 10025) OX=196627 GN=rplX PE=3 SV=1	45	104	H.(VANSAPERGAESGGIV)[36.4683]TQEAPIHVSNVMVIDSDGNPTRVGYRFDENGKKVRVSRRNGKDI.	1	-	0	18	12	0.00690869	0.000704887	0.00148588	36.4683	36	Dimethyl:2H(6)13C(2) OR Thr->His OR Label:13C(6)15N(2)+Dimethyl
551	D:/Documents/Reynaldo/Toppic1.4_GFC/MzML/F_RC_36H_US_1A18_00_HH_18_181027204011_ms2.msalign	1000343	HCD	633	1777.49	207	20	12883.1	12883.1	497	1230000	28.4376	sp|Q8NNZ0|RL19_CORGL	50S ribosomal protein L19 OS=Corynebacterium glutamicum (strain ATCC 13032 / DSM 20300 / BCRC 11384 / JCM 1318 / LMG 3730 / NCIMB 10025) OX=196627 GN=rplS PE=3 SV=1	1	113	.(M)[15.9849]NILDKIDAASLRDDVPAFRAGDTLDVHVKVIEGTTTRTQLFKGVVIRRQGGGIRETFTVRKVSFGIGVERTFPVHSPNIEKIEVIRRGDVRRAKLYYLRELRGKAARIKEKR.	1	-	0	21	19	0.00141075	0.000532907	0	15.9849	16	Ser->Cys OR Methyl:2H(2) OR Pro->Xle OR Asp->Met OR Val->Asp OR Oxidation OR Xle->Glu OR Phe->Tyr OR Met->Phe OR Ala->Ser OR Carboxy->Thiocarboxy
552	D:/Documents/Reynaldo/Toppic1.4_GFC/MzML/F_RC_36H_US_1A18_00_HH_18_181027204011_ms2.msalign	1000344	HCD	635	1782.37	186	15	11181.9	11182	50	273000000	50.8118	sp|Q8NSZ3|RL24_CORGL	50S ribosomal protein L24 OS=Corynebacterium glutamicum (strain ATCC 13032 / DSM 20300 / BCRC 11384 / JCM 1318 / LMG 3730 / NCIMB 10025) OX=196627 GN=rplX PE=3 SV=1	1	104	.MKVHKGDMVLVISGPDKGAKGQVIAAFPKTEKVLVEGVNRIKKHVANSAPERGAESGGIVTQEAPIHVSNVMVIDSDGNPTRVGYRFDENGKKVRVSRRNGKDI.	0	-	0	49	28	1.01e-13	0	0	NA	NA	NA
553	D:/Documents/Reynaldo/Toppic1.4_GFC/MzML/F_RC_36H_US_1A18_00_HH_18_181027204011_ms2.msalign	1000345	HCD	636	1783.05	214	19	12866.1	12867.2	218	18900000	1525.37	sp|Q8NNZ0|RL19_CORGL	50S ribosomal protein L19 OS=Corynebacterium glutamicum (strain ATCC 13032 / DSM 20300 / BCRC 11384 / JCM 1318 / LMG 3730 / NCIMB 10025) OX=196627 GN=rplS PE=3 SV=1	1	113	.MNILDKIDAASLRDDVPAFRAGDTLDVHVKVIEGTTTRTQLFKGVVIRRQGGGIRETFTVRKVSFGIGVERTFPVHSPNIEKIEVIRRGDVRRAKLYYLRELRGKAARIKEKR.	0	-	0	19	15	0.00097046	0.000548246	0	NA	NA	NA
554	D:/Documents/Reynaldo/Toppic1.4_GFC/MzML/F_RC_36H_US_1A18_00_HH_18_181027204011_ms2.msalign	1000346	HCD	638	1787.83	186	15	11181.9	11182	50	273000000	50.8118	sp|Q8NSZ3|RL24_CORGL	50S ribosomal protein L24 OS=Corynebacterium glutamicum (strain ATCC 13032 / DSM 20300 / BCRC 11384 / JCM 1318 / LMG 3730 / NCIMB 10025) OX=196627 GN=rplX PE=3 SV=1	1	104	.MKVHKGDMVLVISGPDKGAKGQVIAAFPKTEKVLVEGVNRIKKHVANSAPERGAESGGIVTQEAPIHVSNVMVIDSDGNPTRVGYRFDENGKKVRVSRRNGKDI.	0	-	0	43	26	9.12e-13	0	0	NA	NA	NA
555	D:/Documents/Reynaldo/Toppic1.4_GFC/MzML/F_RC_36H_US_1A18_00_HH_18_181027204011_ms2.msalign	1000347	HCD	639	1788.56	214	19	12866.1	12867.2	218	18900000	1525.37	sp|Q8NNZ0|RL19_CORGL	50S ribosomal protein L19 OS=Corynebacterium glutamicum (strain ATCC 13032 / DSM 20300 / BCRC 11384 / JCM 1318 / LMG 3730 / NCIMB 10025) OX=196627 GN=rplS PE=3 SV=1	1	113	.MNILDKIDAASLRDDVPAFRAGDTLDVHVKVIEGTTTRTQLFKGVVIRRQGGGIRETFTVRKVSFGIGVERTFPVHSPNIEKIEVIRRGDVRRAKLYYLRELRGKAARIKEKR.	0	-	0	22	19	3.57e-06	0	0	NA	NA	NA
556	D:/Documents/Reynaldo/Toppic1.4_GFC/MzML/F_RC_36H_US_1A18_00_HH_18_181027204011_ms2.msalign	1000348	HCD	641	1793.3	83	6	5032.62	5032.64	289	653000	42.4818	sp|P42439|EFTU_CORGL	Elongation factor Tu OS=Corynebacterium glutamicum (strain ATCC 13032 / DSM 20300 / BCRC 11384 / JCM 1318 / LMG 3730 / NCIMB 10025) OX=196627 GN=tuf PE=3 SV=1	2	47	M.(A)[Acetyl]KAKFERTKPHVNIGTIGHVDHGKTTTTAAITKVLADTYPELNEAF.A	0	-	0	17	12	1.88e-09	0	0	NA	NA	NA
557	D:/Documents/Reynaldo/Toppic1.4_GFC/MzML/F_RC_36H_US_1A18_00_HH_18_181027204011_ms2.msalign	1000350	HCD	644	1798.98	155	11	9303.88	9303.91	145	148000000	1441.82	sp|Q8NN51|RL27_CORGL	50S ribosomal protein L27 OS=Corynebacterium glutamicum (strain ATCC 13032 / DSM 20300 / BCRC 11384 / JCM 1318 / LMG 3730 / NCIMB 10025) OX=196627 GN=rpmA PE=3 SV=1	2	88	M.AHKKGASSSSNGRDSEAKRLGVKRFGGQQVSAGEILVRQRGTKFHPGENVGRGGDDTLFALKTGAVQFSTKRNRRLVNIVETEAVDA.	0	-	0	11	7	0.069534	0.00568297	0	NA	NA	NA
558	D:/Documents/Reynaldo/Toppic1.4_GFC/MzML/F_RC_36H_US_1A18_00_HH_18_181027204011_ms2.msalign	1000351	HCD	645	1799.96	100	8	6016.23	6016.25	385	1710000	-381.844	sp|Q8NSZ3|RL24_CORGL	50S ribosomal protein L24 OS=Corynebacterium glutamicum (strain ATCC 13032 / DSM 20300 / BCRC 11384 / JCM 1318 / LMG 3730 / NCIMB 10025) OX=196627 GN=rplX PE=3 SV=1	50	104	A.PERGAESGG(I)[10.1839]VTQEAPIHVSNVMVIDSDGNPTRVGYRFDENGKKVRVSRRNGKDI.	1	-	0	20	11	0.0685964	0.0056899	0	10.1839	10	His->Phe OR Cys->Xle OR Label:13C(9)15N(1) OR Label:2H(10) OR Label:13C(6)15N(4) OR Ser->Pro
559	D:/Documents/Reynaldo/Toppic1.4_GFC/MzML/F_RC_36H_US_1A18_00_HH_18_181027204011_ms2.msalign	1000352	HCD	647	1804.68	162	16	9748.39	9749.42	181	109000000	56.2714	sp|P66455|RS18_CORGL	30S ribosomal protein S18 OS=Corynebacterium glutamicum (strain ATCC 13032 / DSM 20300 / BCRC 11384 / JCM 1318 / LMG 3730 / NCIMB 10025) OX=196627 GN=rpsR PE=3 SV=1	1	83	.MKQRNNAKRVRLEQTRRPKKNPLKAAGIEKVDYKDINTLRQFISDRHKIRSRRVTGLTPQQQREVATAVKNAREMALLPFTSR.	0	-	0	13	9	0.0164918	0.00178611	0	NA	NA	NA
560	D:/Documents/Reynaldo/Toppic1.4_GFC/MzML/F_RC_36H_US_1A18_00_HH_18_181027204011_ms2.msalign	1000354	HCD	650	1810.03	162	15	9749.38	9749.42	181	109000000	56.2714	sp|P66455|RS18_CORGL	30S ribosomal protein S18 OS=Corynebacterium glutamicum (strain ATCC 13032 / DSM 20300 / BCRC 11384 / JCM 1318 / LMG 3730 / NCIMB 10025) OX=196627 GN=rpsR PE=3 SV=1	1	83	.MKQRNNAKRVRLEQTRRPKKNPLKAAGIEKVDYKDINTLRQFISDRHKIRSRRVTGLTPQQQREVATAVKNAREMALLPFTSR.	0	-	0	28	18	1.05e-07	0	0	NA	NA	NA
561	D:/Documents/Reynaldo/Toppic1.4_GFC/MzML/F_RC_36H_US_1A18_00_HH_18_181027204011_ms2.msalign	1000355	HCD	651	1810.68	108	9	6484.56	6484.59	265	97900000	52.9498	sp|Q8NS11|RL32_CORGL	50S ribosomal protein L32 OS=Corynebacterium glutamicum (strain ATCC 13032 / DSM 20300 / BCRC 11384 / JCM 1318 / LMG 3730 / NCIMB 10025) OX=196627 GN=rpmF PE=3 SV=1	2	57	M.AVPKRRMSRANTRMRRSQWKADNVALQEVKIDGQTVRIPRRLVKAAQLGLVDVEQF.	0	-	0	15	9	0.00145534	0.00053135	0	NA	NA	NA
562	D:/Documents/Reynaldo/Toppic1.4_GFC/MzML/F_RC_36H_US_1A18_00_HH_18_181027204011_ms2.msalign	1000357	HCD	654	1816.01	108	9	6484.56	6484.59	265	97900000	52.9498	sp|Q8NS11|RL32_CORGL	50S ribosomal protein L32 OS=Corynebacterium glutamicum (strain ATCC 13032 / DSM 20300 / BCRC 11384 / JCM 1318 / LMG 3730 / NCIMB 10025) OX=196627 GN=rpmF PE=3 SV=1	2	57	M.AVPKRRMSRANTRMRRSQWKADNVALQEVKIDGQTVRIPRRLVKAAQLGLVDVEQF.	0	-	0	19	10	0.0003759	0.000292654	0	NA	NA	NA
563	D:/Documents/Reynaldo/Toppic1.4_GFC/MzML/F_RC_36H_US_1A18_00_HH_18_181027204011_ms2.msalign	1000358	HCD	656	1820.78	186	15	11181.9	11182	50	273000000	50.8118	sp|Q8NSZ3|RL24_CORGL	50S ribosomal protein L24 OS=Corynebacterium glutamicum (strain ATCC 13032 / DSM 20300 / BCRC 11384 / JCM 1318 / LMG 3730 / NCIMB 10025) OX=196627 GN=rplX PE=3 SV=1	1	104	.MKVHKGDMVLVISGPDKGAKGQVIAAFPKTEKVLVEGVNRIKKHVANSAPERGAESGGIVTQEAPIHVSNVMVIDSDGNPTRVGYRFDENGKKVRVSRRNGKDI.	0	-	0	29	19	3.73e-08	0	0	NA	NA	NA
564	D:/Documents/Reynaldo/Toppic1.4_GFC/MzML/F_RC_36H_US_1A18_00_HH_18_181027204011_ms2.msalign	1000359	HCD	657	1821.44	148	13	8916.9	8916.93	814	5950000	43.6173	sp|P66455|RS18_CORGL	30S ribosomal protein S18 OS=Corynebacterium glutamicum (strain ATCC 13032 / DSM 20300 / BCRC 11384 / JCM 1318 / LMG 3730 / NCIMB 10025) OX=196627 GN=rpsR PE=3 SV=1	1	80	.MKQRNNAKRVRLEQTRRPKKNPLKAAGIEKVDYKDINTLRQFISDRHKIRSRRVTGLTPQQQREVATAVKNAREM(ALLPF)[-488.3040].T	1	-	0	22	17	0.00223879	0.000513479	0.00246002	-488.304	-488	NA
565	D:/Documents/Reynaldo/Toppic1.4_GFC/MzML/F_RC_36H_US_1A18_00_HH_18_181027204011_ms2.msalign	1000360	HCD	659	1826.02	186	15	11181.9	11182	50	273000000	50.8118	sp|Q8NSZ3|RL24_CORGL	50S ribosomal protein L24 OS=Corynebacterium glutamicum (strain ATCC 13032 / DSM 20300 / BCRC 11384 / JCM 1318 / LMG 3730 / NCIMB 10025) OX=196627 GN=rplX PE=3 SV=1	1	104	.MKVHKGDMVLVISGPDKGAKGQVIAAFPKTEKVLVEGVNRIKKHVANSAPERGAESGGIVTQEAPIHVSNVMVIDSDGNPTRVGYRFDENGKKVRVSRRNGKDI.	0	-	0	29	21	2.31e-09	0	0	NA	NA	NA
566	D:/Documents/Reynaldo/Toppic1.4_GFC/MzML/F_RC_36H_US_1A18_00_HH_18_181027204011_ms2.msalign	1000362	HCD	662	1831.21	112	9	6727.86	6727.89	510	49800000	56.0864	sp|Q8NSX3|RL30_CORGL	50S ribosomal protein L30 OS=Corynebacterium glutamicum (strain ATCC 13032 / DSM 20300 / BCRC 11384 / JCM 1318 / LMG 3730 / NCIMB 10025) OX=196627 GN=rpmD PE=3 SV=1	2	61	M.ALKITQIKGTVGTKPKHRENLRSLGLKRIRHTVIRPDTPEVRGMILAVRHLIVVEEVAGE.	0	-	0	22	11	0.00032056	0.000296824	0	NA	NA	NA
567	D:/Documents/Reynaldo/Toppic1.4_GFC/MzML/F_RC_36H_US_1A18_00_HH_18_181027204011_ms2.msalign	1000363	HCD	663	1831.85	105	8	6353.68	6353.76	648	5520000	48.4232	sp|Q8NSZ3|RL24_CORGL	50S ribosomal protein L24 OS=Corynebacterium glutamicum (strain ATCC 13032 / DSM 20300 / BCRC 11384 / JCM 1318 / LMG 3730 / NCIMB 10025) OX=196627 GN=rplX PE=3 SV=1	46	104	V.A(NSAPERGAE)[4.5429]SGGIVTQEAPIHVSNVMVIDSDGNPTRVGYRFDENGKKVRVSRRNGKDI.	1	-	0	18	13	0.000108601	0.000322269	0.00154321	4.5429	5	Formylasparagine OR Label:2H(4)13C(1) OR Label:13C(5) OR Label:13C(4)15N(1)
568	D:/Documents/Reynaldo/Toppic1.4_GFC/MzML/F_RC_36H_US_1A18_00_HH_18_181027204011_ms2.msalign	1000364	HCD	665	1836.44	111	10	6727.86	6727.89	510	49800000	56.0864	sp|Q8NSX3|RL30_CORGL	50S ribosomal protein L30 OS=Corynebacterium glutamicum (strain ATCC 13032 / DSM 20300 / BCRC 11384 / JCM 1318 / LMG 3730 / NCIMB 10025) OX=196627 GN=rpmD PE=3 SV=1	2	61	M.ALKITQIKGTVGTKPKHRENLRSLGLKRIRHTVIRPDTPEVRGMILAVRHLIVVEEVAGE.	0	-	0	23	11	0.00155484	0.000528402	0	NA	NA	NA
569	D:/Documents/Reynaldo/Toppic1.4_GFC/MzML/F_RC_36H_US_1A18_00_HH_18_181027204011_ms2.msalign	1000365	HCD	666	1837.09	105	8	6353.68	6353.68	565	5520000	48.4232	sp|Q8NSX3|RL30_CORGL	50S ribosomal protein L30 OS=Corynebacterium glutamicum (strain ATCC 13032 / DSM 20300 / BCRC 11384 / JCM 1318 / LMG 3730 / NCIMB 10025) OX=196627 GN=rpmD PE=3 SV=1	2	61	M.ALKITQIKGTVGTKPKHRENLRSLGLKRIRHTVIRPDTPEVRGMILAVRHLIVVE(EVAGE)[-374.2071].	1	-	0	10	7	0.0521629	0.00497306	0	-374.207	-374	NA
570	D:/Documents/Reynaldo/Toppic1.4_GFC/MzML/F_RC_36H_US_1A18_00_HH_18_181027204011_ms2.msalign	1000366	HCD	668	1841.69	162	15	9749.38	9749.42	181	109000000	56.2714	sp|P66455|RS18_CORGL	30S ribosomal protein S18 OS=Corynebacterium glutamicum (strain ATCC 13032 / DSM 20300 / BCRC 11384 / JCM 1318 / LMG 3730 / NCIMB 10025) OX=196627 GN=rpsR PE=3 SV=1	1	83	.MKQRNNAKRVRLEQTRRPKKNPLKAAGIEKVDYKDINTLRQFISDRHKIRSRRVTGLTPQQQREVATAVKNAREMALLPFTSR.	0	-	0	19	14	4.87e-05	0	0	NA	NA	NA
571	D:/Documents/Reynaldo/Toppic1.4_GFC/MzML/F_RC_36H_US_1A18_00_HH_18_181027204011_ms2.msalign	1000368	HCD	671	1846.92	162	15	9748.38	9749.42	181	109000000	56.2714	sp|P66455|RS18_CORGL	30S ribosomal protein S18 OS=Corynebacterium glutamicum (strain ATCC 13032 / DSM 20300 / BCRC 11384 / JCM 1318 / LMG 3730 / NCIMB 10025) OX=196627 GN=rpsR PE=3 SV=1	1	83	.MKQRNNAKRVRLEQTRRPKKNPLKAAGIEKVDYKDINTLRQFISDRHKIRSRRVTGLTPQQQREVATAVKNAREMALLPFTSR.	0	-	0	20	12	0.00073826	0.000279799	0	NA	NA	NA
572	D:/Documents/Reynaldo/Toppic1.4_GFC/MzML/F_RC_36H_US_1A18_00_HH_18_181027204011_ms2.msalign	1000369	HCD	672	1847.55	108	9	6484.56	6484.59	265	97900000	52.9498	sp|Q8NS11|RL32_CORGL	50S ribosomal protein L32 OS=Corynebacterium glutamicum (strain ATCC 13032 / DSM 20300 / BCRC 11384 / JCM 1318 / LMG 3730 / NCIMB 10025) OX=196627 GN=rpmF PE=3 SV=1	2	57	M.AVPKRRMSRANTRMRRSQWKADNVALQEVKIDGQTVRIPRRLVKAAQLGLVDVEQF.	0	-	0	13	8	0.0048796	0.000723589	0	NA	NA	NA
573	D:/Documents/Reynaldo/Toppic1.4_GFC/MzML/F_RC_36H_US_1A18_00_HH_18_181027204011_ms2.msalign	1000370	HCD	674	1852.3	108	8	6484.55	6484.74	673	97900000	52.9498	sp|Q8NSZ3|RL24_CORGL	50S ribosomal protein L24 OS=Corynebacterium glutamicum (strain ATCC 13032 / DSM 20300 / BCRC 11384 / JCM 1318 / LMG 3730 / NCIMB 10025) OX=196627 GN=rplX PE=3 SV=1	43	104	K.KHVANSAPER(GAESGGIV)[-228.6899]TQEAPIHVSNVMVIDSDGNPTRVGYRFDENGKKVRVSRRNGKDI.	1	-	0	15	11	0.0100902	0.00137583	0.00148588	-228.69	-229	NA
574	D:/Documents/Reynaldo/Toppic1.4_GFC/MzML/F_RC_36H_US_1A18_00_HH_18_181027204011_ms2.msalign	1000371	HCD	675	1852.94	107	8	6452.74	6452.74	1001	2040000	-70.4714	sp|Q8NSZ3|RL24_CORGL	50S ribosomal protein L24 OS=Corynebacterium glutamicum (strain ATCC 13032 / DSM 20300 / BCRC 11384 / JCM 1318 / LMG 3730 / NCIMB 10025) OX=196627 GN=rplX PE=3 SV=1	45	104	H.V(ANSAPERGAESGGIV)[4.4615]TQEAPIHVSNVMVIDSDGNPTRVGYRFDENGKKVRVSRRNGKDI.	1	-	0	17	11	0.0285486	0.00258676	0.0121212	4.4615	4	Label:13C(3)15N(1) OR Label:13C(2)15N(2) OR Label:18O(2) OR Label:13C(4) OR Pro->Thr OR Label:2H(4) OR Val->Cys OR Label:15N(4) OR Trp->Kynurenin OR Label:13C(1)2H(3)
575	D:/Documents/Reynaldo/Toppic1.4_GFC/MzML/F_RC_36H_US_1A18_00_HH_18_181027204011_ms2.msalign	1000372	HCD	677	1857.61	186	15	11181.9	11182	50	273000000	50.8118	sp|Q8NSZ3|RL24_CORGL	50S ribosomal protein L24 OS=Corynebacterium glutamicum (strain ATCC 13032 / DSM 20300 / BCRC 11384 / JCM 1318 / LMG 3730 / NCIMB 10025) OX=196627 GN=rplX PE=3 SV=1	1	104	.MKVHKGDMVLVISGPDKGAKGQVIAAFPKTEKVLVEGVNRIKKHVANSAPERGAESGGIVTQEAPIHVSNVMVIDSDGNPTRVGYRFDENGKKVRVSRRNGKDI.	0	-	0	37	25	3.48e-11	0	0	NA	NA	NA
576	D:/Documents/Reynaldo/Toppic1.4_GFC/MzML/F_RC_36H_US_1A18_00_HH_18_181027204011_ms2.msalign	1000374	HCD	680	1863.23	186	14	11181.9	11182	50	273000000	50.8118	sp|Q8NSZ3|RL24_CORGL	50S ribosomal protein L24 OS=Corynebacterium glutamicum (strain ATCC 13032 / DSM 20300 / BCRC 11384 / JCM 1318 / LMG 3730 / NCIMB 10025) OX=196627 GN=rplX PE=3 SV=1	1	104	.MKVHKGDMVLVISGPDKGAKGQVIAAFPKTEKVLVEGVNRIKKHVANSAPERGAESGGIVTQEAPIHVSNVMVIDSDGNPTRVGYRFDENGKKVRVSRRNGKDI.	0	-	0	30	20	9.71e-09	0	0	NA	NA	NA
577	D:/Documents/Reynaldo/Toppic1.4_GFC/MzML/F_RC_36H_US_1A18_00_HH_18_181027204011_ms2.msalign	1000376	HCD	683	1868.87	112	10	6727.86	6727.89	510	49800000	56.0864	sp|Q8NSX3|RL30_CORGL	50S ribosomal protein L30 OS=Corynebacterium glutamicum (strain ATCC 13032 / DSM 20300 / BCRC 11384 / JCM 1318 / LMG 3730 / NCIMB 10025) OX=196627 GN=rpmD PE=3 SV=1	2	61	M.ALKITQIKGTVGTKPKHRENLRSLGLKRIRHTVIRPDTPEVRGMILAVRHLIVVEEVAGE.	0	-	0	17	9	0.00137512	0.000534045	0	NA	NA	NA
578	D:/Documents/Reynaldo/Toppic1.4_GFC/MzML/F_RC_36H_US_1A18_00_HH_18_181027204011_ms2.msalign	1000378	HCD	686	1874.68	112	10	6727.86	6727.89	510	49800000	56.0864	sp|Q8NSX3|RL30_CORGL	50S ribosomal protein L30 OS=Corynebacterium glutamicum (strain ATCC 13032 / DSM 20300 / BCRC 11384 / JCM 1318 / LMG 3730 / NCIMB 10025) OX=196627 GN=rpmD PE=3 SV=1	2	61	M.ALKITQIKGTVGTKPKHRENLRSLGLKRIRHTVIRPDTPEVRGMILAVRHLIVVEEVAGE.	0	-	0	13	8	0.0023838	0.000510986	0	NA	NA	NA
579	D:/Documents/Reynaldo/Toppic1.4_GFC/MzML/F_RC_36H_US_1A18_00_HH_18_181027204011_ms2.msalign	1000381	HCD	690	1880.82	101	8	6062.38	6062.56	852	2290000	-341.183	sp|Q8NSZ3|RL24_CORGL	50S ribosomal protein L24 OS=Corynebacterium glutamicum (strain ATCC 13032 / DSM 20300 / BCRC 11384 / JCM 1318 / LMG 3730 / NCIMB 10025) OX=196627 GN=rplX PE=3 SV=1	52	104	E.(RGAESGGIVT)[282.5912]QEAPIHVSNVMVIDSDGNPTRVGYRFDENGKKVRVSRRNGKDI.	1	-	0	15	11	0.00343657	0.000743863	0.00352941	282.591	283	s-GlcNAc OR PhosphoHexNAc
580	D:/Documents/Reynaldo/Toppic1.4_GFC/MzML/F_RC_36H_US_1A18_00_HH_18_181027204011_ms2.msalign	1000382	HCD	692	1885.41	108	8	6484.56	6484.59	265	97900000	52.9498	sp|Q8NS11|RL32_CORGL	50S ribosomal protein L32 OS=Corynebacterium glutamicum (strain ATCC 13032 / DSM 20300 / BCRC 11384 / JCM 1318 / LMG 3730 / NCIMB 10025) OX=196627 GN=rpmF PE=3 SV=1	2	57	M.AVPKRRMSRANTRMRRSQWKADNVALQEVKIDGQTVRIPRRLVKAAQLGLVDVEQF.	0	-	0	17	10	5.31e-05	0	0	NA	NA	NA
581	D:/Documents/Reynaldo/Toppic1.4_GFC/MzML/F_RC_36H_US_1A18_00_HH_18_181027204011_ms2.msalign	1000383	HCD	693	1886.14	162	14	9748.37	9749.42	181	109000000	56.2714	sp|P66455|RS18_CORGL	30S ribosomal protein S18 OS=Corynebacterium glutamicum (strain ATCC 13032 / DSM 20300 / BCRC 11384 / JCM 1318 / LMG 3730 / NCIMB 10025) OX=196627 GN=rpsR PE=3 SV=1	1	83	.MKQRNNAKRVRLEQTRRPKKNPLKAAGIEKVDYKDINTLRQFISDRHKIRSRRVTGLTPQQQREVATAVKNAREMALLPFTSR.	0	-	0	15	9	0.043756	0.00377042	0	NA	NA	NA
582	D:/Documents/Reynaldo/Toppic1.4_GFC/MzML/F_RC_36H_US_1A18_00_HH_18_181027204011_ms2.msalign	1000384	HCD	695	1890.83	108	8	6484.56	6484.59	265	97900000	52.9498	sp|Q8NS11|RL32_CORGL	50S ribosomal protein L32 OS=Corynebacterium glutamicum (strain ATCC 13032 / DSM 20300 / BCRC 11384 / JCM 1318 / LMG 3730 / NCIMB 10025) OX=196627 GN=rpmF PE=3 SV=1	2	57	M.AVPKRRMSRANTRMRRSQWKADNVALQEVKIDGQTVRIPRRLVKAAQLGLVDVEQF.	0	-	0	17	10	1.56e-05	0	0	NA	NA	NA
583	D:/Documents/Reynaldo/Toppic1.4_GFC/MzML/F_RC_36H_US_1A18_00_HH_18_181027204011_ms2.msalign	1000386	HCD	698	1896.53	186	15	11181.9	11182	50	273000000	50.8118	sp|Q8NSZ3|RL24_CORGL	50S ribosomal protein L24 OS=Corynebacterium glutamicum (strain ATCC 13032 / DSM 20300 / BCRC 11384 / JCM 1318 / LMG 3730 / NCIMB 10025) OX=196627 GN=rplX PE=3 SV=1	1	104	.MKVHKGDMVLVISGPDKGAKGQVIAAFPKTEKVLVEGVNRIKKHVANSAPERGAESGGIVTQEAPIHVSNVMVIDSDGNPTRVGYRFDENGKKVRVSRRNGKDI.	0	-	0	34	23	2.19e-09	0	0	NA	NA	NA
584	D:/Documents/Reynaldo/Toppic1.4_GFC/MzML/F_RC_36H_US_1A18_00_HH_18_181027204011_ms2.msalign	1000387	HCD	699	1897.21	111	8	6694.66	6694.86	1107	3400000	56.1672	sp|Q8NS11|RL32_CORGL	50S ribosomal protein L32 OS=Corynebacterium glutamicum (strain ATCC 13032 / DSM 20300 / BCRC 11384 / JCM 1318 / LMG 3730 / NCIMB 10025) OX=196627 GN=rpmF PE=3 SV=1	2	57	M.AVPKRRMSRANTRMRRSQWKADNVALQEVKIDGQTVRIPRRLVKAAQLGLVDVEQ(F)[210.2699].	1	-	0	13	9	0.0765104	0.00563948	0.0240296	210.27	210	Myristoyl OR CarboxymethylDTT OR Unknown:210 OR Xlink:DSPP[210]
585	D:/Documents/Reynaldo/Toppic1.4_GFC/MzML/F_RC_36H_US_1A18_00_HH_18_181027204011_ms2.msalign	1000388	HCD	701	1902.22	186	15	11181.9	11182	50	273000000	50.8118	sp|Q8NSZ3|RL24_CORGL	50S ribosomal protein L24 OS=Corynebacterium glutamicum (strain ATCC 13032 / DSM 20300 / BCRC 11384 / JCM 1318 / LMG 3730 / NCIMB 10025) OX=196627 GN=rplX PE=3 SV=1	1	104	.MKVHKGDMVLVISGPDKGAKGQVIAAFPKTEKVLVEGVNRIKKHVANSAPERGAESGGIVTQEAPIHVSNVMVIDSDGNPTRVGYRFDENGKKVRVSRRNGKDI.	0	-	0	34	23	6.2e-10	0	0	NA	NA	NA
586	D:/Documents/Reynaldo/Toppic1.4_GFC/MzML/F_RC_36H_US_1A18_00_HH_18_181027204011_ms2.msalign	1000390	HCD	704	1907.97	180	15	10851	10852.1	2	30900000	44.5098	sp|Q8NN50|RL21_CORGL	50S ribosomal protein L21 OS=Corynebacterium glutamicum (strain ATCC 13032 / DSM 20300 / BCRC 11384 / JCM 1318 / LMG 3730 / NCIMB 10025) OX=196627 GN=rplU PE=3 SV=1	1	101	.MYAIVKTGGKQYKVAEGDLVKVEKIEGEPGASVALTPVLLVDGADVTTAADKLASVSVNTEIVEHTKGPKIKILKYKNKTGYKKRQGHRQPLTVLKVTGIK.	0	-	0	31	22	3.23e-11	0	0	NA	NA	NA
587	D:/Documents/Reynaldo/Toppic1.4_GFC/MzML/F_RC_36H_US_1A18_00_HH_18_181027204011_ms2.msalign	1000391	HCD	705	1908.74	112	10	6727.86	6727.98	862	49800000	56.0864	sp|Q8NN50|RL21_CORGL	50S ribosomal protein L21 OS=Corynebacterium glutamicum (strain ATCC 13032 / DSM 20300 / BCRC 11384 / JCM 1318 / LMG 3730 / NCIMB 10025) OX=196627 GN=rplU PE=3 SV=1	40	101	L.(LVDGADVT)[-54.8894]TAADKLASVSVNTEIVEHTKGPKIKILKYKNKTGYKKRQGHRQPLTVLKVTGIK.	1	-	0	15	12	0.00407554	0.000734574	0.00348837	-54.8894	-55	Trp->Met OR Arg->Thr
588	D:/Documents/Reynaldo/Toppic1.4_GFC/MzML/F_RC_36H_US_1A18_00_HH_18_181027204011_ms2.msalign	1000392	HCD	707	1913.76	180	15	10852	10852.1	2	30900000	44.5098	sp|Q8NN50|RL21_CORGL	50S ribosomal protein L21 OS=Corynebacterium glutamicum (strain ATCC 13032 / DSM 20300 / BCRC 11384 / JCM 1318 / LMG 3730 / NCIMB 10025) OX=196627 GN=rplU PE=3 SV=1	1	101	.MYAIVKTGGKQYKVAEGDLVKVEKIEGEPGASVALTPVLLVDGADVTTAADKLASVSVNTEIVEHTKGPKIKILKYKNKTGYKKRQGHRQPLTVLKVTGIK.	0	-	0	57	38	8.75e-28	0	0	NA	NA	NA
589	D:/Documents/Reynaldo/Toppic1.4_GFC/MzML/F_RC_36H_US_1A18_00_HH_18_181027204011_ms2.msalign	1000393	HCD	708	1914.45	184	14	11061.1	11061.3	40	3950000	44.0404	sp|Q8NN50|RL21_CORGL	50S ribosomal protein L21 OS=Corynebacterium glutamicum (strain ATCC 13032 / DSM 20300 / BCRC 11384 / JCM 1318 / LMG 3730 / NCIMB 10025) OX=196627 GN=rplU PE=3 SV=1	1	101	.MYAIVKTGGKQYKVAEGDLVKVEKIEGEPGASVAL(T)[209.2515]PVLLVDGADVTTAADKLASVSVNTEIVEHTKGPKIKILKYKNKTGYKKRQGHRQPLTVLKVTGIK.	1	-	0	45	31	2.93e-14	0	0	209.251	209	CarbamidomethylDTT
590	D:/Documents/Reynaldo/Toppic1.4_GFC/MzML/F_RC_36H_US_1A18_00_HH_18_181027204011_ms2.msalign	1000394	HCD	710	1919.2	184	15	11061.1	11061.3	40	3950000	44.0404	sp|Q8NN50|RL21_CORGL	50S ribosomal protein L21 OS=Corynebacterium glutamicum (strain ATCC 13032 / DSM 20300 / BCRC 11384 / JCM 1318 / LMG 3730 / NCIMB 10025) OX=196627 GN=rplU PE=3 SV=1	1	101	.MYAIVKTGGKQYKVAEGDLVKVEKIEGEPGASVALTPVL(LV)[209.1978]DGADVTTAADKLASVSVNTEIVEHTKGPKIKILKYKNKTGYKKRQGHRQPLTVLKVTGIK.	1	-	0	65	39	1.09e-21	0	0	209.198	209	CarbamidomethylDTT
591	D:/Documents/Reynaldo/Toppic1.4_GFC/MzML/F_RC_36H_US_1A18_00_HH_18_181027204011_ms2.msalign	1000395	HCD	711	1919.96	101	8	6113.51	6113.53	57	688000	-346.999	sp|Q8NN50|RL21_CORGL	50S ribosomal protein L21 OS=Corynebacterium glutamicum (strain ATCC 13032 / DSM 20300 / BCRC 11384 / JCM 1318 / LMG 3730 / NCIMB 10025) OX=196627 GN=rplU PE=3 SV=1	47	101	V.TTAADKLASVSVNTEIVEHTKGPKIKILKYKNKTGYKKRQGHRQPLTVLKVTGIK.	0	-	0	23	17	3.89e-10	0	0	NA	NA	NA
592	D:/Documents/Reynaldo/Toppic1.4_GFC/MzML/F_RC_36H_US_1A18_00_HH_18_181027204011_ms2.msalign	1000396	HCD	713	1924.65	108	8	6484.56	6484.59	265	97900000	52.9498	sp|Q8NS11|RL32_CORGL	50S ribosomal protein L32 OS=Corynebacterium glutamicum (strain ATCC 13032 / DSM 20300 / BCRC 11384 / JCM 1318 / LMG 3730 / NCIMB 10025) OX=196627 GN=rpmF PE=3 SV=1	2	57	M.AVPKRRMSRANTRMRRSQWKADNVALQEVKIDGQTVRIPRRLVKAAQLGLVDVEQF.	0	-	0	8	5	0.110588	0.00864101	0	NA	NA	NA
593	D:/Documents/Reynaldo/Toppic1.4_GFC/MzML/F_RC_36H_US_1A18_00_HH_18_181027204011_ms2.msalign	1000397	HCD	714	1925.35	56	4	3375.76	3375.86	678	566000	-26.077	sp|Q8NN50|RL21_CORGL	50S ribosomal protein L21 OS=Corynebacterium glutamicum (strain ATCC 13032 / DSM 20300 / BCRC 11384 / JCM 1318 / LMG 3730 / NCIMB 10025) OX=196627 GN=rplU PE=3 SV=1	1	32	.MYAIVKTGGKQYKVAEGDLVKVEKIEGEPGA(S)[-17.9243].V	1	-	0	8	8	0.0011775	0.000539084	0.00147493	-17.9243	-18	15N-oxobutanoic OR Phe->Glu OR Cys->Oxoalanine OR Asp->Pro OR Dehydrated OR Met->Xle OR Glu->pyro-Glu
594	D:/Documents/Reynaldo/Toppic1.4_GFC/MzML/F_RC_36H_US_1A18_00_HH_18_181027204011_ms2.msalign	1000398	HCD	716	1930.01	108	8	6484.56	6484.59	265	97900000	52.9498	sp|Q8NS11|RL32_CORGL	50S ribosomal protein L32 OS=Corynebacterium glutamicum (strain ATCC 13032 / DSM 20300 / BCRC 11384 / JCM 1318 / LMG 3730 / NCIMB 10025) OX=196627 GN=rpmF PE=3 SV=1	2	57	M.AVPKRRMSRANTRMRRSQWKADNVALQEVKIDGQTVRIPRRLVKAAQLGLVDVEQF.	0	-	0	10	6	0.0097604	0.00137773	0	NA	NA	NA
595	D:/Documents/Reynaldo/Toppic1.4_GFC/MzML/F_RC_36H_US_1A18_00_HH_18_181027204011_ms2.msalign	1000399	HCD	717	1930.81	118	9	7092.04	7092.07	34	1210000	40.6062	sp|Q8NN50|RL21_CORGL	50S ribosomal protein L21 OS=Corynebacterium glutamicum (strain ATCC 13032 / DSM 20300 / BCRC 11384 / JCM 1318 / LMG 3730 / NCIMB 10025) OX=196627 GN=rplU PE=3 SV=1	37	101	T.PVLLVDGADVTTAADKLASVSVNTEIVEHTKGPKIKILKYKNKTGYKKRQGHRQPLTVLKVTGIK.	0	-	0	46	32	3.95e-20	0	0	NA	NA	NA
596	D:/Documents/Reynaldo/Toppic1.4_GFC/MzML/F_RC_36H_US_1A18_00_HH_18_181027204011_ms2.msalign	1000400	HCD	719	1935.55	186	14	11181.9	11182.2	239	273000000	50.8118	sp|Q8NN50|RL21_CORGL	50S ribosomal protein L21 OS=Corynebacterium glutamicum (strain ATCC 13032 / DSM 20300 / BCRC 11384 / JCM 1318 / LMG 3730 / NCIMB 10025) OX=196627 GN=rplU PE=3 SV=1	1	101	.MYAIVKTGGKQYKVAEGDLVKVEKIEGEPGASVAL(T)[330.0704]PVLLVDGADVTTAADKLASVSVNTEIVEHTKGPKIKILKYKNKTGYKKRQGHRQPLTVLKVTGIK.	1	-	0	34	27	8.53e-11	0	0	330.07	330	CIGG
597	D:/Documents/Reynaldo/Toppic1.4_GFC/MzML/F_RC_36H_US_1A18_00_HH_18_181027204011_ms2.msalign	1000401	HCD	720	1936.27	111	8	6694.66	6694.86	214	3400000	56.1672	sp|Q8NN50|RL21_CORGL	50S ribosomal protein L21 OS=Corynebacterium glutamicum (strain ATCC 13032 / DSM 20300 / BCRC 11384 / JCM 1318 / LMG 3730 / NCIMB 10025) OX=196627 GN=rplU PE=3 SV=1	41	101	L.(V)[25.0747]DGADVTTAADKLASVSVNTEIVEHTKGPKIKILKYKNKTGYKKRQGHRQPLTVLKVTGIK.	1	-	0	33	22	2.6e-11	0	0	25.0747	25	Cys->Lys OR Met->Arg OR Cyano OR Cys->Gln
598	D:/Documents/Reynaldo/Toppic1.4_GFC/MzML/F_RC_36H_US_1A18_00_HH_18_181027204011_ms2.msalign	1000402	HCD	722	1941.11	186	14	11181.9	11182.2	239	273000000	50.8118	sp|Q8NN50|RL21_CORGL	50S ribosomal protein L21 OS=Corynebacterium glutamicum (strain ATCC 13032 / DSM 20300 / BCRC 11384 / JCM 1318 / LMG 3730 / NCIMB 10025) OX=196627 GN=rplU PE=3 SV=1	1	101	.MYAIVKTGGKQYKVAEGDLVKVEKIEGEPGASVA(LT)[330.1577]PVLLVDGADVTTAADKLASVSVNTEIVEHTKGPKIKILKYKNKTGYKKRQGHRQPLTVLKVTGIK.	1	-	0	23	17	8.65e-05	0	0	330.158	330	CIGG
599	D:/Documents/Reynaldo/Toppic1.4_GFC/MzML/F_RC_36H_US_1A18_00_HH_18_181027204011_ms2.msalign	1000403	HCD	723	1941.85	111	8	6694.65	6694.85	214	3400000	56.1672	sp|Q8NN50|RL21_CORGL	50S ribosomal protein L21 OS=Corynebacterium glutamicum (strain ATCC 13032 / DSM 20300 / BCRC 11384 / JCM 1318 / LMG 3730 / NCIMB 10025) OX=196627 GN=rplU PE=3 SV=1	41	101	L.(V)[25.0684]DGADVTTAADKLASVSVNTEIVEHTKGPKIKILKYKNKTGYKKRQGHRQPLTVLKVTGIK.	1	-	0	23	15	3.16e-05	0	0	25.0684	25	Cys->Lys OR Met->Arg OR Cyano OR Cys->Gln
600	D:/Documents/Reynaldo/Toppic1.4_GFC/MzML/F_RC_36H_US_1A18_00_HH_18_181027204011_ms2.msalign	1000404	HCD	725	1946.71	180	15	10852	10852.1	2	30900000	44.5098	sp|Q8NN50|RL21_CORGL	50S ribosomal protein L21 OS=Corynebacterium glutamicum (strain ATCC 13032 / DSM 20300 / BCRC 11384 / JCM 1318 / LMG 3730 / NCIMB 10025) OX=196627 GN=rplU PE=3 SV=1	1	101	.MYAIVKTGGKQYKVAEGDLVKVEKIEGEPGASVALTPVLLVDGADVTTAADKLASVSVNTEIVEHTKGPKIKILKYKNKTGYKKRQGHRQPLTVLKVTGIK.	0	-	0	48	33	2.64e-21	0	0	NA	NA	NA
601	D:/Documents/Reynaldo/Toppic1.4_GFC/MzML/F_RC_36H_US_1A18_00_HH_18_181027204011_ms2.msalign	1000406	HCD	728	1952.55	180	14	10852	10852.1	2	30900000	44.5098	sp|Q8NN50|RL21_CORGL	50S ribosomal protein L21 OS=Corynebacterium glutamicum (strain ATCC 13032 / DSM 20300 / BCRC 11384 / JCM 1318 / LMG 3730 / NCIMB 10025) OX=196627 GN=rplU PE=3 SV=1	1	101	.MYAIVKTGGKQYKVAEGDLVKVEKIEGEPGASVALTPVLLVDGADVTTAADKLASVSVNTEIVEHTKGPKIKILKYKNKTGYKKRQGHRQPLTVLKVTGIK.	0	-	0	48	32	5.74e-18	0	0	NA	NA	NA
602	D:/Documents/Reynaldo/Toppic1.4_GFC/MzML/F_RC_36H_US_1A18_00_HH_18_181027204011_ms2.msalign	1000407	HCD	729	1953.4	182	14	10922.1	10922.4	134	178000	26.1876	sp|Q8NN50|RL21_CORGL	50S ribosomal protein L21 OS=Corynebacterium glutamicum (strain ATCC 13032 / DSM 20300 / BCRC 11384 / JCM 1318 / LMG 3730 / NCIMB 10025) OX=196627 GN=rplU PE=3 SV=1	1	101	.MYAIVKTGGKQYKVAEGDLVKVEKIEGEPGASVAL(T)[70.3199]PVLLVDGADVTTAADKLASVSVNTEIVEHTKGPKIKILKYKNKTGYKKRQGHRQPLTVLKVTGIK.	1	-	0	49	33	6.71e-15	0	0	70.3199	70	PyruvicAcidIminyl OR Butyryl OR Crotonaldehyde OR Pentylamine
603	D:/Documents/Reynaldo/Toppic1.4_GFC/MzML/F_RC_36H_US_1A18_00_HH_18_181027204011_ms2.msalign	1000408	HCD	731	1958.3	98	7	5907.14	5907.32	806	139000	32.8392	sp|Q8NN50|RL21_CORGL	50S ribosomal protein L21 OS=Corynebacterium glutamicum (strain ATCC 13032 / DSM 20300 / BCRC 11384 / JCM 1318 / LMG 3730 / NCIMB 10025) OX=196627 GN=rplU PE=3 SV=1	1	55	.MYAIVKTGGKQYKVAEGDLVKVEKIEGEPGASVALTPVL(LVDGADVTTAADKL)[292.3137]AS.V	1	-	0	14	11	0.00125937	0.00053749	0.00248447	292.314	292	NA
604	D:/Documents/Reynaldo/Toppic1.4_GFC/MzML/F_RC_36H_US_1A18_00_HH_18_181027204011_ms2.msalign	1000410	HCD	734	1964.37	108	8	6484.56	6484.59	265	97900000	52.9498	sp|Q8NS11|RL32_CORGL	50S ribosomal protein L32 OS=Corynebacterium glutamicum (strain ATCC 13032 / DSM 20300 / BCRC 11384 / JCM 1318 / LMG 3730 / NCIMB 10025) OX=196627 GN=rpmF PE=3 SV=1	2	57	M.AVPKRRMSRANTRMRRSQWKADNVALQEVKIDGQTVRIPRRLVKAAQLGLVDVEQF.	0	-	0	12	7	0.0035336	0.00074184	0	NA	NA	NA
605	D:/Documents/Reynaldo/Toppic1.4_GFC/MzML/F_RC_36H_US_1A18_00_HH_18_181027204011_ms2.msalign	1000412	HCD	737	1970.27	108	8	6484.56	6484.59	265	97900000	52.9498	sp|Q8NS11|RL32_CORGL	50S ribosomal protein L32 OS=Corynebacterium glutamicum (strain ATCC 13032 / DSM 20300 / BCRC 11384 / JCM 1318 / LMG 3730 / NCIMB 10025) OX=196627 GN=rpmF PE=3 SV=1	2	57	M.AVPKRRMSRANTRMRRSQWKADNVALQEVKIDGQTVRIPRRLVKAAQLGLVDVEQF.	0	-	0	12	7	0.0028732	0.000755097	0	NA	NA	NA
606	D:/Documents/Reynaldo/Toppic1.4_GFC/MzML/F_RC_36H_US_1A18_00_HH_18_181027204011_ms2.msalign	1000413	HCD	738	1971.17	188	16	11332.1	11332.2	167	20500000	54.9963	sp|P66326|RS10_CORGL	30S ribosomal protein S10 OS=Corynebacterium glutamicum (strain ATCC 13032 / DSM 20300 / BCRC 11384 / JCM 1318 / LMG 3730 / NCIMB 10025) OX=196627 GN=rpsJ PE=3 SV=1	2	101	M.AGQKIRIRLKAYDHEAIDASARKIVETVTRTGARVVGPVPLPTEKNVYAVIRSPHKYKDSREHFEMRTHKRLIDILDPTPKTVDALMRIDLPASVDVNIQ.	0	-	0	19	14	0.00090984	0.000550812	0	NA	NA	NA
607	D:/Documents/Reynaldo/Toppic1.4_GFC/MzML/F_RC_36H_US_1A18_00_HH_18_181027204011_ms2.msalign	1000414	HCD	740	1976.04	188	15	11332.1	11332.2	167	20500000	54.9963	sp|P66326|RS10_CORGL	30S ribosomal protein S10 OS=Corynebacterium glutamicum (strain ATCC 13032 / DSM 20300 / BCRC 11384 / JCM 1318 / LMG 3730 / NCIMB 10025) OX=196627 GN=rpsJ PE=3 SV=1	2	101	M.AGQKIRIRLKAYDHEAIDASARKIVETVTRTGARVVGPVPLPTEKNVYAVIRSPHKYKDSREHFEMRTHKRLIDILDPTPKTVDALMRIDLPASVDVNIQ.	0	-	0	43	23	4.27e-09	0	0	NA	NA	NA
608	D:/Documents/Reynaldo/Toppic1.4_GFC/MzML/F_RC_36H_US_1A18_00_HH_18_181027204011_ms2.msalign	1000415	HCD	741	1976.8	186	14	11181.9	11182.2	944	273000000	50.8118	sp|P66326|RS10_CORGL	30S ribosomal protein S10 OS=Corynebacterium glutamicum (strain ATCC 13032 / DSM 20300 / BCRC 11384 / JCM 1318 / LMG 3730 / NCIMB 10025) OX=196627 GN=rpsJ PE=3 SV=1	2	101	M.AGQKIRIRLKAYDHEAIDASARKIVETVTRTGARVVGPVPLPTEKNVYAVIRSPHKYKDSREHFEMRTHKRLIDILDPTPKTVDALMRIDLPASVD(VNIQ)[-149.9221].	1	-	0	26	15	0.0119918	0.00181365	0.00853789	-149.922	-150	NA
609	D:/Documents/Reynaldo/Toppic1.4_GFC/MzML/F_RC_36H_US_1A18_00_HH_18_181027204011_ms2.msalign	1000416	HCD	743	1981.54	186	14	11186.1	11186.1	233	556000	29.7865	sp|P66326|RS10_CORGL	30S ribosomal protein S10 OS=Corynebacterium glutamicum (strain ATCC 13032 / DSM 20300 / BCRC 11384 / JCM 1318 / LMG 3730 / NCIMB 10025) OX=196627 GN=rpsJ PE=3 SV=1	2	101	M.AGQKIRIRLKAYDHEAIDASARKIVETVTRTGARVVGPVPLPTEKNVYAVIRSPHKYKDSREHFEMRTHKRLIDILDPTPKTVDALMRIDLPASVD(VNIQ)[-146.0302].	1	-	0	23	17	0.000174379	0.000310752	0	-146.03	-146	NA
610	D:/Documents/Reynaldo/Toppic1.4_GFC/MzML/F_RC_36H_US_1A18_00_HH_18_181027204011_ms2.msalign	1000417	HCD	744	1982.24	181	13	11073	11073.3	390	736000	35.8765	sp|P66326|RS10_CORGL	30S ribosomal protein S10 OS=Corynebacterium glutamicum (strain ATCC 13032 / DSM 20300 / BCRC 11384 / JCM 1318 / LMG 3730 / NCIMB 10025) OX=196627 GN=rpsJ PE=3 SV=1	2	101	M.AGQKIRIRLKAYDHEAIDASARKIVETVTRTGARVVGPVPLPTEKNVYAVIRSPHKYKDSREHFEMRTHKRLIDILDPTPKTVDALMRIDLPASVDV(NIQ)[-258.8669].	1	-	0	27	16	0.0927296	0.00696379	0	-258.867	-259	NA
611	D:/Documents/Reynaldo/Toppic1.4_GFC/MzML/F_RC_36H_US_1A18_00_HH_18_181027204011_ms2.msalign	1000418	HCD	746	1987.23	180	14	10859.9	10860.2	622	389000	26.5854	sp|Q8NN50|RL21_CORGL	50S ribosomal protein L21 OS=Corynebacterium glutamicum (strain ATCC 13032 / DSM 20300 / BCRC 11384 / JCM 1318 / LMG 3730 / NCIMB 10025) OX=196627 GN=rplU PE=3 SV=1	1	101	.MYAIVKTGGKQYKVAEGDLVKVEKIEGEPGASVAL(T)[8.0949]PVLLVDGADVTTAADKLASVSVNTEIVEHTKGPKIKILKYKNKTGYKKRQGHRQPLTVLKVTGIK.	1	-	0	23	18	6.76e-05	0	0	8.0949	8	Label:13C(6)15N(2) OR Glu->His
612	D:/Documents/Reynaldo/Toppic1.4_GFC/MzML/F_RC_36H_US_1A18_00_HH_18_181027204011_ms2.msalign	1000419	HCD	747	1988.15	184	14	11072	11072.3	390	736000	35.8765	sp|P66326|RS10_CORGL	30S ribosomal protein S10 OS=Corynebacterium glutamicum (strain ATCC 13032 / DSM 20300 / BCRC 11384 / JCM 1318 / LMG 3730 / NCIMB 10025) OX=196627 GN=rpsJ PE=3 SV=1	2	101	M.AGQKIRIRLKAYDHEAIDASARKIVETVTRTGARVVGPVPLPTEKNVYAVIRSPHKYKDSREHFEMRTHKRLIDILDPTPKTVDALMRIDLPASVDV(NIQ)[-259.8779].	1	-	0	34	19	0.000164549	0.000311915	0	-259.878	-260	NA
613	D:/Documents/Reynaldo/Toppic1.4_GFC/MzML/F_RC_36H_US_1A18_00_HH_18_181027204011_ms2.msalign	1000420	HCD	749	1993.14	180	14	10858.9	10859.1	622	389000	26.5854	sp|Q8NN50|RL21_CORGL	50S ribosomal protein L21 OS=Corynebacterium glutamicum (strain ATCC 13032 / DSM 20300 / BCRC 11384 / JCM 1318 / LMG 3730 / NCIMB 10025) OX=196627 GN=rplU PE=3 SV=1	1	101	.MYAIVKTGGKQYKVAEGDLVKVEKIEGEPGASVAL(T)[7.0260]PVLLVDGADVTTAADKLASVSVNTEIVEHTKGPKIKILKYKNKTGYKKRQGHRQPLTVLKVTGIK.	1	-	0	20	16	0.00198103	0.000517866	0	7.026	7	Label:13C(6)15N(1) OR Label:2H(6)15N(1) OR Arg->Tyr
614	D:/Documents/Reynaldo/Toppic1.4_GFC/MzML/F_RC_36H_US_1A18_00_HH_18_181027204011_ms2.msalign	1000421	HCD	750	1994.05	86	6	5365.75	5365.77	665	135000	-105.704	sp|P42439|EFTU_CORGL	Elongation factor Tu OS=Corynebacterium glutamicum (strain ATCC 13032 / DSM 20300 / BCRC 11384 / JCM 1318 / LMG 3730 / NCIMB 10025) OX=196627 GN=tuf PE=3 SV=1	2	50	M.(A)[Acetyl]KAKFERTKPHVNIGTIGHVDHGKTTTTAAITKVLADTYPELNEAFAFD.S	0	-	0	10	8	0.000137714	0.000316156	0.00150376	NA	NA	NA
615	D:/Documents/Reynaldo/Toppic1.4_GFC/MzML/F_RC_36H_US_1A18_00_HH_18_181027204011_ms2.msalign	1000422	HCD	752	1999.11	137	11	8238.41	8238.44	104	20000000	55.635	sp|Q8NSV7|IF1_CORGL	Translation initiation factor IF-1 OS=Corynebacterium glutamicum (strain ATCC 13032 / DSM 20300 / BCRC 11384 / JCM 1318 / LMG 3730 / NCIMB 10025) OX=196627 GN=infA PE=3 SV=1	2	72	M.AKEGAIEVEGRIVEPLPNAMFRVELDNGHKVLAHISGKMRQHYIRILPEDRVVVELSPYDLTRGRIVYRYK.	0	-	0	30	26	1.98e-13	0	0	NA	NA	NA
616	D:/Documents/Reynaldo/Toppic1.4_GFC/MzML/F_RC_36H_US_1A18_00_HH_18_181027204011_ms2.msalign	1000424	HCD	755	2004.74	137	11	8238.41	8238.44	104	20000000	55.635	sp|Q8NSV7|IF1_CORGL	Translation initiation factor IF-1 OS=Corynebacterium glutamicum (strain ATCC 13032 / DSM 20300 / BCRC 11384 / JCM 1318 / LMG 3730 / NCIMB 10025) OX=196627 GN=infA PE=3 SV=1	2	72	M.AKEGAIEVEGRIVEPLPNAMFRVELDNGHKVLAHISGKMRQHYIRILPEDRVVVELSPYDLTRGRIVYRYK.	0	-	0	41	30	1.13e-15	0	0	NA	NA	NA
617	D:/Documents/Reynaldo/Toppic1.4_GFC/MzML/F_RC_36H_US_1A18_00_HH_18_181027204011_ms2.msalign	1000425	HCD	756	2005.44	108	9	6484.56	6484.59	265	97900000	52.9498	sp|Q8NS11|RL32_CORGL	50S ribosomal protein L32 OS=Corynebacterium glutamicum (strain ATCC 13032 / DSM 20300 / BCRC 11384 / JCM 1318 / LMG 3730 / NCIMB 10025) OX=196627 GN=rpmF PE=3 SV=1	2	57	M.AVPKRRMSRANTRMRRSQWKADNVALQEVKIDGQTVRIPRRLVKAAQLGLVDVEQF.	0	-	0	10	8	0.0009153	0.000550661	0	NA	NA	NA
618	D:/Documents/Reynaldo/Toppic1.4_GFC/MzML/F_RC_36H_US_1A18_00_HH_18_181027204011_ms2.msalign	1000426	HCD	758	2010.23	109	9	6547.49	6547.68	880	1130000	54.57	sp|Q8NS11|RL32_CORGL	50S ribosomal protein L32 OS=Corynebacterium glutamicum (strain ATCC 13032 / DSM 20300 / BCRC 11384 / JCM 1318 / LMG 3730 / NCIMB 10025) OX=196627 GN=rpmF PE=3 SV=1	2	57	M.AVPKRRMSRANTRMRRSQWKADNVALQEVKIDGQTVRIPRRLVKAAQLGLVDVEQ(F)[63.0955].	1	-	0	16	11	0.00499867	0.000720634	0.00341686	63.0955	63	AEC-MAEC:2H(4)
619	D:/Documents/Reynaldo/Toppic1.4_GFC/MzML/F_RC_36H_US_1A18_00_HH_18_181027204011_ms2.msalign	1000427	HCD	759	2011.07	108	9	6484.57	6484.59	265	97900000	52.9498	sp|Q8NS11|RL32_CORGL	50S ribosomal protein L32 OS=Corynebacterium glutamicum (strain ATCC 13032 / DSM 20300 / BCRC 11384 / JCM 1318 / LMG 3730 / NCIMB 10025) OX=196627 GN=rpmF PE=3 SV=1	2	57	M.AVPKRRMSRANTRMRRSQWKADNVALQEVKIDGQTVRIPRRLVKAAQLGLVDVEQF.	0	-	0	11	8	0.00161822	0.000525486	0	NA	NA	NA
620	D:/Documents/Reynaldo/Toppic1.4_GFC/MzML/F_RC_36H_US_1A18_00_HH_18_181027204011_ms2.msalign	1000428	HCD	761	2015.91	188	15	11332.1	11332.2	167	20500000	54.9963	sp|P66326|RS10_CORGL	30S ribosomal protein S10 OS=Corynebacterium glutamicum (strain ATCC 13032 / DSM 20300 / BCRC 11384 / JCM 1318 / LMG 3730 / NCIMB 10025) OX=196627 GN=rpsJ PE=3 SV=1	2	101	M.AGQKIRIRLKAYDHEAIDASARKIVETVTRTGARVVGPVPLPTEKNVYAVIRSPHKYKDSREHFEMRTHKRLIDILDPTPKTVDALMRIDLPASVDVNIQ.	0	-	0	14	10	0.112914	0.00862914	0	NA	NA	NA
621	D:/Documents/Reynaldo/Toppic1.4_GFC/MzML/F_RC_36H_US_1A18_00_HH_18_181027204011_ms2.msalign	1000433	HCD	768	2028.14	180	15	10852.1	10852.1	2	30900000	44.5098	sp|Q8NN50|RL21_CORGL	50S ribosomal protein L21 OS=Corynebacterium glutamicum (strain ATCC 13032 / DSM 20300 / BCRC 11384 / JCM 1318 / LMG 3730 / NCIMB 10025) OX=196627 GN=rplU PE=3 SV=1	1	101	.MYAIVKTGGKQYKVAEGDLVKVEKIEGEPGASVALTPVLLVDGADVTTAADKLASVSVNTEIVEHTKGPKIKILKYKNKTGYKKRQGHRQPLTVLKVTGIK.	0	-	0	12	9	0.0034454	0.000743494	0	NA	NA	NA
622	D:/Documents/Reynaldo/Toppic1.4_GFC/MzML/F_RC_36H_US_1A18_00_HH_18_181027204011_ms2.msalign	1000434	HCD	770	2033.25	180	15	10852	10852.1	2	30900000	44.5098	sp|Q8NN50|RL21_CORGL	50S ribosomal protein L21 OS=Corynebacterium glutamicum (strain ATCC 13032 / DSM 20300 / BCRC 11384 / JCM 1318 / LMG 3730 / NCIMB 10025) OX=196627 GN=rplU PE=3 SV=1	1	101	.MYAIVKTGGKQYKVAEGDLVKVEKIEGEPGASVALTPVLLVDGADVTTAADKLASVSVNTEIVEHTKGPKIKILKYKNKTGYKKRQGHRQPLTVLKVTGIK.	0	-	0	14	11	0.00138122	0.000533618	0	NA	NA	NA
623	D:/Documents/Reynaldo/Toppic1.4_GFC/MzML/F_RC_36H_US_1A18_00_HH_18_181027204011_ms2.msalign	1000435	HCD	771	2034.25	82	5	5548.89	5548.91	655	54800	-350.944	sp|Q8NLY6|DNAK_CORGL	Chaperone protein DnaK OS=Corynebacterium glutamicum (strain ATCC 13032 / DSM 20300 / BCRC 11384 / JCM 1318 / LMG 3730 / NCIMB 10025) OX=196627 GN=dnaK PE=3 SV=1	2	57	M.GRAVGIDLGTTNSVVSVLEGGEPVVIANAEGSRTTPSVVAFAKNGEVLVGQSAKNQ.A	0	-	0	11	11	0.000118656	0.000320102	0.00152672	NA	NA	NA
624	D:/Documents/Reynaldo/Toppic1.4_GFC/MzML/F_RC_36H_US_1A18_00_HH_18_181027204011_ms2.msalign	1000436	HCD	773	2039.41	137	11	8238.4	8238.44	104	20000000	55.635	sp|Q8NSV7|IF1_CORGL	Translation initiation factor IF-1 OS=Corynebacterium glutamicum (strain ATCC 13032 / DSM 20300 / BCRC 11384 / JCM 1318 / LMG 3730 / NCIMB 10025) OX=196627 GN=infA PE=3 SV=1	2	72	M.AKEGAIEVEGRIVEPLPNAMFRVELDNGHKVLAHISGKMRQHYIRILPEDRVVVELSPYDLTRGRIVYRYK.	0	-	0	12	9	0.0051994	0.000717703	0	NA	NA	NA
625	D:/Documents/Reynaldo/Toppic1.4_GFC/MzML/F_RC_36H_US_1A18_00_HH_18_181027204011_ms2.msalign	1000437	HCD	774	2040.41	97	6	5836.03	5836.05	354	426000	47.9567	sp|P42439|EFTU_CORGL	Elongation factor Tu OS=Corynebacterium glutamicum (strain ATCC 13032 / DSM 20300 / BCRC 11384 / JCM 1318 / LMG 3730 / NCIMB 10025) OX=196627 GN=tuf PE=3 SV=1	2	54	M.(A)[Acetyl]KAKFERTKPHVNIGTIGHVDHGKTTTTAAITKVLADTYPELNEAFA(FDSIDK)[27.0403].A	1	-	0	20	18	2.43e-08	0	0	NA	NA	NA
626	D:/Documents/Reynaldo/Toppic1.4_GFC/MzML/F_RC_36H_US_1A18_00_HH_18_181027204011_ms2.msalign	1000438	HCD	776	2045.46	108	9	6484.56	6484.59	265	97900000	52.9498	sp|Q8NS11|RL32_CORGL	50S ribosomal protein L32 OS=Corynebacterium glutamicum (strain ATCC 13032 / DSM 20300 / BCRC 11384 / JCM 1318 / LMG 3730 / NCIMB 10025) OX=196627 GN=rpmF PE=3 SV=1	2	57	M.AVPKRRMSRANTRMRRSQWKADNVALQEVKIDGQTVRIPRRLVKAAQLGLVDVEQF.	0	-	0	11	8	0.00171138	0.000523834	0	NA	NA	NA
627	D:/Documents/Reynaldo/Toppic1.4_GFC/MzML/F_RC_36H_US_1A18_00_HH_18_181027204011_ms2.msalign	1000439	HCD	777	2046.53	137	11	8238.41	8238.44	104	20000000	55.635	sp|Q8NSV7|IF1_CORGL	Translation initiation factor IF-1 OS=Corynebacterium glutamicum (strain ATCC 13032 / DSM 20300 / BCRC 11384 / JCM 1318 / LMG 3730 / NCIMB 10025) OX=196627 GN=infA PE=3 SV=1	2	72	M.AKEGAIEVEGRIVEPLPNAMFRVELDNGHKVLAHISGKMRQHYIRILPEDRVVVELSPYDLTRGRIVYRYK.	0	-	0	8	7	0.032576	0.00256465	0	NA	NA	NA
628	D:/Documents/Reynaldo/Toppic1.4_GFC/MzML/F_RC_36H_US_1A18_00_HH_18_181027204011_ms2.msalign	1000441	HCD	780	2052.63	97	6	5836.04	5836.05	354	426000	47.9567	sp|P42439|EFTU_CORGL	Elongation factor Tu OS=Corynebacterium glutamicum (strain ATCC 13032 / DSM 20300 / BCRC 11384 / JCM 1318 / LMG 3730 / NCIMB 10025) OX=196627 GN=tuf PE=3 SV=1	2	56	M.(A)[Acetyl]KAKFERTKPHVNIGTIGHVDHGKTTTTAAITKVLADTYPELNEAFA(FDSIDK)[-141.0505]AP.E	1	-	0	15	15	2.38e-05	0	0	NA	NA	NA
629	D:/Documents/Reynaldo/Toppic1.4_GFC/MzML/F_RC_36H_US_1A18_00_HH_18_181027204011_ms2.msalign	1000442	HCD	782	2057.69	99	6	5974.83	5974.86	590	280000	39.7855	sp|Q8NSV1|RL17_CORGL	50S ribosomal protein L17 OS=Corynebacterium glutamicum (strain ATCC 13032 / DSM 20300 / BCRC 11384 / JCM 1318 / LMG 3730 / NCIMB 10025) OX=196627 GN=rplQ PE=3 SV=1	107	163	D.NAPMSQISLVLEETVSAEASRATRASASKKAAEEAETEEVVEAPAEETATEEAAEEK.	0	-	0	11	10	3.32e-05	0	0	NA	NA	NA
630	D:/Documents/Reynaldo/Toppic1.4_GFC/MzML/F_RC_36H_US_1A18_00_HH_18_181027204011_ms2.msalign	1000443	HCD	783	2058.78	188	15	11332.1	11332.2	167	20500000	54.9963	sp|P66326|RS10_CORGL	30S ribosomal protein S10 OS=Corynebacterium glutamicum (strain ATCC 13032 / DSM 20300 / BCRC 11384 / JCM 1318 / LMG 3730 / NCIMB 10025) OX=196627 GN=rpsJ PE=3 SV=1	2	101	M.AGQKIRIRLKAYDHEAIDASARKIVETVTRTGARVVGPVPLPTEKNVYAVIRSPHKYKDSREHFEMRTHKRLIDILDPTPKTVDALMRIDLPASVDVNIQ.	0	-	0	11	9	0.113452	0.00862238	0	NA	NA	NA
631	D:/Documents/Reynaldo/Toppic1.4_GFC/MzML/F_RC_36H_US_1A18_00_HH_18_181027204011_ms2.msalign	1000451	HCD	795	2083.43	108	9	6483.56	6484.59	265	97900000	52.9498	sp|Q8NS11|RL32_CORGL	50S ribosomal protein L32 OS=Corynebacterium glutamicum (strain ATCC 13032 / DSM 20300 / BCRC 11384 / JCM 1318 / LMG 3730 / NCIMB 10025) OX=196627 GN=rpmF PE=3 SV=1	2	57	M.AVPKRRMSRANTRMRRSQWKADNVALQEVKIDGQTVRIPRRLVKAAQLGLVDVEQF.	0	-	0	10	7	0.0043454	0.000730816	0	NA	NA	NA
632	D:/Documents/Reynaldo/Toppic1.4_GFC/MzML/F_RC_36H_US_1A18_00_HH_18_181027204011_ms2.msalign	1000454	HCD	800	2094.66	172	19	10338.5	10338.5	62	6690000	35.4274	sp|P66482|RS19_CORGL	30S ribosomal protein S19 OS=Corynebacterium glutamicum (strain ATCC 13032 / DSM 20300 / BCRC 11384 / JCM 1318 / LMG 3730 / NCIMB 10025) OX=196627 GN=rpsS PE=3 SV=1	2	92	M.PRSLKKGPFVDEHLLNKVDAQNEKGTKQVIKTWSRRSTILPDFIGHTFAVHDGRKHVPVFVDDA(M)[15.9824]VGHKLGEFAPTKTFKGHVKDDKKGRR.	1	-	0	20	14	0.10196	0.00810437	0	15.9824	16	Ser->Cys OR Methyl:2H(2) OR Pro->Xle OR Asp->Met OR Val->Asp OR Oxidation OR Xle->Glu OR Phe->Tyr OR Met->Phe OR Ala->Ser OR Carboxy->Thiocarboxy
633	D:/Documents/Reynaldo/Toppic1.4_GFC/MzML/F_RC_36H_US_1A18_00_HH_18_181027204011_ms2.msalign	1000456	HCD	803	2100.77	172	18	10337.5	10337.5	62	6690000	35.4274	sp|P66482|RS19_CORGL	30S ribosomal protein S19 OS=Corynebacterium glutamicum (strain ATCC 13032 / DSM 20300 / BCRC 11384 / JCM 1318 / LMG 3730 / NCIMB 10025) OX=196627 GN=rpsS PE=3 SV=1	2	92	M.PRSLKKGPFVDEHLLNKVDAQNEKGTKQVIKTWSRRSTILPDFIGHTFAVHDGRKHVPVFVDD(AM)[14.9815]VGHKLGEFAPTKTFKGHVKDDKKGRR.	1	-	0	19	14	0.0278401	0.00259011	0	14.9815	15	Methyl+Deamidated OR Val->Asn OR Hydroxamic_acid OR Xle->Gln OR Xle->Lys OR Asn->Glu OR Lys->AminoadipicAcid OR Amino
634	D:/Documents/Reynaldo/Toppic1.4_GFC/MzML/F_RC_36H_US_1A18_00_HH_18_181027204011_ms2.msalign	1000472	HCD	827	2149.64	294	19	17695.4	17695.4	89	7730000	50.4565	sp|Q8NNX3|RS16_CORGL	30S ribosomal protein S16 OS=Corynebacterium glutamicum (strain ATCC 13032 / DSM 20300 / BCRC 11384 / JCM 1318 / LMG 3730 / NCIMB 10025) OX=196627 GN=rpsP PE=3 SV=1	2	165	M.AVKIKLQRLGKIRTPHYRVVIADARTKRDGKVIENIGIYEPKAEPSVIKINSERAQHWLSVGAQPTEAVAALLKVTGDWQKFKGIEGAEGTLRVAEPKPSKLELFNQALSEANNGPTAEAITEKKKKAREDKEAKEAAEKAAAEKAAAAESEEAPAEEAAAEEA.	0	-	0	20	17	0.0196424	0.00198544	0	NA	NA	NA
635	D:/Documents/Reynaldo/Toppic1.4_GFC/MzML/F_RC_36H_US_1A18_00_HH_18_181027204011_ms2.msalign	1000477	HCD	834	2162.77	174	16	10458.6	10458.9	557	801000	29.5029	sp|P66482|RS19_CORGL	30S ribosomal protein S19 OS=Corynebacterium glutamicum (strain ATCC 13032 / DSM 20300 / BCRC 11384 / JCM 1318 / LMG 3730 / NCIMB 10025) OX=196627 GN=rpsS PE=3 SV=1	2	92	M.PRSLKKGPFVDEHLLNKVDAQNEKGTKQVIKTWSRRSTILPDFIGHTFAVHDGRKHVPVFVDD(A)[136.3681]MVGHKLGEFAPTKTFKGHVKDDKKGRR.	1	-	0	25	20	1.74e-05	0	0	136.368	136	4-ONE+Delta:H(-2)O(-1) OR CAF OR GIST-Quat:2H(9) OR BEMAD_ST OR Diethylphosphate
636	D:/Documents/Reynaldo/Toppic1.4_GFC/MzML/F_RC_36H_US_1A18_00_HH_18_181027204011_ms2.msalign	1000478	HCD	836	2167.78	172	16	10338.5	10338.5	62	6690000	35.4274	sp|P66482|RS19_CORGL	30S ribosomal protein S19 OS=Corynebacterium glutamicum (strain ATCC 13032 / DSM 20300 / BCRC 11384 / JCM 1318 / LMG 3730 / NCIMB 10025) OX=196627 GN=rpsS PE=3 SV=1	2	92	M.PRSLKKGPFVDEHLLNKVDAQNEKGTKQVIKTWSRRSTILPDFIGHTFAVHDGRKHVPVFVDDA(MVGHKLGEFA)[15.9895]PTKTFKGHVKDDKKGRR.	1	-	0	23	18	0.000139022	0.000315756	0	15.9895	16	Ser->Cys OR Methyl:2H(2) OR Pro->Xle OR Asp->Met OR Val->Asp OR Oxidation OR Xle->Glu OR Phe->Tyr OR Met->Phe OR Ala->Ser OR Carboxy->Thiocarboxy
637	D:/Documents/Reynaldo/Toppic1.4_GFC/MzML/F_RC_36H_US_1A18_00_HH_18_181027204011_ms2.msalign	1000480	HCD	839	2173.9	172	15	10338.5	10338.5	62	6690000	35.4274	sp|P66482|RS19_CORGL	30S ribosomal protein S19 OS=Corynebacterium glutamicum (strain ATCC 13032 / DSM 20300 / BCRC 11384 / JCM 1318 / LMG 3730 / NCIMB 10025) OX=196627 GN=rpsS PE=3 SV=1	2	92	M.PRSLKKGPFVDEHLLNKVDAQNEKGTKQVIKTWSRRSTILPDFIGHTFAVHDGRKHVPVFVDD(AM)[16.0133]VGHKLGEFAPTKTFKGHVKDDKKGRR.	1	-	0	19	16	0.00174639	0.000522466	0	16.0133	16	Ser->Cys OR Methyl:2H(2) OR Pro->Xle OR Asp->Met OR Val->Asp OR Oxidation OR Xle->Glu OR Phe->Tyr OR Met->Phe OR Ala->Ser OR Carboxy->Thiocarboxy
638	D:/Documents/Reynaldo/Toppic1.4_GFC/MzML/F_RC_36H_US_1A18_00_HH_18_181027204011_ms2.msalign	1000486	HCD	848	2192.07	172	12	10321.5	10322.5	6	149000000	50.25	sp|P66482|RS19_CORGL	30S ribosomal protein S19 OS=Corynebacterium glutamicum (strain ATCC 13032 / DSM 20300 / BCRC 11384 / JCM 1318 / LMG 3730 / NCIMB 10025) OX=196627 GN=rpsS PE=3 SV=1	2	92	M.PRSLKKGPFVDEHLLNKVDAQNEKGTKQVIKTWSRRSTILPDFIGHTFAVHDGRKHVPVFVDDAMVGHKLGEFAPTKTFKGHVKDDKKGRR.	0	-	0	11	11	0.0190538	0.00199247	0	NA	NA	NA
639	D:/Documents/Reynaldo/Toppic1.4_GFC/MzML/F_RC_36H_US_1A18_00_HH_18_181027204011_ms2.msalign	1000487	HCD	850	2197.24	114	10	6854.69	6854.77	131	1920000	-347.002	sp|P66482|RS19_CORGL	30S ribosomal protein S19 OS=Corynebacterium glutamicum (strain ATCC 13032 / DSM 20300 / BCRC 11384 / JCM 1318 / LMG 3730 / NCIMB 10025) OX=196627 GN=rpsS PE=3 SV=1	33	92	K.(TWSRRSTILPDFIGHTFAVHDGRKHV)[30.1818]PVFVDDAMVGHKLGEFAPTKTFKGHVKDDKKGRR.	1	-	0	19	14	0.000363884	0.0002936	0	30.1818	30	Hydroxymethyl OR Quinone OR Arg->Trp OR Thr->Met OR Gly->Ser OR methylol OR Val->Glu OR Ala->Thr
640	D:/Documents/Reynaldo/Toppic1.4_GFC/MzML/F_RC_36H_US_1A18_00_HH_18_181027204011_ms2.msalign	1000489	HCD	853	2203.08	193	19	11593.1	11594.2	248	13800000	45.9498	sp|Q8NS17|RS14_CORGL	30S ribosomal protein S14 OS=Corynebacterium glutamicum (strain ATCC 13032 / DSM 20300 / BCRC 11384 / JCM 1318 / LMG 3730 / NCIMB 10025) OX=196627 GN=rpsN PE=3 SV=1	2	101	M.AKKSKIAKNEKRKEIVARYAERRAELKAIISNPNTSDEDRLDAQFELNSQPRDAAAVRVRNRDSHDGRPRGYLRKFGLSRVRMREMAHRGELPGVRKSSW.	0	-	0	11	9	0.072032	0.00567146	0	NA	NA	NA
641	D:/Documents/Reynaldo/Toppic1.4_GFC/MzML/F_RC_36H_US_1A18_00_HH_18_181027204011_ms2.msalign	1000490	HCD	854	2203.81	174	17	10482.6	10482.7	208	41000000	49.0441	sp|P66482|RS19_CORGL	30S ribosomal protein S19 OS=Corynebacterium glutamicum (strain ATCC 13032 / DSM 20300 / BCRC 11384 / JCM 1318 / LMG 3730 / NCIMB 10025) OX=196627 GN=rpsS PE=3 SV=1	2	92	M.PRSLKKGPFVDEHLLNK(VDAQNEKGTKQVI)[160.1216]KTWSRRSTILPDFIGHTFAVHDGRKHVPVFVDDAMVGHKLGEFAPTKTFKGHVKDDKKGRR.	1	-	0	32	29	2.08e-11	0	0	160.122	160	pyrophospho OR Lys+O(2) OR glucosone
642	D:/Documents/Reynaldo/Toppic1.4_GFC/MzML/F_RC_36H_US_1A18_00_HH_18_181027204011_ms2.msalign	1000491	HCD	856	2208.52	172	17	10322.5	10322.5	6	149000000	50.25	sp|P66482|RS19_CORGL	30S ribosomal protein S19 OS=Corynebacterium glutamicum (strain ATCC 13032 / DSM 20300 / BCRC 11384 / JCM 1318 / LMG 3730 / NCIMB 10025) OX=196627 GN=rpsS PE=3 SV=1	2	92	M.PRSLKKGPFVDEHLLNKVDAQNEKGTKQVIKTWSRRSTILPDFIGHTFAVHDGRKHVPVFVDDAMVGHKLGEFAPTKTFKGHVKDDKKGRR.	0	-	0	64	35	2.12e-18	0	0	NA	NA	NA
643	D:/Documents/Reynaldo/Toppic1.4_GFC/MzML/F_RC_36H_US_1A18_00_HH_18_181027204011_ms2.msalign	1000492	HCD	857	2209.19	193	15	11594.1	11594.2	248	13800000	45.9498	sp|Q8NS17|RS14_CORGL	30S ribosomal protein S14 OS=Corynebacterium glutamicum (strain ATCC 13032 / DSM 20300 / BCRC 11384 / JCM 1318 / LMG 3730 / NCIMB 10025) OX=196627 GN=rpsN PE=3 SV=1	2	101	M.AKKSKIAKNEKRKEIVARYAERRAELKAIISNPNTSDEDRLDAQFELNSQPRDAAAVRVRNRDSHDGRPRGYLRKFGLSRVRMREMAHRGELPGVRKSSW.	0	-	0	17	12	0.0119394	0.00181447	0	NA	NA	NA
644	D:/Documents/Reynaldo/Toppic1.4_GFC/MzML/F_RC_36H_US_1A18_00_HH_18_181027204011_ms2.msalign	1000493	HCD	859	2214.2	172	17	10322.5	10322.5	6	149000000	50.25	sp|P66482|RS19_CORGL	30S ribosomal protein S19 OS=Corynebacterium glutamicum (strain ATCC 13032 / DSM 20300 / BCRC 11384 / JCM 1318 / LMG 3730 / NCIMB 10025) OX=196627 GN=rpsS PE=3 SV=1	2	92	M.PRSLKKGPFVDEHLLNKVDAQNEKGTKQVIKTWSRRSTILPDFIGHTFAVHDGRKHVPVFVDDAMVGHKLGEFAPTKTFKGHVKDDKKGRR.	0	-	0	64	36	4.49e-20	0	0	NA	NA	NA
645	D:/Documents/Reynaldo/Toppic1.4_GFC/MzML/F_RC_36H_US_1A18_00_HH_18_181027204011_ms2.msalign	1000494	HCD	860	2214.88	174	17	10441.6	10441.6	83	45900000	47.2153	sp|P66482|RS19_CORGL	30S ribosomal protein S19 OS=Corynebacterium glutamicum (strain ATCC 13032 / DSM 20300 / BCRC 11384 / JCM 1318 / LMG 3730 / NCIMB 10025) OX=196627 GN=rpsS PE=3 SV=1	2	92	M.PRSLKKGPFVDEHLLNKVDAQNEKGTKQVIKTWSRRSTILPD(FIGHTFAVHD)[119.0323]GRKHVPVFVDDAMVGHKLGEFAPTKTFKGHVKDDKKGRR.	1	-	0	44	33	5.44e-14	0	0	119.032	119	Pyridylacetyl OR Phenylisocyanate OR Cysteinyl
646	D:/Documents/Reynaldo/Toppic1.4_GFC/MzML/F_RC_36H_US_1A18_00_HH_18_181027204011_ms2.msalign	1000495	HCD	862	2219.51	174	16	10441.6	10441.6	83	45900000	47.2153	sp|P66482|RS19_CORGL	30S ribosomal protein S19 OS=Corynebacterium glutamicum (strain ATCC 13032 / DSM 20300 / BCRC 11384 / JCM 1318 / LMG 3730 / NCIMB 10025) OX=196627 GN=rpsS PE=3 SV=1	2	92	M.PRSLKKGPFVDEHLLNKVDAQNEKGTKQVIKTWSRRSTILPDFIGH(TF)[119.0334]AVHDGRKHVPVFVDDAMVGHKLGEFAPTKTFKGHVKDDKKGRR.	1	-	0	42	27	2e-10	0	0	119.033	119	Pyridylacetyl OR Phenylisocyanate OR Cysteinyl
647	D:/Documents/Reynaldo/Toppic1.4_GFC/MzML/F_RC_36H_US_1A18_00_HH_18_181027204011_ms2.msalign	1000497	HCD	865	2225.11	119	6	7151.45	7151.49	3	24100000	57.1171	tr|Q8NTX7|Q8NTX7_CORGL	Cold shock proteins OS=Corynebacterium glutamicum (strain ATCC 13032 / DSM 20300 / BCRC 11384 / JCM 1318 / LMG 3730 / NCIMB 10025) OX=196627 GN=Cgl0174 PE=4 SV=1	2	67	M.AQGTVKWFNGEKGFGFIAPNDGSADLFVHYSEIQGSGFRNLEENQPVEFEVGEGAKGPQAQQVRAL.	0	-	0	39	37	2.86e-23	0	0	NA	NA	NA
648	D:/Documents/Reynaldo/Toppic1.4_GFC/MzML/F_RC_36H_US_1A18_00_HH_18_181027204011_ms2.msalign	1000498	HCD	866	2225.96	174	16	10483.6	10483.9	67	41000000	49.0441	sp|P66482|RS19_CORGL	30S ribosomal protein S19 OS=Corynebacterium glutamicum (strain ATCC 13032 / DSM 20300 / BCRC 11384 / JCM 1318 / LMG 3730 / NCIMB 10025) OX=196627 GN=rpsS PE=3 SV=1	2	92	M.PRSLKKGPFVDEHLLNKVDAQNEKGTKQVIKTWSRRSTILPDFIGHTFAVHDGRKHVPVFVD(D)[161.4111]AMVGHKLGEFAPTKTFKGHVKDDKKGRR.	1	-	0	46	33	1.42e-13	0	0	161.411	161	HexN OR DYn-2 OR SulfanilicAcid:13C(6) OR Glu+O(2)
649	D:/Documents/Reynaldo/Toppic1.4_GFC/MzML/F_RC_36H_US_1A18_00_HH_18_181027204011_ms2.msalign	1000499	HCD	868	2230.57	119	6	7151.45	7151.49	3	24100000	57.1171	tr|Q8NTX7|Q8NTX7_CORGL	Cold shock proteins OS=Corynebacterium glutamicum (strain ATCC 13032 / DSM 20300 / BCRC 11384 / JCM 1318 / LMG 3730 / NCIMB 10025) OX=196627 GN=Cgl0174 PE=4 SV=1	2	67	M.AQGTVKWFNGEKGFGFIAPNDGSADLFVHYSEIQGSGFRNLEENQPVEFEVGEGAKGPQAQQVRAL.	0	-	0	15	15	1.13e-08	0	0	NA	NA	NA
650	D:/Documents/Reynaldo/Toppic1.4_GFC/MzML/F_RC_36H_US_1A18_00_HH_18_181027204011_ms2.msalign	1000500	HCD	869	2231.61	174	15	10483.6	10483.7	67	41000000	49.0441	sp|P66482|RS19_CORGL	30S ribosomal protein S19 OS=Corynebacterium glutamicum (strain ATCC 13032 / DSM 20300 / BCRC 11384 / JCM 1318 / LMG 3730 / NCIMB 10025) OX=196627 GN=rpsS PE=3 SV=1	2	92	M.PRSLKKGPFVDEHLLNKVDAQNEKGTKQVIKTWSRRSTILPDF(IGHTF)[161.1283]AVHDGRKHVPVFVDDAMVGHKLGEFAPTKTFKGHVKDDKKGRR.	1	-	0	41	33	1.35e-13	0	0	161.128	161	HexN OR DYn-2 OR SulfanilicAcid:13C(6) OR Glu+O(2)
651	D:/Documents/Reynaldo/Toppic1.4_GFC/MzML/F_RC_36H_US_1A18_00_HH_18_181027204011_ms2.msalign	1000501	HCD	871	2236.25	114	10	6855.69	6855.62	131	1920000	-347.002	sp|P66482|RS19_CORGL	30S ribosomal protein S19 OS=Corynebacterium glutamicum (strain ATCC 13032 / DSM 20300 / BCRC 11384 / JCM 1318 / LMG 3730 / NCIMB 10025) OX=196627 GN=rpsS PE=3 SV=1	33	92	K.(TWSRRST)[31.0334]ILPDFIGHTFAVHDGRKHVPVFVDDAMVGHKLGEFAPTKTFKGHVKDDKKGRR.	1	-	0	18	14	8.91e-05	0.000327439	0	31.0334	31	Pro->Lys OR Pro->Gln
652	D:/Documents/Reynaldo/Toppic1.4_GFC/MzML/F_RC_36H_US_1A18_00_HH_18_181027204011_ms2.msalign	1000502	HCD	872	2236.91	119	10	7184.81	7184.83	194	1810000	-341.093	sp|P66482|RS19_CORGL	30S ribosomal protein S19 OS=Corynebacterium glutamicum (strain ATCC 13032 / DSM 20300 / BCRC 11384 / JCM 1318 / LMG 3730 / NCIMB 10025) OX=196627 GN=rpsS PE=3 SV=1	2	64	M.PRSLKKGPFVDEHLLNKVDAQNEKGTKQVIKTWSRRSTILPDFIGHTFAVHDGRKHVPVFV(D)[-18.0129]D.A	1	-	0	17	15	0.00476496	0.000724813	0	-18.0129	-18	15N-oxobutanoic OR Phe->Glu OR Cys->Oxoalanine OR Asp->Pro OR Dehydrated OR Met->Xle OR Glu->pyro-Glu
653	D:/Documents/Reynaldo/Toppic1.4_GFC/MzML/F_RC_36H_US_1A18_00_HH_18_181027204011_ms2.msalign	1000503	HCD	874	2241.91	114	10	6854.69	6854.73	131	1920000	-347.002	sp|P66482|RS19_CORGL	30S ribosomal protein S19 OS=Corynebacterium glutamicum (strain ATCC 13032 / DSM 20300 / BCRC 11384 / JCM 1318 / LMG 3730 / NCIMB 10025) OX=196627 GN=rpsS PE=3 SV=1	34	92	T.(WSRRSTILPDFIGHTFAVHD)[131.1901]GRKHVPVFVDDAMVGHKLGEFAPTKTFKGHVKDDKKGRR.	1	-	0	26	19	6.11e-09	0	0	131.19	131	HN3_mustard
654	D:/Documents/Reynaldo/Toppic1.4_GFC/MzML/F_RC_36H_US_1A18_00_HH_18_181027204011_ms2.msalign	1000504	HCD	875	2242.57	181	16	10911.8	10912.1	496	308000	-349.406	sp|P66482|RS19_CORGL	30S ribosomal protein S19 OS=Corynebacterium glutamicum (strain ATCC 13032 / DSM 20300 / BCRC 11384 / JCM 1318 / LMG 3730 / NCIMB 10025) OX=196627 GN=rpsS PE=3 SV=1	1	92	.(M)[458.5184]PRSLKKGPFVDEHLLNKVDAQNEKGTKQVIKTWSRRSTILPDFIGHTFAVHDGRKHVPVFVDDAMVGHKLGEFAPTKTFKGHVKDDKKGRR.	1	-	0	26	20	4.17e-06	0	0	458.518	459	NA
655	D:/Documents/Reynaldo/Toppic1.4_GFC/MzML/F_RC_36H_US_1A18_00_HH_18_181027204011_ms2.msalign	1000505	HCD	877	2247.23	172	17	10322.5	10322.5	6	149000000	50.25	sp|P66482|RS19_CORGL	30S ribosomal protein S19 OS=Corynebacterium glutamicum (strain ATCC 13032 / DSM 20300 / BCRC 11384 / JCM 1318 / LMG 3730 / NCIMB 10025) OX=196627 GN=rpsS PE=3 SV=1	2	92	M.PRSLKKGPFVDEHLLNKVDAQNEKGTKQVIKTWSRRSTILPDFIGHTFAVHDGRKHVPVFVDDAMVGHKLGEFAPTKTFKGHVKDDKKGRR.	0	-	0	56	35	8.97e-21	0	0	NA	NA	NA
656	D:/Documents/Reynaldo/Toppic1.4_GFC/MzML/F_RC_36H_US_1A18_00_HH_18_181027204011_ms2.msalign	1000507	HCD	880	2252.54	172	17	10321.5	10322.5	6	149000000	50.25	sp|P66482|RS19_CORGL	30S ribosomal protein S19 OS=Corynebacterium glutamicum (strain ATCC 13032 / DSM 20300 / BCRC 11384 / JCM 1318 / LMG 3730 / NCIMB 10025) OX=196627 GN=rpsS PE=3 SV=1	2	92	M.PRSLKKGPFVDEHLLNKVDAQNEKGTKQVIKTWSRRSTILPDFIGHTFAVHDGRKHVPVFVDDAMVGHKLGEFAPTKTFKGHVKDDKKGRR.	0	-	0	58	38	8.81e-22	0	0	NA	NA	NA
657	D:/Documents/Reynaldo/Toppic1.4_GFC/MzML/F_RC_36H_US_1A18_00_HH_18_181027204011_ms2.msalign	1000508	HCD	881	2253.19	174	16	10441.6	10441.6	83	45900000	47.2153	sp|P66482|RS19_CORGL	30S ribosomal protein S19 OS=Corynebacterium glutamicum (strain ATCC 13032 / DSM 20300 / BCRC 11384 / JCM 1318 / LMG 3730 / NCIMB 10025) OX=196627 GN=rpsS PE=3 SV=1	2	92	M.PRSLKKGPFVDEHLLNKVDAQNEKGTKQVIKTWSRRSTILPDFIGHTFAVHDGRKHVPVFVD(D)[119.0283]AMVGHKLGEFAPTKTFKGHVKDDKKGRR.	1	-	0	35	23	3.88e-08	0	0	119.028	119	Pyridylacetyl OR Phenylisocyanate OR Cysteinyl
658	D:/Documents/Reynaldo/Toppic1.4_GFC/MzML/F_RC_36H_US_1A18_00_HH_18_181027204011_ms2.msalign	1000509	HCD	883	2257.84	174	17	10441.6	10441.6	83	45900000	47.2153	sp|P66482|RS19_CORGL	30S ribosomal protein S19 OS=Corynebacterium glutamicum (strain ATCC 13032 / DSM 20300 / BCRC 11384 / JCM 1318 / LMG 3730 / NCIMB 10025) OX=196627 GN=rpsS PE=3 SV=1	2	92	M.PRSLKKGPFVDEHLLNKVDAQNEKGTKQVIKTWSRRSTILPD(F)[119.0250]IGHTFAVHDGRKHVPVFVDDAMVGHKLGEFAPTKTFKGHVKDDKKGRR.	1	-	0	50	37	4.17e-18	0	0	119.025	119	Pyridylacetyl OR Phenylisocyanate OR Cysteinyl
659	D:/Documents/Reynaldo/Toppic1.4_GFC/MzML/F_RC_36H_US_1A18_00_HH_18_181027204011_ms2.msalign	1000510	HCD	884	2258.5	55	5	3311.84	3311.86	256	4010000	43.5544	sp|Q8NSZ7|RS17_CORGL	30S ribosomal protein S17 OS=Corynebacterium glutamicum (strain ATCC 13032 / DSM 20300 / BCRC 11384 / JCM 1318 / LMG 3730 / NCIMB 10025) OX=196627 GN=rpsQ PE=3 SV=1	65	92	I.GDLVRIEETRPLSKDKNYRLIEIVEKAK.	0	-	0	10	9	1.9e-06	0	0	NA	NA	NA
660	D:/Documents/Reynaldo/Toppic1.4_GFC/MzML/F_RC_36H_US_1A18_00_HH_18_181027204011_ms2.msalign	1000511	HCD	886	2263.22	174	16	10483.6	10483.7	67	41000000	49.0441	sp|P66482|RS19_CORGL	30S ribosomal protein S19 OS=Corynebacterium glutamicum (strain ATCC 13032 / DSM 20300 / BCRC 11384 / JCM 1318 / LMG 3730 / NCIMB 10025) OX=196627 GN=rpsS PE=3 SV=1	2	92	M.PRSLKKGPFVDEHL(LNKVDAQNEKGTKQVIKTW)[161.1461]SRRSTILPDFIGHTFAVHDGRKHVPVFVDDAMVGHKLGEFAPTKTFKGHVKDDKKGRR.	1	-	0	34	25	1.47e-08	0	0	161.146	161	HexN OR DYn-2 OR SulfanilicAcid:13C(6) OR Glu+O(2)
661	D:/Documents/Reynaldo/Toppic1.4_GFC/MzML/F_RC_36H_US_1A18_00_HH_18_181027204011_ms2.msalign	1000512	HCD	887	2263.86	56	5	3367.75	3367.76	199	1730000	-337.951	sp|P66482|RS19_CORGL	30S ribosomal protein S19 OS=Corynebacterium glutamicum (strain ATCC 13032 / DSM 20300 / BCRC 11384 / JCM 1318 / LMG 3730 / NCIMB 10025) OX=196627 GN=rpsS PE=3 SV=1	63	92	V.DDAMVGHKLGEFAPTKTFKGHVKDDKKGRR.	0	-	0	7	6	0.000125083	0.000318573	0	NA	NA	NA
662	D:/Documents/Reynaldo/Toppic1.4_GFC/MzML/F_RC_36H_US_1A18_00_HH_18_181027204011_ms2.msalign	1000513	HCD	889	2268.81	174	16	10483.6	10483.8	67	41000000	49.0441	sp|P66482|RS19_CORGL	30S ribosomal protein S19 OS=Corynebacterium glutamicum (strain ATCC 13032 / DSM 20300 / BCRC 11384 / JCM 1318 / LMG 3730 / NCIMB 10025) OX=196627 GN=rpsS PE=3 SV=1	2	92	M.PRSLKKGPFVDEHLLNKVDAQNEKGTKQVIKTWSRRSTILPDFIGHTFAVHDGRKHVPV(F)[161.2160]VDDAMVGHKLGEFAPTKTFKGHVKDDKKGRR.	1	-	0	35	26	5.91e-09	0	0	161.216	161	HexN OR DYn-2 OR SulfanilicAcid:13C(6) OR Glu+O(2)
663	D:/Documents/Reynaldo/Toppic1.4_GFC/MzML/F_RC_36H_US_1A18_00_HH_18_181027204011_ms2.msalign	1000514	HCD	890	2269.47	55	5	3311.84	3311.86	256	4010000	43.5544	sp|Q8NSZ7|RS17_CORGL	30S ribosomal protein S17 OS=Corynebacterium glutamicum (strain ATCC 13032 / DSM 20300 / BCRC 11384 / JCM 1318 / LMG 3730 / NCIMB 10025) OX=196627 GN=rpsQ PE=3 SV=1	65	92	I.GDLVRIEETRPLSKDKNYRLIEIVEKAK.	0	-	0	11	11	6.83e-07	0	0	NA	NA	NA
664	D:/Documents/Reynaldo/Toppic1.4_GFC/MzML/F_RC_36H_US_1A18_00_HH_18_181027204011_ms2.msalign	1000516	HCD	893	2275.21	114	10	6855.68	6855.64	131	1920000	-347.002	sp|P66482|RS19_CORGL	30S ribosomal protein S19 OS=Corynebacterium glutamicum (strain ATCC 13032 / DSM 20300 / BCRC 11384 / JCM 1318 / LMG 3730 / NCIMB 10025) OX=196627 GN=rpsS PE=3 SV=1	33	92	K.(TWS)[31.0461]RRSTILPDFIGHTFAVHDGRKHVPVFVDDAMVGHKLGEFAPTKTFKGHVKDDKKGRR.	1	-	0	23	18	3.76e-08	0	0	31.0461	31	Pro->Lys OR Pro->Gln
665	D:/Documents/Reynaldo/Toppic1.4_GFC/MzML/F_RC_36H_US_1A18_00_HH_18_181027204011_ms2.msalign	1000517	HCD	895	2279.89	94	7	5673.98	5674	150	3290000	54.1416	tr|Q8NRD8|Q8NRD8_CORGL	Uncharacterized protein OS=Corynebacterium glutamicum (strain ATCC 13032 / DSM 20300 / BCRC 11384 / JCM 1318 / LMG 3730 / NCIMB 10025) OX=196627 GN=Cgl1114 PE=4 SV=1	2	55	M.AAMKPRTGSGPMEAVEESRKIVMRIPSDGGGRLVVELNKEEAAELGALLLEAAK.	0	-	0	23	22	2.26e-10	0	0	NA	NA	NA
666	D:/Documents/Reynaldo/Toppic1.4_GFC/MzML/F_RC_36H_US_1A18_00_HH_18_181027204011_ms2.msalign	1000518	HCD	896	2280.66	114	10	6855.68	6855.63	131	1920000	-347.002	sp|P66482|RS19_CORGL	30S ribosomal protein S19 OS=Corynebacterium glutamicum (strain ATCC 13032 / DSM 20300 / BCRC 11384 / JCM 1318 / LMG 3730 / NCIMB 10025) OX=196627 GN=rpsS PE=3 SV=1	33	92	K.(TWS)[31.0379]RRSTILPDFIGHTFAVHDGRKHVPVFVDDAMVGHKLGEFAPTKTFKGHVKDDKKGRR.	1	-	0	23	18	1.21e-07	0	0	31.0379	31	Pro->Lys OR Pro->Gln
667	D:/Documents/Reynaldo/Toppic1.4_GFC/MzML/F_RC_36H_US_1A18_00_HH_18_181027204011_ms2.msalign	1000519	HCD	898	2285.36	172	17	10322.5	10322.5	6	149000000	50.25	sp|P66482|RS19_CORGL	30S ribosomal protein S19 OS=Corynebacterium glutamicum (strain ATCC 13032 / DSM 20300 / BCRC 11384 / JCM 1318 / LMG 3730 / NCIMB 10025) OX=196627 GN=rpsS PE=3 SV=1	2	92	M.PRSLKKGPFVDEHLLNKVDAQNEKGTKQVIKTWSRRSTILPDFIGHTFAVHDGRKHVPVFVDDAMVGHKLGEFAPTKTFKGHVKDDKKGRR.	0	-	0	57	33	2.49e-17	0	0	NA	NA	NA
668	D:/Documents/Reynaldo/Toppic1.4_GFC/MzML/F_RC_36H_US_1A18_00_HH_18_181027204011_ms2.msalign	1000520	HCD	899	2286.06	94	7	5673.98	5674	150	3290000	54.1416	tr|Q8NRD8|Q8NRD8_CORGL	Uncharacterized protein OS=Corynebacterium glutamicum (strain ATCC 13032 / DSM 20300 / BCRC 11384 / JCM 1318 / LMG 3730 / NCIMB 10025) OX=196627 GN=Cgl1114 PE=4 SV=1	2	55	M.AAMKPRTGSGPMEAVEESRKIVMRIPSDGGGRLVVELNKEEAAELGALLLEAAK.	0	-	0	25	23	3.36e-11	0	0	NA	NA	NA
669	D:/Documents/Reynaldo/Toppic1.4_GFC/MzML/F_RC_36H_US_1A18_00_HH_18_181027204011_ms2.msalign	1000521	HCD	901	2290.78	172	17	10321.5	10322.5	6	149000000	50.25	sp|P66482|RS19_CORGL	30S ribosomal protein S19 OS=Corynebacterium glutamicum (strain ATCC 13032 / DSM 20300 / BCRC 11384 / JCM 1318 / LMG 3730 / NCIMB 10025) OX=196627 GN=rpsS PE=3 SV=1	2	92	M.PRSLKKGPFVDEHLLNKVDAQNEKGTKQVIKTWSRRSTILPDFIGHTFAVHDGRKHVPVFVDDAMVGHKLGEFAPTKTFKGHVKDDKKGRR.	0	-	0	59	36	3.98e-19	0	0	NA	NA	NA
670	D:/Documents/Reynaldo/Toppic1.4_GFC/MzML/F_RC_36H_US_1A18_00_HH_18_181027204011_ms2.msalign	1000522	HCD	902	2291.48	174	17	10442.6	10442.6	83	45900000	47.2153	sp|P66482|RS19_CORGL	30S ribosomal protein S19 OS=Corynebacterium glutamicum (strain ATCC 13032 / DSM 20300 / BCRC 11384 / JCM 1318 / LMG 3730 / NCIMB 10025) OX=196627 GN=rpsS PE=3 SV=1	2	92	M.PRSLKKGPFVDEHLLNKVDAQNEKGTKQVIKTWSRRSTILPDFIGHTFAVHDGRKHVPVFVDD(A)[120.0306]MVGHKLGEFAPTKTFKGHVKDDKKGRR.	1	-	0	42	28	4.95e-12	0	0	120.031	120	ethylsulfonylethyl OR O-Isopropylmethylphosphonate OR PS_Hapten OR BEMAD_C OR Label:13C(4)15N(2)+GG OR Label:13C(6)+GG
671	D:/Documents/Reynaldo/Toppic1.4_GFC/MzML/F_RC_36H_US_1A18_00_HH_18_181027204011_ms2.msalign	1000523	HCD	904	2296.17	174	16	10442.6	10442.7	257	45900000	47.2153	sp|Q8NSZ7|RS17_CORGL	30S ribosomal protein S17 OS=Corynebacterium glutamicum (strain ATCC 13032 / DSM 20300 / BCRC 11384 / JCM 1318 / LMG 3730 / NCIMB 10025) OX=196627 GN=rpsQ PE=3 SV=1	2	92	M.SEANVNNQEKSTRKVRTGYVVSDKMQKTIVVEVEDRKQHALYGKILRSAKKVKAHDEEQIAGIGDLVRIEETRPLSKDKNYRLIEIVEKAK.	0	-	0	22	18	2.96e-06	0	0	NA	NA	NA
672	D:/Documents/Reynaldo/Toppic1.4_GFC/MzML/F_RC_36H_US_1A18_00_HH_18_181027204011_ms2.msalign	1000524	HCD	905	2296.78	115	7	6941.34	6941.37	1	1320000	34.6965	tr|Q8NTS3|Q8NTS3_CORGL	CsbD domain-containing protein OS=Corynebacterium glutamicum (strain ATCC 13032 / DSM 20300 / BCRC 11384 / JCM 1318 / LMG 3730 / NCIMB 10025) OX=196627 GN=Cgl0229 PE=3 SV=1	2	67	M.SDFSNKAEDLTGKAKEGFGEATDNESLADEGRADQAKADIKDAVENAGEKVKDAANKVLGAFKKDD.	0	-	0	8	8	0.005203	0.000717532	0	NA	NA	NA
673	D:/Documents/Reynaldo/Toppic1.4_GFC/MzML/F_RC_36H_US_1A18_00_HH_18_181027204011_ms2.msalign	1000525	HCD	907	2301.81	174	16	10484.6	10484.7	67	41000000	49.0441	sp|P66482|RS19_CORGL	30S ribosomal protein S19 OS=Corynebacterium glutamicum (strain ATCC 13032 / DSM 20300 / BCRC 11384 / JCM 1318 / LMG 3730 / NCIMB 10025) OX=196627 GN=rpsS PE=3 SV=1	2	92	M.PRSLKKGPFVDEHLLNKVDAQNEKGTKQVIKTWSRRSTILPDFI(GHTF)[162.1840]AVHDGRKHVPVFVDDAMVGHKLGEFAPTKTFKGHVKDDKKGRR.	1	-	0	27	23	1.03e-06	0	0	162.184	162	CarboxymethylDMAP OR Unknown:162 OR Hex OR O-pinacolylmethylphosphonate
674	D:/Documents/Reynaldo/Toppic1.4_GFC/MzML/F_RC_36H_US_1A18_00_HH_18_181027204011_ms2.msalign	1000526	HCD	908	2302.5	55	5	3311.84	3311.86	256	4010000	43.5544	sp|Q8NSZ7|RS17_CORGL	30S ribosomal protein S17 OS=Corynebacterium glutamicum (strain ATCC 13032 / DSM 20300 / BCRC 11384 / JCM 1318 / LMG 3730 / NCIMB 10025) OX=196627 GN=rpsQ PE=3 SV=1	65	92	I.GDLVRIEETRPLSKDKNYRLIEIVEKAK.	0	-	0	9	8	3.43e-08	0	0	NA	NA	NA
675	D:/Documents/Reynaldo/Toppic1.4_GFC/MzML/F_RC_36H_US_1A18_00_HH_18_181027204011_ms2.msalign	1000527	HCD	910	2307.28	174	16	10484.6	10484.7	67	41000000	49.0441	sp|P66482|RS19_CORGL	30S ribosomal protein S19 OS=Corynebacterium glutamicum (strain ATCC 13032 / DSM 20300 / BCRC 11384 / JCM 1318 / LMG 3730 / NCIMB 10025) OX=196627 GN=rpsS PE=3 SV=1	2	92	M.PRSLKKGPFVDEHLLNKVDAQNEKGTKQVIKTWSRRSTILPDFIGHTFAVHDGRKHVPVFVDD(A)[162.1540]MVGHKLGEFAPTKTFKGHVKDDKKGRR.	1	-	0	28	18	0.000240509	0.000303674	0	162.154	162	CarboxymethylDMAP OR Unknown:162 OR Hex OR O-pinacolylmethylphosphonate
676	D:/Documents/Reynaldo/Toppic1.4_GFC/MzML/F_RC_36H_US_1A18_00_HH_18_181027204011_ms2.msalign	1000528	HCD	911	2307.95	55	5	3311.84	3311.86	256	4010000	43.5544	sp|Q8NSZ7|RS17_CORGL	30S ribosomal protein S17 OS=Corynebacterium glutamicum (strain ATCC 13032 / DSM 20300 / BCRC 11384 / JCM 1318 / LMG 3730 / NCIMB 10025) OX=196627 GN=rpsQ PE=3 SV=1	65	92	I.GDLVRIEETRPLSKDKNYRLIEIVEKAK.	0	-	0	12	11	7.18e-07	0	0	NA	NA	NA
677	D:/Documents/Reynaldo/Toppic1.4_GFC/MzML/F_RC_36H_US_1A18_00_HH_18_181027204011_ms2.msalign	1000529	HCD	913	2312.72	119	6	7151.45	7151.49	3	24100000	57.1171	tr|Q8NTX7|Q8NTX7_CORGL	Cold shock proteins OS=Corynebacterium glutamicum (strain ATCC 13032 / DSM 20300 / BCRC 11384 / JCM 1318 / LMG 3730 / NCIMB 10025) OX=196627 GN=Cgl0174 PE=4 SV=1	2	67	M.AQGTVKWFNGEKGFGFIAPNDGSADLFVHYSEIQGSGFRNLEENQPVEFEVGEGAKGPQAQQVRAL.	0	-	0	58	54	7.2e-33	0	0	NA	NA	NA
678	D:/Documents/Reynaldo/Toppic1.4_GFC/MzML/F_RC_36H_US_1A18_00_HH_18_181027204011_ms2.msalign	1000530	HCD	914	2313.62	165	14	9941.4	9942.45	350	5760000	39.9091	sp|Q8NSZ7|RS17_CORGL	30S ribosomal protein S17 OS=Corynebacterium glutamicum (strain ATCC 13032 / DSM 20300 / BCRC 11384 / JCM 1318 / LMG 3730 / NCIMB 10025) OX=196627 GN=rpsQ PE=3 SV=1	7	92	V.NNQEKSTRKVRTGYVVSDKMQKTIVVEVEDRKQHALYGKILRSAKKVKAHDEEQIAGIGDLVRIEETRPLSKDKNYRLIEIVEKAK.	0	-	0	22	14	0.00443464	0.000729395	0	NA	NA	NA
679	D:/Documents/Reynaldo/Toppic1.4_GFC/MzML/F_RC_36H_US_1A18_00_HH_18_181027204011_ms2.msalign	1000531	HCD	916	2318.51	119	6	7151.46	7151.49	3	24100000	57.1171	tr|Q8NTX7|Q8NTX7_CORGL	Cold shock proteins OS=Corynebacterium glutamicum (strain ATCC 13032 / DSM 20300 / BCRC 11384 / JCM 1318 / LMG 3730 / NCIMB 10025) OX=196627 GN=Cgl0174 PE=4 SV=1	2	67	M.AQGTVKWFNGEKGFGFIAPNDGSADLFVHYSEIQGSGFRNLEENQPVEFEVGEGAKGPQAQQVRAL.	0	-	0	57	55	1.16e-35	0	0	NA	NA	NA
680	D:/Documents/Reynaldo/Toppic1.4_GFC/MzML/F_RC_36H_US_1A18_00_HH_18_181027204011_ms2.msalign	1000532	HCD	917	2319.22	165	14	9942.4	9942.45	350	5760000	39.9091	sp|Q8NSZ7|RS17_CORGL	30S ribosomal protein S17 OS=Corynebacterium glutamicum (strain ATCC 13032 / DSM 20300 / BCRC 11384 / JCM 1318 / LMG 3730 / NCIMB 10025) OX=196627 GN=rpsQ PE=3 SV=1	7	92	V.NNQEKSTRKVRTGYVVSDKMQKTIVVEVEDRKQHALYGKILRSAKKVKAHDEEQIAGIGDLVRIEETRPLSKDKNYRLIEIVEKAK.	0	-	0	28	16	0.000466536	0.000288934	0	NA	NA	NA
681	D:/Documents/Reynaldo/Toppic1.4_GFC/MzML/F_RC_36H_US_1A18_00_HH_18_181027204011_ms2.msalign	1000533	HCD	919	2324.14	172	17	10321.5	10322.5	6	149000000	50.25	sp|P66482|RS19_CORGL	30S ribosomal protein S19 OS=Corynebacterium glutamicum (strain ATCC 13032 / DSM 20300 / BCRC 11384 / JCM 1318 / LMG 3730 / NCIMB 10025) OX=196627 GN=rpsS PE=3 SV=1	2	92	M.PRSLKKGPFVDEHLLNKVDAQNEKGTKQVIKTWSRRSTILPDFIGHTFAVHDGRKHVPVFVDDAMVGHKLGEFAPTKTFKGHVKDDKKGRR.	0	-	0	53	34	8.29e-19	0	0	NA	NA	NA
682	D:/Documents/Reynaldo/Toppic1.4_GFC/MzML/F_RC_36H_US_1A18_00_HH_18_181027204011_ms2.msalign	1000535	HCD	922	2329.77	172	17	10322.5	10322.5	6	149000000	50.25	sp|P66482|RS19_CORGL	30S ribosomal protein S19 OS=Corynebacterium glutamicum (strain ATCC 13032 / DSM 20300 / BCRC 11384 / JCM 1318 / LMG 3730 / NCIMB 10025) OX=196627 GN=rpsS PE=3 SV=1	2	92	M.PRSLKKGPFVDEHLLNKVDAQNEKGTKQVIKTWSRRSTILPDFIGHTFAVHDGRKHVPVFVDDAMVGHKLGEFAPTKTFKGHVKDDKKGRR.	0	-	0	44	27	1.73e-13	0	0	NA	NA	NA
683	D:/Documents/Reynaldo/Toppic1.4_GFC/MzML/F_RC_36H_US_1A18_00_HH_18_181027204011_ms2.msalign	1000536	HCD	923	2330.49	174	16	10441.6	10441.6	83	45900000	47.2153	sp|P66482|RS19_CORGL	30S ribosomal protein S19 OS=Corynebacterium glutamicum (strain ATCC 13032 / DSM 20300 / BCRC 11384 / JCM 1318 / LMG 3730 / NCIMB 10025) OX=196627 GN=rpsS PE=3 SV=1	2	92	M.PRSLKKGPFVDEHLLNKVDAQNEKGTKQVIKTWSRRSTILPDFIGHTFAVHDGRKHVPVFVDD(A)[119.0222]MVGHKLGEFAPTKTFKGHVKDDKKGRR.	1	-	0	33	23	6.33e-07	0	0	119.022	119	Pyridylacetyl OR Phenylisocyanate OR Cysteinyl
684	D:/Documents/Reynaldo/Toppic1.4_GFC/MzML/F_RC_36H_US_1A18_00_HH_18_181027204011_ms2.msalign	1000537	HCD	925	2335.23	174	16	10441.6	10442.7	257	45900000	47.2153	sp|Q8NSZ7|RS17_CORGL	30S ribosomal protein S17 OS=Corynebacterium glutamicum (strain ATCC 13032 / DSM 20300 / BCRC 11384 / JCM 1318 / LMG 3730 / NCIMB 10025) OX=196627 GN=rpsQ PE=3 SV=1	2	92	M.SEANVNNQEKSTRKVRTGYVVSDKMQKTIVVEVEDRKQHALYGKILRSAKKVKAHDEEQIAGIGDLVRIEETRPLSKDKNYRLIEIVEKAK.	0	-	0	27	19	8.84e-07	0	0	NA	NA	NA
685	D:/Documents/Reynaldo/Toppic1.4_GFC/MzML/F_RC_36H_US_1A18_00_HH_18_181027204011_ms2.msalign	1000539	HCD	928	2340.83	174	16	10483.6	10484.7	259	41000000	49.0441	sp|Q8NSZ7|RS17_CORGL	30S ribosomal protein S17 OS=Corynebacterium glutamicum (strain ATCC 13032 / DSM 20300 / BCRC 11384 / JCM 1318 / LMG 3730 / NCIMB 10025) OX=196627 GN=rpsQ PE=3 SV=1	2	92	M.(S)[Acetyl]EANVNNQEKSTRKVRTGYVVSDKMQKTIVVEVEDRKQHALYGKILRSAKKVKAHDEEQIAGIGDLVRIEETRPLSKDKNYRLIEIVEKAK.	0	-	0	30	19	1.29e-06	0	0	NA	NA	NA
686	D:/Documents/Reynaldo/Toppic1.4_GFC/MzML/F_RC_36H_US_1A18_00_HH_18_181027204011_ms2.msalign	1000540	HCD	929	2341.49	55	5	3311.84	3311.86	256	4010000	43.5544	sp|Q8NSZ7|RS17_CORGL	30S ribosomal protein S17 OS=Corynebacterium glutamicum (strain ATCC 13032 / DSM 20300 / BCRC 11384 / JCM 1318 / LMG 3730 / NCIMB 10025) OX=196627 GN=rpsQ PE=3 SV=1	65	92	I.GDLVRIEETRPLSKDKNYRLIEIVEKAK.	0	-	0	12	11	4.36e-08	0	0	NA	NA	NA
687	D:/Documents/Reynaldo/Toppic1.4_GFC/MzML/F_RC_36H_US_1A18_00_HH_18_181027204011_ms2.msalign	1000541	HCD	931	2346.24	174	16	10483.6	10484.7	259	41000000	49.0441	sp|Q8NSZ7|RS17_CORGL	30S ribosomal protein S17 OS=Corynebacterium glutamicum (strain ATCC 13032 / DSM 20300 / BCRC 11384 / JCM 1318 / LMG 3730 / NCIMB 10025) OX=196627 GN=rpsQ PE=3 SV=1	2	92	M.(S)[Acetyl]EANVNNQEKSTRKVRTGYVVSDKMQKTIVVEVEDRKQHALYGKILRSAKKVKAHDEEQIAGIGDLVRIEETRPLSKDKNYRLIEIVEKAK.	0	-	0	30	19	9.77e-07	0	0	NA	NA	NA
688	D:/Documents/Reynaldo/Toppic1.4_GFC/MzML/F_RC_36H_US_1A18_00_HH_18_181027204011_ms2.msalign	1000542	HCD	932	2346.82	167	14	10072.4	10072.5	1056	2440000	26.3535	sp|P66482|RS19_CORGL	30S ribosomal protein S19 OS=Corynebacterium glutamicum (strain ATCC 13032 / DSM 20300 / BCRC 11384 / JCM 1318 / LMG 3730 / NCIMB 10025) OX=196627 GN=rpsS PE=3 SV=1	2	92	M.PRSLKKGPFVDEHLLNKVDAQNEKGTKQVIKTWSRRSTILPDFIGHTFAVHDGRKHVPVFVDDA(MVGHKLGEFA)[-250.0322]PTKTFKGHVKDDKKGRR.	1	-	0	20	14	0.0508316	0.00456621	0.0192864	-250.032	-250	NA
689	D:/Documents/Reynaldo/Toppic1.4_GFC/MzML/F_RC_36H_US_1A18_00_HH_18_181027204011_ms2.msalign	1000543	HCD	934	2351.84	119	6	7151.46	7151.49	3	24100000	57.1171	tr|Q8NTX7|Q8NTX7_CORGL	Cold shock proteins OS=Corynebacterium glutamicum (strain ATCC 13032 / DSM 20300 / BCRC 11384 / JCM 1318 / LMG 3730 / NCIMB 10025) OX=196627 GN=Cgl0174 PE=4 SV=1	2	67	M.AQGTVKWFNGEKGFGFIAPNDGSADLFVHYSEIQGSGFRNLEENQPVEFEVGEGAKGPQAQQVRAL.	0	-	0	59	56	8.5e-32	0	0	NA	NA	NA
690	D:/Documents/Reynaldo/Toppic1.4_GFC/MzML/F_RC_36H_US_1A18_00_HH_18_181027204011_ms2.msalign	1000544	HCD	935	2352.55	165	16	9941.41	9942.45	350	5760000	39.9091	sp|Q8NSZ7|RS17_CORGL	30S ribosomal protein S17 OS=Corynebacterium glutamicum (strain ATCC 13032 / DSM 20300 / BCRC 11384 / JCM 1318 / LMG 3730 / NCIMB 10025) OX=196627 GN=rpsQ PE=3 SV=1	7	92	V.NNQEKSTRKVRTGYVVSDKMQKTIVVEVEDRKQHALYGKILRSAKKVKAHDEEQIAGIGDLVRIEETRPLSKDKNYRLIEIVEKAK.	0	-	0	25	17	2.96e-05	0	0	NA	NA	NA
691	D:/Documents/Reynaldo/Toppic1.4_GFC/MzML/F_RC_36H_US_1A18_00_HH_18_181027204011_ms2.msalign	1000545	HCD	937	2357.18	113	6	7151.45	7151.49	3	24100000	57.1171	tr|Q8NTX7|Q8NTX7_CORGL	Cold shock proteins OS=Corynebacterium glutamicum (strain ATCC 13032 / DSM 20300 / BCRC 11384 / JCM 1318 / LMG 3730 / NCIMB 10025) OX=196627 GN=Cgl0174 PE=4 SV=1	2	67	M.AQGTVKWFNGEKGFGFIAPNDGSADLFVHYSEIQGSGFRNLEENQPVEFEVGEGAKGPQAQQVRAL.	0	-	0	53	51	6.47e-33	0	0	NA	NA	NA
692	D:/Documents/Reynaldo/Toppic1.4_GFC/MzML/F_RC_36H_US_1A18_00_HH_18_181027204011_ms2.msalign	1000546	HCD	938	2357.96	55	5	3311.84	3311.86	256	4010000	43.5544	sp|Q8NSZ7|RS17_CORGL	30S ribosomal protein S17 OS=Corynebacterium glutamicum (strain ATCC 13032 / DSM 20300 / BCRC 11384 / JCM 1318 / LMG 3730 / NCIMB 10025) OX=196627 GN=rpsQ PE=3 SV=1	65	92	I.GDLVRIEETRPLSKDKNYRLIEIVEKAK.	0	-	0	12	11	3.29e-07	0	0	NA	NA	NA
693	D:/Documents/Reynaldo/Toppic1.4_GFC/MzML/F_RC_36H_US_1A18_00_HH_18_181027204011_ms2.msalign	1000547	HCD	940	2362.66	172	17	10321.5	10322.5	6	149000000	50.25	sp|P66482|RS19_CORGL	30S ribosomal protein S19 OS=Corynebacterium glutamicum (strain ATCC 13032 / DSM 20300 / BCRC 11384 / JCM 1318 / LMG 3730 / NCIMB 10025) OX=196627 GN=rpsS PE=3 SV=1	2	92	M.PRSLKKGPFVDEHLLNKVDAQNEKGTKQVIKTWSRRSTILPDFIGHTFAVHDGRKHVPVFVDDAMVGHKLGEFAPTKTFKGHVKDDKKGRR.	0	-	0	40	25	3.62e-11	0	0	NA	NA	NA
694	D:/Documents/Reynaldo/Toppic1.4_GFC/MzML/F_RC_36H_US_1A18_00_HH_18_181027204011_ms2.msalign	1000548	HCD	941	2363.29	165	14	9942.42	9942.45	350	5760000	39.9091	sp|Q8NSZ7|RS17_CORGL	30S ribosomal protein S17 OS=Corynebacterium glutamicum (strain ATCC 13032 / DSM 20300 / BCRC 11384 / JCM 1318 / LMG 3730 / NCIMB 10025) OX=196627 GN=rpsQ PE=3 SV=1	7	92	V.NNQEKSTRKVRTGYVVSDKMQKTIVVEVEDRKQHALYGKILRSAKKVKAHDEEQIAGIGDLVRIEETRPLSKDKNYRLIEIVEKAK.	0	-	0	35	21	1.27e-06	0	0	NA	NA	NA
695	D:/Documents/Reynaldo/Toppic1.4_GFC/MzML/F_RC_36H_US_1A18_00_HH_18_181027204011_ms2.msalign	1000549	HCD	943	2368.05	172	17	10322.5	10322.5	6	149000000	50.25	sp|P66482|RS19_CORGL	30S ribosomal protein S19 OS=Corynebacterium glutamicum (strain ATCC 13032 / DSM 20300 / BCRC 11384 / JCM 1318 / LMG 3730 / NCIMB 10025) OX=196627 GN=rpsS PE=3 SV=1	2	92	M.PRSLKKGPFVDEHLLNKVDAQNEKGTKQVIKTWSRRSTILPDFIGHTFAVHDGRKHVPVFVDDAMVGHKLGEFAPTKTFKGHVKDDKKGRR.	0	-	0	48	31	2.38e-16	0	0	NA	NA	NA
696	D:/Documents/Reynaldo/Toppic1.4_GFC/MzML/F_RC_36H_US_1A18_00_HH_18_181027204011_ms2.msalign	1000550	HCD	944	2368.77	174	16	10441.6	10441.6	83	45900000	47.2153	sp|P66482|RS19_CORGL	30S ribosomal protein S19 OS=Corynebacterium glutamicum (strain ATCC 13032 / DSM 20300 / BCRC 11384 / JCM 1318 / LMG 3730 / NCIMB 10025) OX=196627 GN=rpsS PE=3 SV=1	2	92	M.PRSLKKGPFVDEHLLNKVDAQNEKGTKQVIKTWSRRSTILPDFIGHTFAVHDGRKHVPVFVDD(A)[119.1122]MVGHKLGEFAPTKTFKGHVKDDKKGRR.	1	-	0	36	22	9.03e-07	0	0	119.112	119	Pyridylacetyl OR Phenylisocyanate OR Cysteinyl
697	D:/Documents/Reynaldo/Toppic1.4_GFC/MzML/F_RC_36H_US_1A18_00_HH_18_181027204011_ms2.msalign	1000551	HCD	946	2373.47	174	16	10441.6	10442.7	257	45900000	47.2153	sp|Q8NSZ7|RS17_CORGL	30S ribosomal protein S17 OS=Corynebacterium glutamicum (strain ATCC 13032 / DSM 20300 / BCRC 11384 / JCM 1318 / LMG 3730 / NCIMB 10025) OX=196627 GN=rpsQ PE=3 SV=1	2	92	M.SEANVNNQEKSTRKVRTGYVVSDKMQKTIVVEVEDRKQHALYGKILRSAKKVKAHDEEQIAGIGDLVRIEETRPLSKDKNYRLIEIVEKAK.	0	-	0	22	16	8.38e-05	0	0	NA	NA	NA
698	D:/Documents/Reynaldo/Toppic1.4_GFC/MzML/F_RC_36H_US_1A18_00_HH_18_181027204011_ms2.msalign	1000552	HCD	947	2374.12	167	16	10072.4	10072.5	660	2440000	26.3535	sp|Q8NSZ7|RS17_CORGL	30S ribosomal protein S17 OS=Corynebacterium glutamicum (strain ATCC 13032 / DSM 20300 / BCRC 11384 / JCM 1318 / LMG 3730 / NCIMB 10025) OX=196627 GN=rpsQ PE=3 SV=1	2	92	M.(S)[Acetyl](EANV)[-412.2017]NNQEKSTRKVRTGYVVSDKMQKTIVVEVEDRKQHALYGKILRSAKKVKAHDEEQIAGIGDLVRIEETRPLSKDKNYRLIEIVEKAK.	1	-	0	27	19	0.000127619	0.000317864	0.00151515	NA	NA	NA
699	D:/Documents/Reynaldo/Toppic1.4_GFC/MzML/F_RC_36H_US_1A18_00_HH_18_181027204011_ms2.msalign	1000553	HCD	949	2379.07	174	16	10483.6	10483.7	67	41000000	49.0441	sp|P66482|RS19_CORGL	30S ribosomal protein S19 OS=Corynebacterium glutamicum (strain ATCC 13032 / DSM 20300 / BCRC 11384 / JCM 1318 / LMG 3730 / NCIMB 10025) OX=196627 GN=rpsS PE=3 SV=1	2	92	M.PRSLKKGPFVDEHLLNKVDAQNEKGTKQVIKTWSRRSTILPDFIGHTFAVHDGRK(HV)[161.1521]PVFVDDAMVGHKLGEFAPTKTFKGHVKDDKKGRR.	1	-	0	28	22	2.66e-06	0	0	161.152	161	HexN OR DYn-2 OR SulfanilicAcid:13C(6) OR Glu+O(2)
700	D:/Documents/Reynaldo/Toppic1.4_GFC/MzML/F_RC_36H_US_1A18_00_HH_18_181027204011_ms2.msalign	1000554	HCD	950	2379.77	55	5	3311.84	3311.86	256	4010000	43.5544	sp|Q8NSZ7|RS17_CORGL	30S ribosomal protein S17 OS=Corynebacterium glutamicum (strain ATCC 13032 / DSM 20300 / BCRC 11384 / JCM 1318 / LMG 3730 / NCIMB 10025) OX=196627 GN=rpsQ PE=3 SV=1	65	92	I.GDLVRIEETRPLSKDKNYRLIEIVEKAK.	0	-	0	9	9	2.17e-06	0	0	NA	NA	NA
701	D:/Documents/Reynaldo/Toppic1.4_GFC/MzML/F_RC_36H_US_1A18_00_HH_18_181027204011_ms2.msalign	1000555	HCD	952	2384.5	174	17	10483.6	10483.8	67	41000000	49.0441	sp|P66482|RS19_CORGL	30S ribosomal protein S19 OS=Corynebacterium glutamicum (strain ATCC 13032 / DSM 20300 / BCRC 11384 / JCM 1318 / LMG 3730 / NCIMB 10025) OX=196627 GN=rpsS PE=3 SV=1	2	92	M.PRSLKKGPFVDEHLLNKVDAQNEKGTKQVIKTWSRRSTILPDFIGHTFAVHDGRKHVPVFVDDA(M)[161.2485]VGHKLGEFAPTKTFKGHVKDDKKGRR.	1	-	0	40	22	5.31e-07	0	0	161.249	161	HexN OR DYn-2 OR SulfanilicAcid:13C(6) OR Glu+O(2)
702	D:/Documents/Reynaldo/Toppic1.4_GFC/MzML/F_RC_36H_US_1A18_00_HH_18_181027204011_ms2.msalign	1000556	HCD	953	2385.17	55	5	3311.84	3311.86	256	4010000	43.5544	sp|Q8NSZ7|RS17_CORGL	30S ribosomal protein S17 OS=Corynebacterium glutamicum (strain ATCC 13032 / DSM 20300 / BCRC 11384 / JCM 1318 / LMG 3730 / NCIMB 10025) OX=196627 GN=rpsQ PE=3 SV=1	65	92	I.GDLVRIEETRPLSKDKNYRLIEIVEKAK.	0	-	0	9	9	9.44e-07	0	0	NA	NA	NA
703	D:/Documents/Reynaldo/Toppic1.4_GFC/MzML/F_RC_36H_US_1A18_00_HH_18_181027204011_ms2.msalign	1000557	HCD	955	2389.93	167	16	10073.5	10073.5	660	2440000	26.3535	sp|Q8NSZ7|RS17_CORGL	30S ribosomal protein S17 OS=Corynebacterium glutamicum (strain ATCC 13032 / DSM 20300 / BCRC 11384 / JCM 1318 / LMG 3730 / NCIMB 10025) OX=196627 GN=rpsQ PE=3 SV=1	2	92	M.(SEANVNNQEKSTRKVRTGYVVSDKMQKTIVV)[-369.1863]EVEDRKQHALYGKILRSAKKVKAHDEEQIAGIGDLVRIEETRPLSKDKNYRLIEIVEKAK.	1	-	0	26	14	0.0085291	0.000924642	0.00151515	-369.186	-369	NA
704	D:/Documents/Reynaldo/Toppic1.4_GFC/MzML/F_RC_36H_US_1A18_00_HH_18_181027204011_ms2.msalign	1000558	HCD	956	2390.91	119	7	7151.46	7151.49	3	24100000	57.1171	tr|Q8NTX7|Q8NTX7_CORGL	Cold shock proteins OS=Corynebacterium glutamicum (strain ATCC 13032 / DSM 20300 / BCRC 11384 / JCM 1318 / LMG 3730 / NCIMB 10025) OX=196627 GN=Cgl0174 PE=4 SV=1	2	67	M.AQGTVKWFNGEKGFGFIAPNDGSADLFVHYSEIQGSGFRNLEENQPVEFEVGEGAKGPQAQQVRAL.	0	-	0	23	21	5.9e-15	0	0	NA	NA	NA
705	D:/Documents/Reynaldo/Toppic1.4_GFC/MzML/F_RC_36H_US_1A18_00_HH_18_181027204011_ms2.msalign	1000559	HCD	958	2395.95	167	16	10072.4	10072.5	660	2440000	26.3535	sp|Q8NSZ7|RS17_CORGL	30S ribosomal protein S17 OS=Corynebacterium glutamicum (strain ATCC 13032 / DSM 20300 / BCRC 11384 / JCM 1318 / LMG 3730 / NCIMB 10025) OX=196627 GN=rpsQ PE=3 SV=1	2	92	M.(SEANV)[-370.1962]NNQEKSTRKVRTGYVVSDKMQKTIVVEVEDRKQHALYGKILRSAKKVKAHDEEQIAGIGDLVRIEETRPLSKDKNYRLIEIVEKAK.	1	-	0	29	18	0.00351482	0.00074239	0.00151515	-370.196	-370	NA
706	D:/Documents/Reynaldo/Toppic1.4_GFC/MzML/F_RC_36H_US_1A18_00_HH_18_181027204011_ms2.msalign	1000560	HCD	959	2396.97	165	16	9942.41	9942.63	685	5760000	39.9091	sp|P66482|RS19_CORGL	30S ribosomal protein S19 OS=Corynebacterium glutamicum (strain ATCC 13032 / DSM 20300 / BCRC 11384 / JCM 1318 / LMG 3730 / NCIMB 10025) OX=196627 GN=rpsS PE=3 SV=1	2	92	M.PRSLKKGPFVDEH(LLNKVDAQNEKGTKQVIKTWS)[-379.9096]RRSTILPDFIGHTFAVHDGRKHVPVFVDDAMVGHKLGEFAPTKTFKGHVKDDKKGRR.	1	-	0	22	18	0.000195374	0.000308547	0.00145985	-379.91	-380	NA
707	D:/Documents/Reynaldo/Toppic1.4_GFC/MzML/F_RC_36H_US_1A18_00_HH_18_181027204011_ms2.msalign	1000561	HCD	961	2401.77	172	15	10321.5	10322.5	6	149000000	50.25	sp|P66482|RS19_CORGL	30S ribosomal protein S19 OS=Corynebacterium glutamicum (strain ATCC 13032 / DSM 20300 / BCRC 11384 / JCM 1318 / LMG 3730 / NCIMB 10025) OX=196627 GN=rpsS PE=3 SV=1	2	92	M.PRSLKKGPFVDEHLLNKVDAQNEKGTKQVIKTWSRRSTILPDFIGHTFAVHDGRKHVPVFVDDAMVGHKLGEFAPTKTFKGHVKDDKKGRR.	0	-	0	37	29	8.31e-15	0	0	NA	NA	NA
708	D:/Documents/Reynaldo/Toppic1.4_GFC/MzML/F_RC_36H_US_1A18_00_HH_18_181027204011_ms2.msalign	1000563	HCD	964	2407.59	172	14	10321.5	10322.5	6	149000000	50.25	sp|P66482|RS19_CORGL	30S ribosomal protein S19 OS=Corynebacterium glutamicum (strain ATCC 13032 / DSM 20300 / BCRC 11384 / JCM 1318 / LMG 3730 / NCIMB 10025) OX=196627 GN=rpsS PE=3 SV=1	2	92	M.PRSLKKGPFVDEHLLNKVDAQNEKGTKQVIKTWSRRSTILPDFIGHTFAVHDGRKHVPVFVDDAMVGHKLGEFAPTKTFKGHVKDDKKGRR.	0	-	0	27	25	4.64e-12	0	0	NA	NA	NA
709	D:/Documents/Reynaldo/Toppic1.4_GFC/MzML/F_RC_36H_US_1A18_00_HH_18_181027204011_ms2.msalign	1000564	HCD	965	2408.61	162	13	9764.37	9764.25	941	21300000	29.9448	sp|P66482|RS19_CORGL	30S ribosomal protein S19 OS=Corynebacterium glutamicum (strain ATCC 13032 / DSM 20300 / BCRC 11384 / JCM 1318 / LMG 3730 / NCIMB 10025) OX=196627 GN=rpsS PE=3 SV=1	2	90	M.PRSLKKGPFVDEHLLNKVDAQNEKGTKQVIKTWSRRSTILPDFIGHTFAVHDGRKHVPVFVDDAM(VGHKL)[-246.0820]GEFAPTKTFKGHVKDDKKG.R	1	-	0	18	18	0.0118349	0.00181694	0.00856531	-246.082	-246	NA
710	D:/Documents/Reynaldo/Toppic1.4_GFC/MzML/F_RC_36H_US_1A18_00_HH_18_181027204011_ms2.msalign	1000569	HCD	973	2425.51	137	10	8254.4	8254.44	330	1980000	47.6093	sp|Q8NSV7|IF1_CORGL	Translation initiation factor IF-1 OS=Corynebacterium glutamicum (strain ATCC 13032 / DSM 20300 / BCRC 11384 / JCM 1318 / LMG 3730 / NCIMB 10025) OX=196627 GN=infA PE=3 SV=1	2	72	M.AK(E)[16.0065]GAIEVEGRIVEPLPNAMFRVELDNGHKVLAHISGKMRQHYIRILPEDRVVVELSPYDLTRGRIVYRYK.	1	-	0	10	10	0.0448687	0.00418322	0	16.0065	16	Ser->Cys OR Methyl:2H(2) OR Pro->Xle OR Asp->Met OR Val->Asp OR Oxidation OR Xle->Glu OR Phe->Tyr OR Met->Phe OR Ala->Ser OR Carboxy->Thiocarboxy
711	D:/Documents/Reynaldo/Toppic1.4_GFC/MzML/F_RC_36H_US_1A18_00_HH_18_181027204011_ms2.msalign	1000570	HCD	974	2426.46	180	14	10852	10852.1	2	74100000	48.7347	sp|Q8NN50|RL21_CORGL	50S ribosomal protein L21 OS=Corynebacterium glutamicum (strain ATCC 13032 / DSM 20300 / BCRC 11384 / JCM 1318 / LMG 3730 / NCIMB 10025) OX=196627 GN=rplU PE=3 SV=1	1	101	.MYAIVKTGGKQYKVAEGDLVKVEKIEGEPGASVALTPVLLVDGADVTTAADKLASVSVNTEIVEHTKGPKIKILKYKNKTGYKKRQGHRQPLTVLKVTGIK.	0	-	0	49	31	5.63e-18	0	0	NA	NA	NA
712	D:/Documents/Reynaldo/Toppic1.4_GFC/MzML/F_RC_36H_US_1A18_00_HH_18_181027204011_ms2.msalign	1000571	HCD	976	2431.38	178	14	10852	10852.1	2	74100000	48.7347	sp|Q8NN50|RL21_CORGL	50S ribosomal protein L21 OS=Corynebacterium glutamicum (strain ATCC 13032 / DSM 20300 / BCRC 11384 / JCM 1318 / LMG 3730 / NCIMB 10025) OX=196627 GN=rplU PE=3 SV=1	1	101	.MYAIVKTGGKQYKVAEGDLVKVEKIEGEPGASVALTPVLLVDGADVTTAADKLASVSVNTEIVEHTKGPKIKILKYKNKTGYKKRQGHRQPLTVLKVTGIK.	0	-	0	65	42	1.22e-26	0	0	NA	NA	NA
713	D:/Documents/Reynaldo/Toppic1.4_GFC/MzML/F_RC_36H_US_1A18_00_HH_18_181027204011_ms2.msalign	1000572	HCD	977	2432.22	157	12	9431.08	9430.99	115	7290000	28.895	sp|Q8NN50|RL21_CORGL	50S ribosomal protein L21 OS=Corynebacterium glutamicum (strain ATCC 13032 / DSM 20300 / BCRC 11384 / JCM 1318 / LMG 3730 / NCIMB 10025) OX=196627 GN=rplU PE=3 SV=1	14	101	K.VAEGDLVKVEKIEGEP(GASVALT)[46.7016]PVLLVDGADVTTAADKLASVSVNTEIVEHTKGPKIKILKYKNKTGYKKRQGHRQPLTVLKVTGIK.	1	-	0	50	31	8.71e-16	0	0	46.7016	47	NA
714	D:/Documents/Reynaldo/Toppic1.4_GFC/MzML/F_RC_36H_US_1A18_00_HH_18_181027204011_ms2.msalign	1000573	HCD	979	2436.97	156	15	9416.1	9416.13	75	293000000	47.429	sp|Q8NN66|RS20_CORGL	30S ribosomal protein S20 OS=Corynebacterium glutamicum (strain ATCC 13032 / DSM 20300 / BCRC 11384 / JCM 1318 / LMG 3730 / NCIMB 10025) OX=196627 GN=rpsT PE=3 SV=1	2	87	M.ANIKSQIKRNKTNEKARLRNQAVRSAVRTEIRKFNAAIEAGDKDAAQAQLRTASRALDKAVTKGVFHINNAANKKSNMATAFNKLG.	0	-	0	14	12	0.00032082	0.000296736	0	NA	NA	NA
715	D:/Documents/Reynaldo/Toppic1.4_GFC/MzML/F_RC_36H_US_1A18_00_HH_18_181027204011_ms2.msalign	1000574	HCD	980	2437.65	118	9	7092.04	7092.07	34	1980000	30.4301	sp|Q8NN50|RL21_CORGL	50S ribosomal protein L21 OS=Corynebacterium glutamicum (strain ATCC 13032 / DSM 20300 / BCRC 11384 / JCM 1318 / LMG 3730 / NCIMB 10025) OX=196627 GN=rplU PE=3 SV=1	37	101	T.PVLLVDGADVTTAADKLASVSVNTEIVEHTKGPKIKILKYKNKTGYKKRQGHRQPLTVLKVTGIK.	0	-	0	59	36	3.97e-21	0	0	NA	NA	NA
716	D:/Documents/Reynaldo/Toppic1.4_GFC/MzML/F_RC_36H_US_1A18_00_HH_18_181027204011_ms2.msalign	1000575	HCD	982	2442.48	118	9	7092.04	7092.07	34	1980000	30.4301	sp|Q8NN50|RL21_CORGL	50S ribosomal protein L21 OS=Corynebacterium glutamicum (strain ATCC 13032 / DSM 20300 / BCRC 11384 / JCM 1318 / LMG 3730 / NCIMB 10025) OX=196627 GN=rplU PE=3 SV=1	37	101	T.PVLLVDGADVTTAADKLASVSVNTEIVEHTKGPKIKILKYKNKTGYKKRQGHRQPLTVLKVTGIK.	0	-	0	52	33	9.28e-20	0	0	NA	NA	NA
717	D:/Documents/Reynaldo/Toppic1.4_GFC/MzML/F_RC_36H_US_1A18_00_HH_18_181027204011_ms2.msalign	1000576	HCD	983	2443.15	99	8	6113.51	6113.53	57	1290000	-337.748	sp|Q8NN50|RL21_CORGL	50S ribosomal protein L21 OS=Corynebacterium glutamicum (strain ATCC 13032 / DSM 20300 / BCRC 11384 / JCM 1318 / LMG 3730 / NCIMB 10025) OX=196627 GN=rplU PE=3 SV=1	47	101	V.TTAADKLASVSVNTEIVEHTKGPKIKILKYKNKTGYKKRQGHRQPLTVLKVTGIK.	0	-	0	18	11	2.96e-06	0	0	NA	NA	NA
718	D:/Documents/Reynaldo/Toppic1.4_GFC/MzML/F_RC_36H_US_1A18_00_HH_18_181027204011_ms2.msalign	1000577	HCD	985	2447.74	101	8	6113.5	6113.52	57	1290000	-337.748	sp|Q8NN50|RL21_CORGL	50S ribosomal protein L21 OS=Corynebacterium glutamicum (strain ATCC 13032 / DSM 20300 / BCRC 11384 / JCM 1318 / LMG 3730 / NCIMB 10025) OX=196627 GN=rplU PE=3 SV=1	1	56	.MYAIVKTGGKQYKVAEGDLVKVEKIEGEPGASVALT(PVLLVDGADV)[399.4421]TTAADKLASV.S	1	-	0	12	11	0.003213	0.000748503	0	399.442	399	NA
719	D:/Documents/Reynaldo/Toppic1.4_GFC/MzML/F_RC_36H_US_1A18_00_HH_18_181027204011_ms2.msalign	1000578	HCD	986	2448.42	82	7	4969.9	4969.92	146	800000	-339.366	sp|Q8NN50|RL21_CORGL	50S ribosomal protein L21 OS=Corynebacterium glutamicum (strain ATCC 13032 / DSM 20300 / BCRC 11384 / JCM 1318 / LMG 3730 / NCIMB 10025) OX=196627 GN=rplU PE=3 SV=1	59	101	V.NTEIVEHTKGPKIKILKYKNKTGYKKRQGHRQPLTVLKVTGIK.	0	-	0	8	7	0.0002339	0.000304692	0	NA	NA	NA
720	D:/Documents/Reynaldo/Toppic1.4_GFC/MzML/F_RC_36H_US_1A18_00_HH_18_181027204011_ms2.msalign	1000582	HCD	992	2459.39	82	7	4969.9	4969.92	146	800000	-339.366	sp|Q8NN50|RL21_CORGL	50S ribosomal protein L21 OS=Corynebacterium glutamicum (strain ATCC 13032 / DSM 20300 / BCRC 11384 / JCM 1318 / LMG 3730 / NCIMB 10025) OX=196627 GN=rplU PE=3 SV=1	59	101	V.NTEIVEHTKGPKIKILKYKNKTGYKKRQGHRQPLTVLKVTGIK.	0	-	0	12	8	1.66e-05	0	0	NA	NA	NA
721	D:/Documents/Reynaldo/Toppic1.4_GFC/MzML/F_RC_36H_US_1A18_00_HH_18_181027204011_ms2.msalign	1000583	HCD	994	2464.35	180	14	10852	10852.1	2	74100000	48.7347	sp|Q8NN50|RL21_CORGL	50S ribosomal protein L21 OS=Corynebacterium glutamicum (strain ATCC 13032 / DSM 20300 / BCRC 11384 / JCM 1318 / LMG 3730 / NCIMB 10025) OX=196627 GN=rplU PE=3 SV=1	1	101	.MYAIVKTGGKQYKVAEGDLVKVEKIEGEPGASVALTPVLLVDGADVTTAADKLASVSVNTEIVEHTKGPKIKILKYKNKTGYKKRQGHRQPLTVLKVTGIK.	0	-	0	57	38	4.19e-25	0	0	NA	NA	NA
722	D:/Documents/Reynaldo/Toppic1.4_GFC/MzML/F_RC_36H_US_1A18_00_HH_18_181027204011_ms2.msalign	1000585	HCD	997	2469.84	156	13	9416.09	9416.13	75	293000000	47.429	sp|Q8NN66|RS20_CORGL	30S ribosomal protein S20 OS=Corynebacterium glutamicum (strain ATCC 13032 / DSM 20300 / BCRC 11384 / JCM 1318 / LMG 3730 / NCIMB 10025) OX=196627 GN=rpsT PE=3 SV=1	2	87	M.ANIKSQIKRNKTNEKARLRNQAVRSAVRTEIRKFNAAIEAGDKDAAQAQLRTASRALDKAVTKGVFHINNAANKKSNMATAFNKLG.	0	-	0	26	20	1.11e-09	0	0	NA	NA	NA
723	D:/Documents/Reynaldo/Toppic1.4_GFC/MzML/F_RC_36H_US_1A18_00_HH_18_181027204011_ms2.msalign	1000586	HCD	998	2470.54	180	14	10852	10852.1	2	74100000	48.7347	sp|Q8NN50|RL21_CORGL	50S ribosomal protein L21 OS=Corynebacterium glutamicum (strain ATCC 13032 / DSM 20300 / BCRC 11384 / JCM 1318 / LMG 3730 / NCIMB 10025) OX=196627 GN=rplU PE=3 SV=1	1	101	.MYAIVKTGGKQYKVAEGDLVKVEKIEGEPGASVALTPVLLVDGADVTTAADKLASVSVNTEIVEHTKGPKIKILKYKNKTGYKKRQGHRQPLTVLKVTGIK.	0	-	0	42	31	2.22e-16	0	0	NA	NA	NA
724	D:/Documents/Reynaldo/Toppic1.4_GFC/MzML/F_RC_36H_US_1A18_00_HH_18_181027204011_ms2.msalign	1000587	HCD	1000	2475.1	156	13	9415.09	9416.13	75	293000000	47.429	sp|Q8NN66|RS20_CORGL	30S ribosomal protein S20 OS=Corynebacterium glutamicum (strain ATCC 13032 / DSM 20300 / BCRC 11384 / JCM 1318 / LMG 3730 / NCIMB 10025) OX=196627 GN=rpsT PE=3 SV=1	2	87	M.ANIKSQIKRNKTNEKARLRNQAVRSAVRTEIRKFNAAIEAGDKDAAQAQLRTASRALDKAVTKGVFHINNAANKKSNMATAFNKLG.	0	-	0	26	21	1.92e-10	0	0	NA	NA	NA
725	D:/Documents/Reynaldo/Toppic1.4_GFC/MzML/F_RC_36H_US_1A18_00_HH_18_181027204011_ms2.msalign	1000588	HCD	1001	2475.71	94	7	5689.97	5689.98	378	5720000	50.1179	tr|Q8NRD8|Q8NRD8_CORGL	Uncharacterized protein OS=Corynebacterium glutamicum (strain ATCC 13032 / DSM 20300 / BCRC 11384 / JCM 1318 / LMG 3730 / NCIMB 10025) OX=196627 GN=Cgl1114 PE=4 SV=1	1	55	.(MAAMKPRTGSGPMEAVEESRKIVMRIPSDGGGRLVVELN)[-115.0594]KEEAAELGALLLEAAK.	1	-	0	16	16	8.02e-07	0	0	-115.059	-115	Trp->Ala
726	D:/Documents/Reynaldo/Toppic1.4_GFC/MzML/F_RC_36H_US_1A18_00_HH_18_181027204011_ms2.msalign	1000589	HCD	1003	2480.43	94	7	5689.97	5689.98	378	5720000	50.1179	tr|Q8NRD8|Q8NRD8_CORGL	Uncharacterized protein OS=Corynebacterium glutamicum (strain ATCC 13032 / DSM 20300 / BCRC 11384 / JCM 1318 / LMG 3730 / NCIMB 10025) OX=196627 GN=Cgl1114 PE=4 SV=1	1	55	.(MAAMK)[-115.0626]PRTGSGPMEAVEESRKIVMRIPSDGGGRLVVELNKEEAAELGALLLEAAK.	1	-	0	16	17	1.43e-07	0	0	-115.063	-115	Trp->Ala
727	D:/Documents/Reynaldo/Toppic1.4_GFC/MzML/F_RC_36H_US_1A18_00_HH_18_181027204011_ms2.msalign	1000590	HCD	1004	2481.17	111	9	6671.2	6671.4	399	6890000	53.7901	sp|Q8NN50|RL21_CORGL	50S ribosomal protein L21 OS=Corynebacterium glutamicum (strain ATCC 13032 / DSM 20300 / BCRC 11384 / JCM 1318 / LMG 3730 / NCIMB 10025) OX=196627 GN=rplU PE=3 SV=1	41	101	L.(VD)[1.6200]GADVTTAADKLASVSVNTEIVEHTKGPKIKILKYKNKTGYKKRQGHRQPLTVLKVTGIK.	1	-	0	20	14	2.05e-07	0	0	1.62	2	Xle->Asp OR Label:18O(1) OR Pro->Val OR Val->Thr OR Label:15N(2) OR Thr->Cys OR Glu->Met
728	D:/Documents/Reynaldo/Toppic1.4_GFC/MzML/F_RC_36H_US_1A18_00_HH_18_181027204011_ms2.msalign	1000591	HCD	1006	2485.87	111	6	6671.2	6671.23	22	6890000	53.7901	tr|Q8NNH1|Q8NNH1_CORGL	Uncharacterized protein OS=Corynebacterium glutamicum (strain ATCC 13032 / DSM 20300 / BCRC 11384 / JCM 1318 / LMG 3730 / NCIMB 10025) OX=196627 GN=Cgl2232 PE=4 SV=1	2	60	M.AKEDLKWFYDLATGKVFQGKVSGFETRMGPYDTEEEAHHAISIAAARTKAAEIWDDKED.	0	-	0	34	34	4.58e-25	0	0	NA	NA	NA
729	D:/Documents/Reynaldo/Toppic1.4_GFC/MzML/F_RC_36H_US_1A18_00_HH_18_181027204011_ms2.msalign	1000593	HCD	1009	2491.33	112	9	6727.86	6727.89	510	83900000	55.6762	sp|Q8NSX3|RL30_CORGL	50S ribosomal protein L30 OS=Corynebacterium glutamicum (strain ATCC 13032 / DSM 20300 / BCRC 11384 / JCM 1318 / LMG 3730 / NCIMB 10025) OX=196627 GN=rpmD PE=3 SV=1	2	61	M.ALKITQIKGTVGTKPKHRENLRSLGLKRIRHTVIRPDTPEVRGMILAVRHLIVVEEVAGE.	0	-	0	15	7	0.051198	0.00456432	0	NA	NA	NA
730	D:/Documents/Reynaldo/Toppic1.4_GFC/MzML/F_RC_36H_US_1A18_00_HH_18_181027204011_ms2.msalign	1000594	HCD	1010	2492.01	161	12	9681.25	9681.49	802	11300000	35.6388	sp|Q8NN66|RS20_CORGL	30S ribosomal protein S20 OS=Corynebacterium glutamicum (strain ATCC 13032 / DSM 20300 / BCRC 11384 / JCM 1318 / LMG 3730 / NCIMB 10025) OX=196627 GN=rpsT PE=3 SV=1	2	87	M.ANIKSQIKRNKTNEKARLRNQAVRSAVRTEIRKFNAAIEAGDKDAAQAQLRTASRALDKAVTKGVFHINNAANKKSNMATAFNKL(G)[265.3596].	1	-	0	21	14	0.0046095	0.000727449	0.00249688	265.36	265	pRBS-ID_6-thioguanosine OR MM-diphenylpentanone
731	D:/Documents/Reynaldo/Toppic1.4_GFC/MzML/F_RC_36H_US_1A18_00_HH_18_181027204011_ms2.msalign	1000595	HCD	1012	2496.72	112	9	6727.86	6727.89	510	83900000	55.6762	sp|Q8NSX3|RL30_CORGL	50S ribosomal protein L30 OS=Corynebacterium glutamicum (strain ATCC 13032 / DSM 20300 / BCRC 11384 / JCM 1318 / LMG 3730 / NCIMB 10025) OX=196627 GN=rpmD PE=3 SV=1	2	61	M.ALKITQIKGTVGTKPKHRENLRSLGLKRIRHTVIRPDTPEVRGMILAVRHLIVVEEVAGE.	0	-	0	18	9	0.0029186	0.000753201	0	NA	NA	NA
732	D:/Documents/Reynaldo/Toppic1.4_GFC/MzML/F_RC_36H_US_1A18_00_HH_18_181027204011_ms2.msalign	1000596	HCD	1013	2497.38	161	12	9681.24	9681.28	802	11300000	35.6388	sp|Q8NN66|RS20_CORGL	30S ribosomal protein S20 OS=Corynebacterium glutamicum (strain ATCC 13032 / DSM 20300 / BCRC 11384 / JCM 1318 / LMG 3730 / NCIMB 10025) OX=196627 GN=rpsT PE=3 SV=1	2	87	M.ANIKSQIKRNKTNEKARLRNQAVRSAVRTEIRKFNAAIEAGDKDAAQAQLRTASRALDKAVTKGVFHINNAANKKSNMAT(A)[265.1460]FNKLG.	1	-	0	20	16	0.00115578	0.000540249	0.00249688	265.146	265	pRBS-ID_6-thioguanosine OR MM-diphenylpentanone
733	D:/Documents/Reynaldo/Toppic1.4_GFC/MzML/F_RC_36H_US_1A18_00_HH_18_181027204011_ms2.msalign	1000597	HCD	1015	2502.11	180	14	10852	10852.1	2	74100000	48.7347	sp|Q8NN50|RL21_CORGL	50S ribosomal protein L21 OS=Corynebacterium glutamicum (strain ATCC 13032 / DSM 20300 / BCRC 11384 / JCM 1318 / LMG 3730 / NCIMB 10025) OX=196627 GN=rplU PE=3 SV=1	1	101	.MYAIVKTGGKQYKVAEGDLVKVEKIEGEPGASVALTPVLLVDGADVTTAADKLASVSVNTEIVEHTKGPKIKILKYKNKTGYKKRQGHRQPLTVLKVTGIK.	0	-	0	16	15	1.07e-05	0	0	NA	NA	NA
734	D:/Documents/Reynaldo/Toppic1.4_GFC/MzML/F_RC_36H_US_1A18_00_HH_18_181027204011_ms2.msalign	1000599	HCD	1018	2507.29	156	12	9416.09	9416.13	75	293000000	47.429	sp|Q8NN66|RS20_CORGL	30S ribosomal protein S20 OS=Corynebacterium glutamicum (strain ATCC 13032 / DSM 20300 / BCRC 11384 / JCM 1318 / LMG 3730 / NCIMB 10025) OX=196627 GN=rpsT PE=3 SV=1	2	87	M.ANIKSQIKRNKTNEKARLRNQAVRSAVRTEIRKFNAAIEAGDKDAAQAQLRTASRALDKAVTKGVFHINNAANKKSNMATAFNKLG.	0	-	0	22	20	1.25e-08	0	0	NA	NA	NA
735	D:/Documents/Reynaldo/Toppic1.4_GFC/MzML/F_RC_36H_US_1A18_00_HH_18_181027204011_ms2.msalign	1000601	HCD	1021	2512.47	156	12	9415.09	9416.13	75	293000000	47.429	sp|Q8NN66|RS20_CORGL	30S ribosomal protein S20 OS=Corynebacterium glutamicum (strain ATCC 13032 / DSM 20300 / BCRC 11384 / JCM 1318 / LMG 3730 / NCIMB 10025) OX=196627 GN=rpsT PE=3 SV=1	2	87	M.ANIKSQIKRNKTNEKARLRNQAVRSAVRTEIRKFNAAIEAGDKDAAQAQLRTASRALDKAVTKGVFHINNAANKKSNMATAFNKLG.	0	-	0	19	16	4.72e-06	0	0	NA	NA	NA
736	D:/Documents/Reynaldo/Toppic1.4_GFC/MzML/F_RC_36H_US_1A18_00_HH_18_181027204011_ms2.msalign	1000602	HCD	1022	2513.09	160	13	9749.38	9749.42	181	269000000	54.5658	sp|P66455|RS18_CORGL	30S ribosomal protein S18 OS=Corynebacterium glutamicum (strain ATCC 13032 / DSM 20300 / BCRC 11384 / JCM 1318 / LMG 3730 / NCIMB 10025) OX=196627 GN=rpsR PE=3 SV=1	1	83	.MKQRNNAKRVRLEQTRRPKKNPLKAAGIEKVDYKDINTLRQFISDRHKIRSRRVTGLTPQQQREVATAVKNAREMALLPFTSR.	0	-	0	12	7	0.11737	0.00899668	0	NA	NA	NA
737	D:/Documents/Reynaldo/Toppic1.4_GFC/MzML/F_RC_36H_US_1A18_00_HH_18_181027204011_ms2.msalign	1000603	HCD	1024	2517.67	160	14	9749.38	9749.42	181	269000000	54.5658	sp|P66455|RS18_CORGL	30S ribosomal protein S18 OS=Corynebacterium glutamicum (strain ATCC 13032 / DSM 20300 / BCRC 11384 / JCM 1318 / LMG 3730 / NCIMB 10025) OX=196627 GN=rpsR PE=3 SV=1	1	83	.MKQRNNAKRVRLEQTRRPKKNPLKAAGIEKVDYKDINTLRQFISDRHKIRSRRVTGLTPQQQREVATAVKNAREMALLPFTSR.	0	-	0	27	18	5.07e-07	0	0	NA	NA	NA
738	D:/Documents/Reynaldo/Toppic1.4_GFC/MzML/F_RC_36H_US_1A18_00_HH_18_181027204011_ms2.msalign	1000607	HCD	1030	2528.13	112	9	6727.86	6727.89	510	83900000	55.6762	sp|Q8NSX3|RL30_CORGL	50S ribosomal protein L30 OS=Corynebacterium glutamicum (strain ATCC 13032 / DSM 20300 / BCRC 11384 / JCM 1318 / LMG 3730 / NCIMB 10025) OX=196627 GN=rpmD PE=3 SV=1	2	61	M.ALKITQIKGTVGTKPKHRENLRSLGLKRIRHTVIRPDTPEVRGMILAVRHLIVVEEVAGE.	0	-	0	21	12	0.00024822	0.000302663	0	NA	NA	NA
739	D:/Documents/Reynaldo/Toppic1.4_GFC/MzML/F_RC_36H_US_1A18_00_HH_18_181027204011_ms2.msalign	1000609	HCD	1033	2533.24	112	9	6727.86	6727.89	510	83900000	55.6762	sp|Q8NSX3|RL30_CORGL	50S ribosomal protein L30 OS=Corynebacterium glutamicum (strain ATCC 13032 / DSM 20300 / BCRC 11384 / JCM 1318 / LMG 3730 / NCIMB 10025) OX=196627 GN=rpmD PE=3 SV=1	2	61	M.ALKITQIKGTVGTKPKHRENLRSLGLKRIRHTVIRPDTPEVRGMILAVRHLIVVEEVAGE.	0	-	0	21	11	4.7e-05	0	0	NA	NA	NA
740	D:/Documents/Reynaldo/Toppic1.4_GFC/MzML/F_RC_36H_US_1A18_00_HH_18_181027204011_ms2.msalign	1000610	HCD	1034	2533.87	94	6	5673.98	5674	150	32400000	54.3841	tr|Q8NRD8|Q8NRD8_CORGL	Uncharacterized protein OS=Corynebacterium glutamicum (strain ATCC 13032 / DSM 20300 / BCRC 11384 / JCM 1318 / LMG 3730 / NCIMB 10025) OX=196627 GN=Cgl1114 PE=4 SV=1	2	55	M.AAMKPRTGSGPMEAVEESRKIVMRIPSDGGGRLVVELNKEEAAELGALLLEAAK.	0	-	0	30	28	1.2e-12	0	0	NA	NA	NA
741	D:/Documents/Reynaldo/Toppic1.4_GFC/MzML/F_RC_36H_US_1A18_00_HH_18_181027204011_ms2.msalign	1000611	HCD	1036	2538.47	94	6	5673.98	5674	150	32400000	54.3841	tr|Q8NRD8|Q8NRD8_CORGL	Uncharacterized protein OS=Corynebacterium glutamicum (strain ATCC 13032 / DSM 20300 / BCRC 11384 / JCM 1318 / LMG 3730 / NCIMB 10025) OX=196627 GN=Cgl1114 PE=4 SV=1	2	55	M.AAMKPRTGSGPMEAVEESRKIVMRIPSDGGGRLVVELNKEEAAELGALLLEAAK.	0	-	0	30	28	6.13e-13	0	0	NA	NA	NA
742	D:/Documents/Reynaldo/Toppic1.4_GFC/MzML/F_RC_36H_US_1A18_00_HH_18_181027204011_ms2.msalign	1000615	HCD	1042	2548.9	162	13	9749.38	9749.42	181	269000000	54.5658	sp|P66455|RS18_CORGL	30S ribosomal protein S18 OS=Corynebacterium glutamicum (strain ATCC 13032 / DSM 20300 / BCRC 11384 / JCM 1318 / LMG 3730 / NCIMB 10025) OX=196627 GN=rpsR PE=3 SV=1	1	83	.MKQRNNAKRVRLEQTRRPKKNPLKAAGIEKVDYKDINTLRQFISDRHKIRSRRVTGLTPQQQREVATAVKNAREMALLPFTSR.	0	-	0	22	17	1.93e-06	0	0	NA	NA	NA
743	D:/Documents/Reynaldo/Toppic1.4_GFC/MzML/F_RC_36H_US_1A18_00_HH_18_181027204011_ms2.msalign	1000616	HCD	1043	2549.52	184	13	11331.1	11332.2	167	77900000	47.509	sp|P66326|RS10_CORGL	30S ribosomal protein S10 OS=Corynebacterium glutamicum (strain ATCC 13032 / DSM 20300 / BCRC 11384 / JCM 1318 / LMG 3730 / NCIMB 10025) OX=196627 GN=rpsJ PE=3 SV=1	2	101	M.AGQKIRIRLKAYDHEAIDASARKIVETVTRTGARVVGPVPLPTEKNVYAVIRSPHKYKDSREHFEMRTHKRLIDILDPTPKTVDALMRIDLPASVDVNIQ.	0	-	0	32	19	7.46e-06	0	0	NA	NA	NA
744	D:/Documents/Reynaldo/Toppic1.4_GFC/MzML/F_RC_36H_US_1A18_00_HH_18_181027204011_ms2.msalign	1000617	HCD	1045	2554.21	162	14	9749.38	9749.42	181	269000000	54.5658	sp|P66455|RS18_CORGL	30S ribosomal protein S18 OS=Corynebacterium glutamicum (strain ATCC 13032 / DSM 20300 / BCRC 11384 / JCM 1318 / LMG 3730 / NCIMB 10025) OX=196627 GN=rpsR PE=3 SV=1	1	83	.MKQRNNAKRVRLEQTRRPKKNPLKAAGIEKVDYKDINTLRQFISDRHKIRSRRVTGLTPQQQREVATAVKNAREMALLPFTSR.	0	-	0	32	20	7.98e-09	0	0	NA	NA	NA
745	D:/Documents/Reynaldo/Toppic1.4_GFC/MzML/F_RC_36H_US_1A18_00_HH_18_181027204011_ms2.msalign	1000618	HCD	1046	2554.86	137	10	8238.4	8238.44	104	64200000	50.5448	sp|Q8NSV7|IF1_CORGL	Translation initiation factor IF-1 OS=Corynebacterium glutamicum (strain ATCC 13032 / DSM 20300 / BCRC 11384 / JCM 1318 / LMG 3730 / NCIMB 10025) OX=196627 GN=infA PE=3 SV=1	2	72	M.AKEGAIEVEGRIVEPLPNAMFRVELDNGHKVLAHISGKMRQHYIRILPEDRVVVELSPYDLTRGRIVYRYK.	0	-	0	17	14	9.58e-06	0	0	NA	NA	NA
746	D:/Documents/Reynaldo/Toppic1.4_GFC/MzML/F_RC_36H_US_1A18_00_HH_18_181027204011_ms2.msalign	1000619	HCD	1048	2559.46	137	10	8238.4	8238.44	104	64200000	50.5448	sp|Q8NSV7|IF1_CORGL	Translation initiation factor IF-1 OS=Corynebacterium glutamicum (strain ATCC 13032 / DSM 20300 / BCRC 11384 / JCM 1318 / LMG 3730 / NCIMB 10025) OX=196627 GN=infA PE=3 SV=1	2	72	M.AKEGAIEVEGRIVEPLPNAMFRVELDNGHKVLAHISGKMRQHYIRILPEDRVVVELSPYDLTRGRIVYRYK.	0	-	0	14	12	1.97e-05	0	0	NA	NA	NA
747	D:/Documents/Reynaldo/Toppic1.4_GFC/MzML/F_RC_36H_US_1A18_00_HH_18_181027204011_ms2.msalign	1000621	HCD	1051	2564.68	112	10	6727.86	6727.89	510	83900000	55.6762	sp|Q8NSX3|RL30_CORGL	50S ribosomal protein L30 OS=Corynebacterium glutamicum (strain ATCC 13032 / DSM 20300 / BCRC 11384 / JCM 1318 / LMG 3730 / NCIMB 10025) OX=196627 GN=rpmD PE=3 SV=1	2	61	M.ALKITQIKGTVGTKPKHRENLRSLGLKRIRHTVIRPDTPEVRGMILAVRHLIVVEEVAGE.	0	-	0	14	7	0.0029128	0.00075358	0	NA	NA	NA
748	D:/Documents/Reynaldo/Toppic1.4_GFC/MzML/F_RC_36H_US_1A18_00_HH_18_181027204011_ms2.msalign	1000623	HCD	1054	2569.94	94	6	5673.97	5674	150	32400000	54.3841	tr|Q8NRD8|Q8NRD8_CORGL	Uncharacterized protein OS=Corynebacterium glutamicum (strain ATCC 13032 / DSM 20300 / BCRC 11384 / JCM 1318 / LMG 3730 / NCIMB 10025) OX=196627 GN=Cgl1114 PE=4 SV=1	2	55	M.AAMKPRTGSGPMEAVEESRKIVMRIPSDGGGRLVVELNKEEAAELGALLLEAAK.	0	-	0	24	23	1.15e-11	0	0	NA	NA	NA
749	D:/Documents/Reynaldo/Toppic1.4_GFC/MzML/F_RC_36H_US_1A18_00_HH_18_181027204011_ms2.msalign	1000624	HCD	1055	2570.73	112	10	6727.86	6727.89	510	83900000	55.6762	sp|Q8NSX3|RL30_CORGL	50S ribosomal protein L30 OS=Corynebacterium glutamicum (strain ATCC 13032 / DSM 20300 / BCRC 11384 / JCM 1318 / LMG 3730 / NCIMB 10025) OX=196627 GN=rpmD PE=3 SV=1	2	61	M.ALKITQIKGTVGTKPKHRENLRSLGLKRIRHTVIRPDTPEVRGMILAVRHLIVVEEVAGE.	0	-	0	8	5	0.055984	0.00515145	0	NA	NA	NA
750	D:/Documents/Reynaldo/Toppic1.4_GFC/MzML/F_RC_36H_US_1A18_00_HH_18_181027204011_ms2.msalign	1000627	HCD	1060	2580.61	188	14	11332.1	11332.2	167	77900000	47.509	sp|P66326|RS10_CORGL	30S ribosomal protein S10 OS=Corynebacterium glutamicum (strain ATCC 13032 / DSM 20300 / BCRC 11384 / JCM 1318 / LMG 3730 / NCIMB 10025) OX=196627 GN=rpsJ PE=3 SV=1	2	101	M.AGQKIRIRLKAYDHEAIDASARKIVETVTRTGARVVGPVPLPTEKNVYAVIRSPHKYKDSREHFEMRTHKRLIDILDPTPKTVDALMRIDLPASVDVNIQ.	0	-	0	29	18	3.37e-07	0	0	NA	NA	NA
751	D:/Documents/Reynaldo/Toppic1.4_GFC/MzML/F_RC_36H_US_1A18_00_HH_18_181027204011_ms2.msalign	1000629	HCD	1063	2585.71	162	14	9748.38	9749.42	181	269000000	54.5658	sp|P66455|RS18_CORGL	30S ribosomal protein S18 OS=Corynebacterium glutamicum (strain ATCC 13032 / DSM 20300 / BCRC 11384 / JCM 1318 / LMG 3730 / NCIMB 10025) OX=196627 GN=rpsR PE=3 SV=1	1	83	.MKQRNNAKRVRLEQTRRPKKNPLKAAGIEKVDYKDINTLRQFISDRHKIRSRRVTGLTPQQQREVATAVKNAREMALLPFTSR.	0	-	0	21	16	1.46e-05	0	0	NA	NA	NA
752	D:/Documents/Reynaldo/Toppic1.4_GFC/MzML/F_RC_36H_US_1A18_00_HH_18_181027204011_ms2.msalign	1000630	HCD	1064	2586.38	188	15	11331.1	11332.2	167	77900000	47.509	sp|P66326|RS10_CORGL	30S ribosomal protein S10 OS=Corynebacterium glutamicum (strain ATCC 13032 / DSM 20300 / BCRC 11384 / JCM 1318 / LMG 3730 / NCIMB 10025) OX=196627 GN=rpsJ PE=3 SV=1	2	101	M.AGQKIRIRLKAYDHEAIDASARKIVETVTRTGARVVGPVPLPTEKNVYAVIRSPHKYKDSREHFEMRTHKRLIDILDPTPKTVDALMRIDLPASVDVNIQ.	0	-	0	27	15	0.0006117	0.000282566	0	NA	NA	NA
753	D:/Documents/Reynaldo/Toppic1.4_GFC/MzML/F_RC_36H_US_1A18_00_HH_18_181027204011_ms2.msalign	1000631	HCD	1066	2590.93	162	14	9748.38	9749.42	181	269000000	54.5658	sp|P66455|RS18_CORGL	30S ribosomal protein S18 OS=Corynebacterium glutamicum (strain ATCC 13032 / DSM 20300 / BCRC 11384 / JCM 1318 / LMG 3730 / NCIMB 10025) OX=196627 GN=rpsR PE=3 SV=1	1	83	.MKQRNNAKRVRLEQTRRPKKNPLKAAGIEKVDYKDINTLRQFISDRHKIRSRRVTGLTPQQQREVATAVKNAREMALLPFTSR.	0	-	0	19	15	4.42e-05	0	0	NA	NA	NA
754	D:/Documents/Reynaldo/Toppic1.4_GFC/MzML/F_RC_36H_US_1A18_00_HH_18_181027204011_ms2.msalign	1000632	HCD	1067	2591.6	137	10	8238.4	8238.44	104	64200000	50.5448	sp|Q8NSV7|IF1_CORGL	Translation initiation factor IF-1 OS=Corynebacterium glutamicum (strain ATCC 13032 / DSM 20300 / BCRC 11384 / JCM 1318 / LMG 3730 / NCIMB 10025) OX=196627 GN=infA PE=3 SV=1	2	72	M.AKEGAIEVEGRIVEPLPNAMFRVELDNGHKVLAHISGKMRQHYIRILPEDRVVVELSPYDLTRGRIVYRYK.	0	-	0	19	16	4.03e-06	0	0	NA	NA	NA
755	D:/Documents/Reynaldo/Toppic1.4_GFC/MzML/F_RC_36H_US_1A18_00_HH_18_181027204011_ms2.msalign	1000633	HCD	1069	2596.16	137	10	8238.4	8238.44	104	64200000	50.5448	sp|Q8NSV7|IF1_CORGL	Translation initiation factor IF-1 OS=Corynebacterium glutamicum (strain ATCC 13032 / DSM 20300 / BCRC 11384 / JCM 1318 / LMG 3730 / NCIMB 10025) OX=196627 GN=infA PE=3 SV=1	2	72	M.AKEGAIEVEGRIVEPLPNAMFRVELDNGHKVLAHISGKMRQHYIRILPEDRVVVELSPYDLTRGRIVYRYK.	0	-	0	23	17	8.91e-08	0	0	NA	NA	NA
756	D:/Documents/Reynaldo/Toppic1.4_GFC/MzML/F_RC_36H_US_1A18_00_HH_18_181027204011_ms2.msalign	1000641	HCD	1081	2617.28	254	14	15261.6	15261.6	154	169000000	50.2145	sp|Q8NQJ3|ODHI_CORGL	Oxoglutarate dehydrogenase inhibitor OS=Corynebacterium glutamicum (strain ATCC 13032 / DSM 20300 / BCRC 11384 / JCM 1318 / LMG 3730 / NCIMB 10025) OX=196627 GN=odhI PE=1 SV=1	2	143	M.SDNNGTPEPQVETTSVFRADLLKEMESSTGTAPASTGAENLPAGSALLVVKRGPNAGARFLLDQPTTTAGRHPESDIFLDDVTVSRRHAEFRINEGEFEVVDVGSLNGTYVNREPRNAQVMQTGDEIQIGKFRLVFLAGPAE.	0	-	0	30	21	6.5e-05	0	0	NA	NA	NA
757	D:/Documents/Reynaldo/Toppic1.4_GFC/MzML/F_RC_36H_US_1A18_00_HH_18_181027204011_ms2.msalign	1000642	HCD	1082	2618.05	188	14	11332.1	11332.2	167	77900000	47.509	sp|P66326|RS10_CORGL	30S ribosomal protein S10 OS=Corynebacterium glutamicum (strain ATCC 13032 / DSM 20300 / BCRC 11384 / JCM 1318 / LMG 3730 / NCIMB 10025) OX=196627 GN=rpsJ PE=3 SV=1	2	101	M.AGQKIRIRLKAYDHEAIDASARKIVETVTRTGARVVGPVPLPTEKNVYAVIRSPHKYKDSREHFEMRTHKRLIDILDPTPKTVDALMRIDLPASVDVNIQ.	0	-	0	29	18	1.09e-05	0	0	NA	NA	NA
758	D:/Documents/Reynaldo/Toppic1.4_GFC/MzML/F_RC_36H_US_1A18_00_HH_18_181027204011_ms2.msalign	1000643	HCD	1084	2622.71	162	15	9748.38	9749.42	181	269000000	54.5658	sp|P66455|RS18_CORGL	30S ribosomal protein S18 OS=Corynebacterium glutamicum (strain ATCC 13032 / DSM 20300 / BCRC 11384 / JCM 1318 / LMG 3730 / NCIMB 10025) OX=196627 GN=rpsR PE=3 SV=1	1	83	.MKQRNNAKRVRLEQTRRPKKNPLKAAGIEKVDYKDINTLRQFISDRHKIRSRRVTGLTPQQQREVATAVKNAREMALLPFTSR.	0	-	0	15	10	0.0027328	0.000759878	0	NA	NA	NA
759	D:/Documents/Reynaldo/Toppic1.4_GFC/MzML/F_RC_36H_US_1A18_00_HH_18_181027204011_ms2.msalign	1000645	HCD	1087	2628.02	162	16	9748.38	9749.42	181	269000000	54.5658	sp|P66455|RS18_CORGL	30S ribosomal protein S18 OS=Corynebacterium glutamicum (strain ATCC 13032 / DSM 20300 / BCRC 11384 / JCM 1318 / LMG 3730 / NCIMB 10025) OX=196627 GN=rpsR PE=3 SV=1	1	83	.MKQRNNAKRVRLEQTRRPKKNPLKAAGIEKVDYKDINTLRQFISDRHKIRSRRVTGLTPQQQREVATAVKNAREMALLPFTSR.	0	-	0	19	14	1.39e-05	0	0	NA	NA	NA
760	D:/Documents/Reynaldo/Toppic1.4_GFC/MzML/F_RC_36H_US_1A18_00_HH_18_181027204011_ms2.msalign	1000648	HCD	1091	2634.01	255	19	15328.3	15328.3	388	54300000	51.5037	sp|P0C544|RL15_CORGL	50S ribosomal protein L15 OS=Corynebacterium glutamicum (strain ATCC 13032 / DSM 20300 / BCRC 11384 / JCM 1318 / LMG 3730 / NCIMB 10025) OX=196627 GN=rplO PE=3 SV=1	2	148	M.(S)[Acetyl]EPIKLHDLRPAAGSNKAKTRVGRGEASKGKTAGRGTKGTKARKQVSAAFEGGQMPLQMRLPKLKGFKNPNKVDYQVVNIADLAEKFPQGGDVSIADIVAAGLVRKNELVKVLGNGDISVKLNVTANKFSGSAKEKIEAAGGSATVA.	0	-	0	35	24	1.1e-06	0	0	NA	NA	NA
761	D:/Documents/Reynaldo/Toppic1.4_GFC/MzML/F_RC_36H_US_1A18_00_HH_18_181027204011_ms2.msalign	1000650	HCD	1094	2639.34	255	19	15328.3	15328.3	388	54300000	51.5037	sp|P0C544|RL15_CORGL	50S ribosomal protein L15 OS=Corynebacterium glutamicum (strain ATCC 13032 / DSM 20300 / BCRC 11384 / JCM 1318 / LMG 3730 / NCIMB 10025) OX=196627 GN=rplO PE=3 SV=1	2	148	M.(S)[Acetyl]EPIKLHDLRPAAGSNKAKTRVGRGEASKGKTAGRGTKGTKARKQVSAAFEGGQMPLQMRLPKLKGFKNPNKVDYQVVNIADLAEKFPQGGDVSIADIVAAGLVRKNELVKVLGNGDISVKLNVTANKFSGSAKEKIEAAGGSATVA.	0	-	0	34	19	0.00023808	0.000304044	0	NA	NA	NA
762	D:/Documents/Reynaldo/Toppic1.4_GFC/MzML/F_RC_36H_US_1A18_00_HH_18_181027204011_ms2.msalign	1000653	HCD	1099	2649.22	254	13	15261.6	15261.6	154	169000000	50.2145	sp|Q8NQJ3|ODHI_CORGL	Oxoglutarate dehydrogenase inhibitor OS=Corynebacterium glutamicum (strain ATCC 13032 / DSM 20300 / BCRC 11384 / JCM 1318 / LMG 3730 / NCIMB 10025) OX=196627 GN=odhI PE=1 SV=1	2	143	M.SDNNGTPEPQVETTSVFRADLLKEMESSTGTAPASTGAENLPAGSALLVVKRGPNAGARFLLDQPTTTAGRHPESDIFLDDVTVSRRHAEFRINEGEFEVVDVGSLNGTYVNREPRNAQVMQTGDEIQIGKFRLVFLAGPAE.	0	-	0	31	24	2.61e-06	0	0	NA	NA	NA
763	D:/Documents/Reynaldo/Toppic1.4_GFC/MzML/F_RC_36H_US_1A18_00_HH_18_181027204011_ms2.msalign	1000655	HCD	1102	2654.38	254	13	15261.6	15261.6	154	169000000	50.2145	sp|Q8NQJ3|ODHI_CORGL	Oxoglutarate dehydrogenase inhibitor OS=Corynebacterium glutamicum (strain ATCC 13032 / DSM 20300 / BCRC 11384 / JCM 1318 / LMG 3730 / NCIMB 10025) OX=196627 GN=odhI PE=1 SV=1	2	143	M.SDNNGTPEPQVETTSVFRADLLKEMESSTGTAPASTGAENLPAGSALLVVKRGPNAGARFLLDQPTTTAGRHPESDIFLDDVTVSRRHAEFRINEGEFEVVDVGSLNGTYVNREPRNAQVMQTGDEIQIGKFRLVFLAGPAE.	0	-	0	24	20	0.000113684	0.000321337	0	NA	NA	NA
764	D:/Documents/Reynaldo/Toppic1.4_GFC/MzML/F_RC_36H_US_1A18_00_HH_18_181027204011_ms2.msalign	1000656	HCD	1103	2655.06	132	7	7952.08	7952.11	31	60400000	51.6801	tr|Q8NSA7|Q8NSA7_CORGL	Uncharacterized protein OS=Corynebacterium glutamicum (strain ATCC 13032 / DSM 20300 / BCRC 11384 / JCM 1318 / LMG 3730 / NCIMB 10025) OX=196627 GN=Cgl0772 PE=4 SV=1	1	75	.MDIKIGFADTARELVISSALQQDEAAAKVSEALANDSGVLDLSDEKGRRYIIRNSRIAYVEVGTSAPRTVGFAGA.	0	-	0	38	33	7.88e-15	0	0	NA	NA	NA
765	D:/Documents/Reynaldo/Toppic1.4_GFC/MzML/F_RC_36H_US_1A18_00_HH_18_181027204011_ms2.msalign	1000657	HCD	1105	2659.63	132	7	7952.08	7952.11	31	60400000	51.6801	tr|Q8NSA7|Q8NSA7_CORGL	Uncharacterized protein OS=Corynebacterium glutamicum (strain ATCC 13032 / DSM 20300 / BCRC 11384 / JCM 1318 / LMG 3730 / NCIMB 10025) OX=196627 GN=Cgl0772 PE=4 SV=1	1	75	.MDIKIGFADTARELVISSALQQDEAAAKVSEALANDSGVLDLSDEKGRRYIIRNSRIAYVEVGTSAPRTVGFAGA.	0	-	0	31	30	1.83e-15	0	0	NA	NA	NA
766	D:/Documents/Reynaldo/Toppic1.4_GFC/MzML/F_RC_36H_US_1A18_00_HH_18_181027204011_ms2.msalign	1000658	HCD	1106	2660.33	187	13	11255.6	11256.6	374	27300000	47.0649	tr|Q8NLF1|Q8NLF1_CORGL	Uncharacterized enzyme involved in biosynthesis of extracellular polysaccharides OS=Corynebacterium glutamicum (strain ATCC 13032 / DSM 20300 / BCRC 11384 / JCM 1318 / LMG 3730 / NCIMB 10025) OX=196627 GN=Cgl2991 PE=4 SV=1	2	107	M.SIVKINAISVPEGAGEELEKRFAARQNAVDSAPGFEGFQLLRPVSGEDRYFVVTQWADEDSYNAWRDAEKAKGGHGQGAHGSDKKPVASGASLLEFEVVLGSTGAK.	0	-	0	15	13	0.00048258	0.0002886	0	NA	NA	NA
767	D:/Documents/Reynaldo/Toppic1.4_GFC/MzML/F_RC_36H_US_1A18_00_HH_18_181027204011_ms2.msalign	1000659	HCD	1108	2665.01	187	13	11256.6	11256.6	374	27300000	47.0649	tr|Q8NLF1|Q8NLF1_CORGL	Uncharacterized enzyme involved in biosynthesis of extracellular polysaccharides OS=Corynebacterium glutamicum (strain ATCC 13032 / DSM 20300 / BCRC 11384 / JCM 1318 / LMG 3730 / NCIMB 10025) OX=196627 GN=Cgl2991 PE=4 SV=1	2	107	M.SIVKINAISVPEGAGEELEKRFAARQNAVDSAPGFEGFQLLRPVSGEDRYFVVTQWADEDSYNAWRDAEKAKGGHGQGAHGSDKKPVASGASLLEFEVVLGSTGAK.	0	-	0	17	13	0.000775	0.000278707	0	NA	NA	NA
768	D:/Documents/Reynaldo/Toppic1.4_GFC/MzML/F_RC_36H_US_1A18_00_HH_18_181027204011_ms2.msalign	1000660	HCD	1109	2665.66	116	6	6971.4	6971.43	266	3560000	43.0388	tr|Q8NNY7|Q8NNY7_CORGL	Sulfur transfer protein involved in thiamine biosynthesis OS=Corynebacterium glutamicum (strain ATCC 13032 / DSM 20300 / BCRC 11384 / JCM 1318 / LMG 3730 / NCIMB 10025) OX=196627 GN=Cgl2040 PE=4 SV=1	1	65	.MITYTFNGTSMRSSELTVEQLVHQEIGHDTGVAVAINAAVVPRSQWSRAICDNDSVEVLTAIQGG.	0	-	0	9	7	0.0025908	0.000762002	0	NA	NA	NA
769	D:/Documents/Reynaldo/Toppic1.4_GFC/MzML/F_RC_36H_US_1A18_00_HH_18_181027204011_ms2.msalign	1000661	HCD	1111	2670.26	255	23	15327.3	15328.3	388	54300000	51.5037	sp|P0C544|RL15_CORGL	50S ribosomal protein L15 OS=Corynebacterium glutamicum (strain ATCC 13032 / DSM 20300 / BCRC 11384 / JCM 1318 / LMG 3730 / NCIMB 10025) OX=196627 GN=rplO PE=3 SV=1	2	148	M.(S)[Acetyl]EPIKLHDLRPAAGSNKAKTRVGRGEASKGKTAGRGTKGTKARKQVSAAFEGGQMPLQMRLPKLKGFKNPNKVDYQVVNIADLAEKFPQGGDVSIADIVAAGLVRKNELVKVLGNGDISVKLNVTANKFSGSAKEKIEAAGGSATVA.	0	-	0	28	15	0.00156686	0.000528123	0	NA	NA	NA
770	D:/Documents/Reynaldo/Toppic1.4_GFC/MzML/F_RC_36H_US_1A18_00_HH_18_181027204011_ms2.msalign	1000663	HCD	1114	2675.38	140	7	8400.22	8400.31	456	9360000	49.167	tr|Q8NSA7|Q8NSA7_CORGL	Uncharacterized protein OS=Corynebacterium glutamicum (strain ATCC 13032 / DSM 20300 / BCRC 11384 / JCM 1318 / LMG 3730 / NCIMB 10025) OX=196627 GN=Cgl0772 PE=4 SV=1	1	75	.(MD)[448.1920]IKIGFADTARELVISSALQQDEAAAKVSEALANDSGVLDLSDEKGRRYIIRNSRIAYVEVGTSAPRTVGFAGA.	1	-	0	16	17	1.52e-06	0	0	448.192	448	NA
771	D:/Documents/Reynaldo/Toppic1.4_GFC/MzML/F_RC_36H_US_1A18_00_HH_18_181027204011_ms2.msalign	1000664	HCD	1115	2676.1	255	18	15327.3	15328.3	388	54300000	51.5037	sp|P0C544|RL15_CORGL	50S ribosomal protein L15 OS=Corynebacterium glutamicum (strain ATCC 13032 / DSM 20300 / BCRC 11384 / JCM 1318 / LMG 3730 / NCIMB 10025) OX=196627 GN=rplO PE=3 SV=1	2	148	M.(S)[Acetyl]EPIKLHDLRPAAGSNKAKTRVGRGEASKGKTAGRGTKGTKARKQVSAAFEGGQMPLQMRLPKLKGFKNPNKVDYQVVNIADLAEKFPQGGDVSIADIVAAGLVRKNELVKVLGNGDISVKLNVTANKFSGSAKEKIEAAGGSATVA.	0	-	0	42	24	8.4e-06	0	0	NA	NA	NA
772	D:/Documents/Reynaldo/Toppic1.4_GFC/MzML/F_RC_36H_US_1A18_00_HH_18_181027204011_ms2.msalign	1000665	HCD	1117	2680.66	140	7	8400.21	8400.31	456	9360000	49.167	tr|Q8NSA7|Q8NSA7_CORGL	Uncharacterized protein OS=Corynebacterium glutamicum (strain ATCC 13032 / DSM 20300 / BCRC 11384 / JCM 1318 / LMG 3730 / NCIMB 10025) OX=196627 GN=Cgl0772 PE=4 SV=1	1	75	.(MD)[448.2018]IKIGFADTARELVISSALQQDEAAAKVSEALANDSGVLDLSDEKGRRYIIRNSRIAYVEVGTSAPRTVGFAGA.	1	-	0	17	18	1.24e-06	0	0	448.202	448	NA
773	D:/Documents/Reynaldo/Toppic1.4_GFC/MzML/F_RC_36H_US_1A18_00_HH_18_181027204011_ms2.msalign	1000667	HCD	1120	2685.9	254	14	15261.6	15261.6	154	169000000	50.2145	sp|Q8NQJ3|ODHI_CORGL	Oxoglutarate dehydrogenase inhibitor OS=Corynebacterium glutamicum (strain ATCC 13032 / DSM 20300 / BCRC 11384 / JCM 1318 / LMG 3730 / NCIMB 10025) OX=196627 GN=odhI PE=1 SV=1	2	143	M.SDNNGTPEPQVETTSVFRADLLKEMESSTGTAPASTGAENLPAGSALLVVKRGPNAGARFLLDQPTTTAGRHPESDIFLDDVTVSRRHAEFRINEGEFEVVDVGSLNGTYVNREPRNAQVMQTGDEIQIGKFRLVFLAGPAE.	0	-	0	19	17	0.00139884	0.000533476	0	NA	NA	NA
774	D:/Documents/Reynaldo/Toppic1.4_GFC/MzML/F_RC_36H_US_1A18_00_HH_18_181027204011_ms2.msalign	1000669	HCD	1123	2691.32	127	8	7952.09	7952.11	31	60400000	51.6801	tr|Q8NSA7|Q8NSA7_CORGL	Uncharacterized protein OS=Corynebacterium glutamicum (strain ATCC 13032 / DSM 20300 / BCRC 11384 / JCM 1318 / LMG 3730 / NCIMB 10025) OX=196627 GN=Cgl0772 PE=4 SV=1	1	75	.MDIKIGFADTARELVISSALQQDEAAAKVSEALANDSGVLDLSDEKGRRYIIRNSRIAYVEVGTSAPRTVGFAGA.	0	-	0	29	27	1.53e-15	0	0	NA	NA	NA
775	D:/Documents/Reynaldo/Toppic1.4_GFC/MzML/F_RC_36H_US_1A18_00_HH_18_181027204011_ms2.msalign	1000670	HCD	1124	2692.04	112	5	6727.26	6727.27	37	10100000	56.1498	tr|Q8NL68|Q8NL68_CORGL	HMA domain-containing protein OS=Corynebacterium glutamicum (strain ATCC 13032 / DSM 20300 / BCRC 11384 / JCM 1318 / LMG 3730 / NCIMB 10025) OX=196627 GN=Cgl3081 PE=4 SV=1	2	67	M.AIKNYTVE(GMTCGHCVSSV)[-2.0363]KEEVGEVAGVTAVDVTLETGAVQVTGEDFTDEAVKAAVVEAGYKVVA.	1	-	0	44	39	1.19e-20	0	0	-2.0363	-2	Thr->Val OR Met->Glu OR Cys->Thr OR Didehydro OR Val->Pro OR Asp->Xle
776	D:/Documents/Reynaldo/Toppic1.4_GFC/MzML/F_RC_36H_US_1A18_00_HH_18_181027204011_ms2.msalign	1000671	HCD	1126	2696.66	132	7	7951.08	7952.11	31	60400000	51.6801	tr|Q8NSA7|Q8NSA7_CORGL	Uncharacterized protein OS=Corynebacterium glutamicum (strain ATCC 13032 / DSM 20300 / BCRC 11384 / JCM 1318 / LMG 3730 / NCIMB 10025) OX=196627 GN=Cgl0772 PE=4 SV=1	1	75	.MDIKIGFADTARELVISSALQQDEAAAKVSEALANDSGVLDLSDEKGRRYIIRNSRIAYVEVGTSAPRTVGFAGA.	0	-	0	25	24	3.96e-11	0	0	NA	NA	NA
777	D:/Documents/Reynaldo/Toppic1.4_GFC/MzML/F_RC_36H_US_1A18_00_HH_18_181027204011_ms2.msalign	1000672	HCD	1127	2697.42	100	5	6727.26	6727.26	37	10100000	56.1498	tr|Q8NL68|Q8NL68_CORGL	HMA domain-containing protein OS=Corynebacterium glutamicum (strain ATCC 13032 / DSM 20300 / BCRC 11384 / JCM 1318 / LMG 3730 / NCIMB 10025) OX=196627 GN=Cgl3081 PE=4 SV=1	2	67	M.AIKNYTVE(GMTCGHCVSSVKEEVGEV)[-2.0400]AGVTAVDVTLETGAVQVTGEDFTDEAVKAAVVEAGYKVVA.	1	-	0	45	40	1.46e-19	0	0	-2.04	-2	Thr->Val OR Met->Glu OR Cys->Thr OR Didehydro OR Val->Pro OR Asp->Xle
778	D:/Documents/Reynaldo/Toppic1.4_GFC/MzML/F_RC_36H_US_1A18_00_HH_18_181027204011_ms2.msalign	1000676	HCD	1133	2708.15	294	21	17694.4	17695.4	89	10400000	31.8015	sp|Q8NNX3|RS16_CORGL	30S ribosomal protein S16 OS=Corynebacterium glutamicum (strain ATCC 13032 / DSM 20300 / BCRC 11384 / JCM 1318 / LMG 3730 / NCIMB 10025) OX=196627 GN=rpsP PE=3 SV=1	2	165	M.AVKIKLQRLGKIRTPHYRVVIADARTKRDGKVIENIGIYEPKAEPSVIKINSERAQHWLSVGAQPTEAVAALLKVTGDWQKFKGIEGAEGTLRVAEPKPSKLELFNQALSEANNGPTAEAITEKKKKAREDKEAKEAAEKAAAEKAAAAESEEAPAEEAAAEEA.	0	-	0	29	19	0.00068512	0.000280978	0	NA	NA	NA
779	D:/Documents/Reynaldo/Toppic1.4_GFC/MzML/F_RC_36H_US_1A18_00_HH_18_181027204011_ms2.msalign	1000681	HCD	1141	2723.43	112	6	6759.23	6759.25	42	4870000	53.1831	tr|Q8NL68|Q8NL68_CORGL	HMA domain-containing protein OS=Corynebacterium glutamicum (strain ATCC 13032 / DSM 20300 / BCRC 11384 / JCM 1318 / LMG 3730 / NCIMB 10025) OX=196627 GN=Cgl3081 PE=4 SV=1	2	67	M.AIKNY(TVEGMTCGHCVSSVKEEVGEVA)[29.9475]GVTAVDVTLETGAVQVTGEDFTDEAVKAAVVEAGYKVVA.	1	-	0	20	19	2.68e-09	0	0	29.9475	30	Hydroxymethyl OR Quinone OR Arg->Trp OR Thr->Met OR Gly->Ser OR methylol OR Val->Glu OR Ala->Thr
780	D:/Documents/Reynaldo/Toppic1.4_GFC/MzML/F_RC_36H_US_1A18_00_HH_18_181027204011_ms2.msalign	1000683	HCD	1144	2728.87	112	6	6759.23	6759.25	42	4870000	53.1831	tr|Q8NL68|Q8NL68_CORGL	HMA domain-containing protein OS=Corynebacterium glutamicum (strain ATCC 13032 / DSM 20300 / BCRC 11384 / JCM 1318 / LMG 3730 / NCIMB 10025) OX=196627 GN=Cgl3081 PE=4 SV=1	2	67	M.AIKNYTVE(GMTCGHCVSSV)[29.9469]KEEVGEVAGVTAVDVTLETGAVQVTGEDFTDEAVKAAVVEAGYKVVA.	1	-	0	27	26	4.04e-17	0	0	29.9469	30	Hydroxymethyl OR Quinone OR Arg->Trp OR Thr->Met OR Gly->Ser OR methylol OR Val->Glu OR Ala->Thr
781	D:/Documents/Reynaldo/Toppic1.4_GFC/MzML/F_RC_36H_US_1A18_00_HH_18_181027204011_ms2.msalign	1000684	HCD	1145	2729.74	294	20	17693.4	17693.5	985	10400000	31.8015	sp|Q8NNX3|RS16_CORGL	30S ribosomal protein S16 OS=Corynebacterium glutamicum (strain ATCC 13032 / DSM 20300 / BCRC 11384 / JCM 1318 / LMG 3730 / NCIMB 10025) OX=196627 GN=rpsP PE=3 SV=1	2	165	M.AVKIKLQRLGKIRTPHYRVVIADARTKRDGKVIENIGIYEPKAEPSVIKINSERAQHWLSVGAQPTEAVAALLKVTGDWQKFKGIEGAEGTLRVAEPKPSKLELFNQALSEANNGPTAEAI(TEKKKKAREDKEAKEAAEK)[-1.9760]AAAEKAAAAESEEAPAEEAAAEEA.	1	-	0	34	23	0.0229817	0.00240437	0.0112821	-1.976	-2	Thr->Val OR Met->Glu OR Cys->Thr OR Didehydro OR Val->Pro OR Asp->Xle
782	D:/Documents/Reynaldo/Toppic1.4_GFC/MzML/F_RC_36H_US_1A18_00_HH_18_181027204011_ms2.msalign	1000686	HCD	1148	2735.24	166	12	10018.9	10019.2	92	17800000	25.0985	sp|Q8NS12|RL31B_CORGL	50S ribosomal protein L31 type B OS=Corynebacterium glutamicum (strain ATCC 13032 / DSM 20300 / BCRC 11384 / JCM 1318 / LMG 3730 / NCIMB 10025) OX=196627 GN=rpmE2 PE=3 SV=1	1	88	.MKKDIHPDYHAVVFQDAGTGFQFLTKSTASSDRTVSWEDGNE(Y)[16.2694]PLIVVDVTSESHPFWTGAQRVMDTAGRVEKFERRFGGMARRKKKA.	1	-	0	35	24	7.73e-13	0	0	16.2694	16	Ser->Cys OR Methyl:2H(2) OR Pro->Xle OR Asp->Met OR Val->Asp OR Oxidation OR Xle->Glu OR Phe->Tyr OR Met->Phe OR Ala->Ser OR Carboxy->Thiocarboxy
783	D:/Documents/Reynaldo/Toppic1.4_GFC/MzML/F_RC_36H_US_1A18_00_HH_18_181027204011_ms2.msalign	1000687	HCD	1150	2740.03	166	12	10001.9	10003	15	134000000	54.9884	sp|Q8NS12|RL31B_CORGL	50S ribosomal protein L31 type B OS=Corynebacterium glutamicum (strain ATCC 13032 / DSM 20300 / BCRC 11384 / JCM 1318 / LMG 3730 / NCIMB 10025) OX=196627 GN=rpmE2 PE=3 SV=1	1	88	.MKKDIHPDYHAVVFQDAGTGFQFLTKSTASSDRTVSWEDGNEYPLIVVDVTSESHPFWTGAQRVMDTAGRVEKFERRFGGMARRKKKA.	0	-	0	36	24	4.43e-16	0	0	NA	NA	NA
784	D:/Documents/Reynaldo/Toppic1.4_GFC/MzML/F_RC_36H_US_1A18_00_HH_18_181027204011_ms2.msalign	1000688	HCD	1151	2740.88	170	12	10241.1	10241.4	88	53000000	55.8006	sp|Q8NS12|RL31B_CORGL	50S ribosomal protein L31 type B OS=Corynebacterium glutamicum (strain ATCC 13032 / DSM 20300 / BCRC 11384 / JCM 1318 / LMG 3730 / NCIMB 10025) OX=196627 GN=rpmE2 PE=3 SV=1	1	88	.MKKDIHPDYHAVVFQDAGTGFQFLTKSTASSDRTVSWEDGN(E)[238.4011]YPLIVVDVTSESHPFWTGAQRVMDTAGRVEKFERRFGGMARRKKKA.	1	-	0	41	25	2.29e-13	0	0	238.401	238	Palmitoyl
785	D:/Documents/Reynaldo/Toppic1.4_GFC/MzML/F_RC_36H_US_1A18_00_HH_18_181027204011_ms2.msalign	1000689	HCD	1153	2745.6	166	12	10001.9	10003	15	134000000	54.9884	sp|Q8NS12|RL31B_CORGL	50S ribosomal protein L31 type B OS=Corynebacterium glutamicum (strain ATCC 13032 / DSM 20300 / BCRC 11384 / JCM 1318 / LMG 3730 / NCIMB 10025) OX=196627 GN=rpmE2 PE=3 SV=1	1	88	.MKKDIHPDYHAVVFQDAGTGFQFLTKSTASSDRTVSWEDGNEYPLIVVDVTSESHPFWTGAQRVMDTAGRVEKFERRFGGMARRKKKA.	0	-	0	55	31	4.77e-25	0	0	NA	NA	NA
786	D:/Documents/Reynaldo/Toppic1.4_GFC/MzML/F_RC_36H_US_1A18_00_HH_18_181027204011_ms2.msalign	1000690	HCD	1154	2746.35	170	12	10241.1	10241.2	88	53000000	55.8006	sp|Q8NS12|RL31B_CORGL	50S ribosomal protein L31 type B OS=Corynebacterium glutamicum (strain ATCC 13032 / DSM 20300 / BCRC 11384 / JCM 1318 / LMG 3730 / NCIMB 10025) OX=196627 GN=rpmE2 PE=3 SV=1	1	88	.MKKDIHPDYHAVVFQDAGTGFQFLTKSTASSDRTVSWEDGN(E)[238.2288]YPLIVVDVTSESHPFWTGAQRVMDTAGRVEKFERRFGGMARRKKKA.	1	-	0	49	32	1.12e-16	0	0	238.229	238	Palmitoyl
787	D:/Documents/Reynaldo/Toppic1.4_GFC/MzML/F_RC_36H_US_1A18_00_HH_18_181027204011_ms2.msalign	1000691	HCD	1156	2750.94	311	18	18671.2	18672.3	17	34100000	49.7908	tr|Q8NRQ9|Q8NRQ9_CORGL	Transcription elongation factor GreA OS=Corynebacterium glutamicum (strain ATCC 13032 / DSM 20300 / BCRC 11384 / JCM 1318 / LMG 3730 / NCIMB 10025) OX=196627 GN=greA PE=3 SV=1	2	174	M.ASVDKQYITPETKAKLEEELNALIAHRPAVAAEINERREEGDLKENAGYDAAREMQDQEEARIKQISELLANSTTEREGIIEGVANVGSVVHVYYDGDENDKETFLIGTRAGASENPDLETYSEQSPLGAAILGAQEGDTRQYTAPNGSVISVTVVSAEPYNSAKAATLRGKN.	0	-	0	37	29	7.02e-08	0	0	NA	NA	NA
788	D:/Documents/Reynaldo/Toppic1.4_GFC/MzML/F_RC_36H_US_1A18_00_HH_18_181027204011_ms2.msalign	1000692	HCD	1157	2751.67	85	7	5143.71	5143.72	271	8040000	45.2164	sp|Q8NS12|RL31B_CORGL	50S ribosomal protein L31 type B OS=Corynebacterium glutamicum (strain ATCC 13032 / DSM 20300 / BCRC 11384 / JCM 1318 / LMG 3730 / NCIMB 10025) OX=196627 GN=rpmE2 PE=3 SV=1	44	88	Y.PLIVVDVTSESHPFWTGAQRVMDTAGRVEKFERRFGGMARRKKKA.	0	-	0	23	15	1.77e-09	0	0	NA	NA	NA
789	D:/Documents/Reynaldo/Toppic1.4_GFC/MzML/F_RC_36H_US_1A18_00_HH_18_181027204011_ms2.msalign	1000693	HCD	1159	2756.23	133	7	7980.08	7980.1	79	57400000	49.267	tr|Q8NSA7|Q8NSA7_CORGL	Uncharacterized protein OS=Corynebacterium glutamicum (strain ATCC 13032 / DSM 20300 / BCRC 11384 / JCM 1318 / LMG 3730 / NCIMB 10025) OX=196627 GN=Cgl0772 PE=4 SV=1	1	75	.(MD)[27.9911]IKIGFADTARELVISSALQQDEAAAKVSEALANDSGVLDLSDEKGRRYIIRNSRIAYVEVGTSAPRTVGFAGA.	1	-	0	41	35	2.2e-17	0	0	27.9911	28	Gln->Arg OR Lys->Arg OR Ala->Val OR Formyl OR Delta:H(-4)O(2) OR Cys->Met OR Label:13C(6)15N(4)+Methyl:2H(3)13C(1) OR Ser->Asp OR Thr->Glu OR Dimethyl OR Delta:H(4)C(2) OR Ethyl
790	D:/Documents/Reynaldo/Toppic1.4_GFC/MzML/F_RC_36H_US_1A18_00_HH_18_181027204011_ms2.msalign	1000694	HCD	1160	2756.96	304	18	18671.2	18672.3	17	34100000	49.7908	tr|Q8NRQ9|Q8NRQ9_CORGL	Transcription elongation factor GreA OS=Corynebacterium glutamicum (strain ATCC 13032 / DSM 20300 / BCRC 11384 / JCM 1318 / LMG 3730 / NCIMB 10025) OX=196627 GN=greA PE=3 SV=1	2	174	M.ASVDKQYITPETKAKLEEELNALIAHRPAVAAEINERREEGDLKENAGYDAAREMQDQEEARIKQISELLANSTTEREGIIEGVANVGSVVHVYYDGDENDKETFLIGTRAGASENPDLETYSEQSPLGAAILGAQEGDTRQYTAPNGSVISVTVVSAEPYNSAKAATLRGKN.	0	-	0	35	32	5e-09	0	0	NA	NA	NA
791	D:/Documents/Reynaldo/Toppic1.4_GFC/MzML/F_RC_36H_US_1A18_00_HH_18_181027204011_ms2.msalign	1000695	HCD	1162	2761.52	133	7	7980.08	7980.1	79	57400000	49.267	tr|Q8NSA7|Q8NSA7_CORGL	Uncharacterized protein OS=Corynebacterium glutamicum (strain ATCC 13032 / DSM 20300 / BCRC 11384 / JCM 1318 / LMG 3730 / NCIMB 10025) OX=196627 GN=Cgl0772 PE=4 SV=1	1	75	.(MD)[27.9835]IKIGFADTARELVISSALQQDEAAAKVSEALANDSGVLDLSDEKGRRYIIRNSRIAYVEVGTSAPRTVGFAGA.	1	-	0	41	36	1.12e-14	0	0	27.9835	28	Gln->Arg OR Lys->Arg OR Ala->Val OR Formyl OR Delta:H(-4)O(2) OR Cys->Met OR Label:13C(6)15N(4)+Methyl:2H(3)13C(1) OR Ser->Asp OR Thr->Glu OR Dimethyl OR Delta:H(4)C(2) OR Ethyl
792	D:/Documents/Reynaldo/Toppic1.4_GFC/MzML/F_RC_36H_US_1A18_00_HH_18_181027204011_ms2.msalign	1000696	HCD	1163	2762.18	85	7	5143.71	5143.72	271	8040000	45.2164	sp|Q8NS12|RL31B_CORGL	50S ribosomal protein L31 type B OS=Corynebacterium glutamicum (strain ATCC 13032 / DSM 20300 / BCRC 11384 / JCM 1318 / LMG 3730 / NCIMB 10025) OX=196627 GN=rpmE2 PE=3 SV=1	44	88	Y.PLIVVDVTSESHPFWTGAQRVMDTAGRVEKFERRFGGMARRKKKA.	0	-	0	28	15	5.37e-10	0	0	NA	NA	NA
793	D:/Documents/Reynaldo/Toppic1.4_GFC/MzML/F_RC_36H_US_1A18_00_HH_18_181027204011_ms2.msalign	1000697	HCD	1165	2766.73	119	6	7154.52	7154.55	8	77900000	53.8631	tr|Q8NTJ9|Q8NTJ9_CORGL	Cold shock proteins OS=Corynebacterium glutamicum (strain ATCC 13032 / DSM 20300 / BCRC 11384 / JCM 1318 / LMG 3730 / NCIMB 10025) OX=196627 GN=Cgl0308 PE=4 SV=1	2	67	M.AQGTVKWFNPEKGFGFIAPSDGSADVFVHYSEIEGNGFRTLEENQLVEFEIGEGAKGLQAQAVRAI.	0	-	0	51	49	4.86e-29	0	0	NA	NA	NA
794	D:/Documents/Reynaldo/Toppic1.4_GFC/MzML/F_RC_36H_US_1A18_00_HH_18_181027204011_ms2.msalign	1000698	HCD	1166	2767.37	213	16	12830.8	12830.8	20	97200000	40.1949	sp|Q8NT02|RL22_CORGL	50S ribosomal protein L22 OS=Corynebacterium glutamicum (strain ATCC 13032 / DSM 20300 / BCRC 11384 / JCM 1318 / LMG 3730 / NCIMB 10025) OX=196627 GN=rplV PE=3 SV=1	2	120	M.SDNITSASATARFVRVSPMKARRVIDLVRGKTVVEALSILKYAPQAASEPVAKVVASAAANAENNFGLDPRTLVISEAYANEGPTMKRFQPRAQGRAFQIRKRSSHITVVVESQKEGAN.	0	-	0	28	23	1.02e-08	0	0	NA	NA	NA
795	D:/Documents/Reynaldo/Toppic1.4_GFC/MzML/F_RC_36H_US_1A18_00_HH_18_181027204011_ms2.msalign	1000699	HCD	1168	2771.92	119	6	7154.52	7154.55	8	77900000	53.8631	tr|Q8NTJ9|Q8NTJ9_CORGL	Cold shock proteins OS=Corynebacterium glutamicum (strain ATCC 13032 / DSM 20300 / BCRC 11384 / JCM 1318 / LMG 3730 / NCIMB 10025) OX=196627 GN=Cgl0308 PE=4 SV=1	2	67	M.AQGTVKWFNPEKGFGFIAPSDGSADVFVHYSEIEGNGFRTLEENQLVEFEIGEGAKGLQAQAVRAI.	0	-	0	49	46	1.52e-28	0	0	NA	NA	NA
[truncated: 4,331 more rows]
