# Supplementary material for: Revealing Corynebacterium glutamicum proteoforms through top-down proteomics
Source: Sci Rep. 2023 Feb 14;13:2602. doi: 10.1038/s41598-023-29857-6 (PMC9929327; doi:10.1038/s41598-023-29857-6)
Supplement: Supplementary file 3 — Supplementary Table 2. [file 41598_2023_29857_MOESM3_ESM.xlsx]

## Sheet: Supplementary table 2. Number o
AllMassshifts (Da)	Number of PrSMs
27.99	65
15.97	46
15.98	41
-266.12	40
27.98	35
15.96	29
15.99	27
-18.01	24
15.95	22
14.97	20
14.96	16
14.98	16
-17.04	15
14.95	13
-266.13	12
14.99	12
-115.07	11
-115.06	11
-2.04	11
16	11
-17.03	10
16.17	10
14.94	8
27.95	8
31.04	8
31.96	8
-18.04	7
-18.03	7
-2.05	7
15	7
15.01	7
27.97	7
69.99	7
10.18	6
15.94	6
16.18	6
31.03	6
36.47	6
266.17	6
-229.11	5
-146.08	5
-116.07	5
-82.89	5
10.17	5
14.92	5
14.93	5
15.16	5
16.27	5
28	5
30.96	5
43.98	5
69.97	5
119.03	5
-374.21	4
-304.19	4
-303.18	4
-301.15	4
-115.08	4
-115.05	4
-18.05	4
-18.02	4
-17.93	4
-14.02	4
-0.01	4
15.92	4
15.93	4
16.01	4
27.96	4
30.94	4
31.97	4
70	4
96.99	4
159.03	4
238.23	4
266.26	4
266.31	4
-375.21	3
-304.18	3
-258.87	3
-133.07	3
-45.07	3
-43.04	3
-18.06	3
-18	3
-17.8	3
-14.07	3
-14.04	3
-14.03	3
-2.12	3
-2.1	3
-2.06	3
-2.03	3
-2	3
-1.97	3
-1.04	3
14.91	3
15.17	3
16.05	3
16.16	3
17.12	3
28.11	3
28.96	3
29.95	3
30.95	3
30.97	3
31.05	3
32.11	3
40.99	3
43.99	3
69.02	3
69.15	3
69.98	3
70.02	3
70.04	3
97.03	3
97.04	3
98.05	3
98.13	3
111.02	3
111.03	3
238.25	3
238.29	3
265.03	3
266.04	3
266.09	3
266.1	3
266.12	3
266.16	3
266.35	3
266.41	3
294.14	3
340.18	3
340.36	3
368.18	3
459.21	3
466.3	3
-440.23	2
-417.19	2
-412.2	2
-379.2	2
-375.22	2
-375.2	2
-374.22	2
-369.19	2
-304.2	2
-289.07	2
-271.16	2
-259.87	2
-249.97	2
-249.96	2
-201.16	2
-184.13	2
-156.1	2
-146.11	2
-133.08	2
-131.09	2
-116.06	2
-115.9	2
-115.11	2
-115.09	2
-100.16	2
-89.05	2
-88.07	2
-83.89	2
-59.06	2
-59.05	2
-53.79	2
-52.28	2
-45.1	2
-45.05	2
-44.96	2
-44.1	2
-44.05	2
-43.99	2
-43.98	2
-43.88	2
-43.79	2
-43.02	2
-42.05	2
-29.03	2
-27.02	2
-26.06	2
-26.05	2
-26.04	2
-26.01	2
-19.06	2
-18.98	2
-18.96	2
-17.99	2
-17.97	2
-13.07	2
-3.12	2
-3.09	2
-3.08	2
-2.09	2
-2.07	2
-2.01	2
-1.98	2
-1.95	2
-1.81	2
-1.08	2
-1.05	2
-1.03	2
-1.02	2
-0.02	2
0.45	2
9.16	2
10.26	2
10.34	2
12.9	2
12.92	2
12.93	2
12.95	2
14	2
14.89	2
15.02	2
15.03	2
15.06	2
15.08	2
15.1	2
15.13	2
15.15	2
15.23	2
15.27	2
16.02	2
16.04	2
16.08	2
16.11	2
16.14	2
16.2	2
16.22	2
16.24	2
23.94	2
23.99	2
24	2
25.07	2
27.48	2
27.76	2
28.94	2
29.88	2
29.89	2
29.94	2
31	2
31.13	2
31.14	2
31.15	2
31.18	2
31.94	2
32.02	2
32.12	2
33.85	2
33.96	2
40.93	2
46.96	2
47.14	2
48.16	2
68.95	2
68.96	2
68.98	2
69	2
69.04	2
69.37	2
69.93	2
69.96	2
70.03	2
70.2	2
70.32	2
70.99	2
86	2
97	2
97.02	2
97.05	2
97.15	2
97.97	2
98.03	2
98.04	2
98.09	2
100.01	2
119.11	2
120.03	2
142.24	2
154.06	2
161.13	2
161.15	2
181.95	2
181.96	2
186.08	2
195.06	2
195.07	2
196.05	2
214.31	2
237.25	2
238.09	2
238.1	2
238.11	2
238.33	2
238.4	2
252.12	2
265.08	2
265.18	2
265.19	2
265.45	2
266.07	2
266.18	2
266.19	2
266.32	2
266.33	2
266.36	2
266.4	2
266.46	2
266.47	2
267.3	2
294.12	2
294.37	2
325.34	2
326.11	2
326.15	2
326.43	2
339.35	2
340.01	2
340.15	2
340.23	2
341.21	2
368.19	2
368.22	2
394.51	2
401.44	2
409.12	2
459.25	2
475.57	2
498.14	2
532.48	2
667.37	2
-909.51	1
-631.36	1
-611.28	1
-599.43	1
-599.35	1
-598.4	1
-598.39	1
-598.38	1
-565.7	1
-542.41	1
-535.09	1
-499.22	1
-496.45	1
-489.59	1
-488.3	1
-485.26	1
-485.15	1
-484.26	1
-481.21	1
-481.15	1
-480.93	1
-480.68	1
-478.24	1
-473.28	1
-473.2	1
-472.27	1
-472.23	1
-472.2	1
-472.19	1
-467.1	1
-462.3	1
-457.16	1
-452.39	1
-448.5	1
-443.39	1
-430.21	1
-430.08	1
-429.74	1
-429.33	1
-423.14	1
-422.03	1
-421.3	1
-417.2	1
-415.23	1
-414.1	1
-412.07	1
-411.21	1
-408.81	1
-407.61	1
-406.65	1
-401.11	1
-399.08	1
-394.13	1
-390.14	1
-388.22	1
-380.31	1
-379.91	1
-379.27	1
-379.18	1
-377.18	1
-374.2	1
-374.19	1
-374.17	1
-370.2	1
-363.47	1
-363.17	1
-358.99	1
-358.19	1
-347.95	1
-343.44	1
-342.98	1
-342.22	1
-341.24	1
-332.18	1
-325.98	1
-324.96	1
-323.88	1
-322.95	1
-322.79	1
-319.17	1
-319.16	1
-319.01	1
-317.32	1
-317.19	1
-312.15	1
-308.14	1
-308.13	1
-303.83	1
-303.19	1
-303.17	1
-303.15	1
-301.12	1
-300.79	1
-296.03	1
-295.31	1
-294.31	1
-293.19	1
-288.12	1
-281.31	1
-278.58	1
-277.59	1
-277.54	1
-274.13	1
-273.92	1
-271.2	1
-270.06	1
-270.02	1
-265.86	1
-265.16	1
-260.34	1
-260.18	1
-259.88	1
-259.18	1
-259.12	1
-259.09	1
-258.12	1
-257.76	1
-255.67	1
-253.16	1
-251.19	1
-250.03	1
-249.95	1
-246.79	1
-246.08	1
-240.99	1
-239.03	1
-233.35	1
-233.17	1
-229.12	1
-228.69	1
-226.22	1
-226.2	1
-226.02	1
-224.68	1
-223.71	1
-222.13	1
-218.11	1
-216.31	1
-205.15	1
-204.22	1
-204	1
-201.02	1
-200.14	1
-199.1	1
-192.84	1
-189.17	1
-189.03	1
-185.27	1
-184.12	1
-181.23	1
-177.02	1
-175.46	1
-175.07	1
-175.06	1
-175.02	1
-175.01	1
-174.9	1
-174.68	1
-174.21	1
-174.07	1
-174.05	1
-169.04	1
-165.09	1
-165.07	1
-164.45	1
-162.16	1
-161.23	1
-159.04	1
-158.17	1
-158.1	1
-158.07	1
-157.15	1
-157.12	1
-157.1	1
-157.09	1
-157.08	1
-156.99	1
-153.25	1
-149.92	1
-149.05	1
-148.87	1
-148.05	1
-146.13	1
-146.03	1
-146.02	1
-141.05	1
-141.02	1
-139.91	1
-138.45	1
-137.84	1
-136.91	1
-134.21	1
-134.05	1
-133.95	1
-133.67	1
-133.61	1
-132.1	1
-132.07	1
-132.05	1
-131.78	1
-131.21	1
-131.11	1
-131.1	1
-131.08	1
-131.07	1
-131.04	1
-130.09	1
-125.82	1
-125.12	1
-125.11	1
-125.08	1
-121.54	1
-119.85	1
-118.08	1
-117.91	1
-117.08	1
-117.04	1
-117.03	1
-116.23	1
-116.13	1
-116.1	1
-116.08	1
-116.04	1
-115.13	1
-115.12	1
-115.1	1
-115.04	1
-115.03	1
-114.97	1
-112.02	1
-111.1	1
-105.61	1
-102.84	1
-102.6	1
-102.12	1
-101.83	1
-101.12	1
-101.1	1
-100.05	1
-95.05	1
-94.31	1
-93.06	1
-92.97	1
-90.11	1
-90.08	1
-90.07	1
-90.06	1
-89.88	1
-89.81	1
-89.8	1
-89.09	1
-89.07	1
-84.2	1
-83.9	1
-82.88	1
-82.05	1
-81.18	1
-79.79	1
-77.09	1
-76.09	1
-76.08	1
-75.06	1
-74.95	1
-70.76	1
-70.6	1
-69.25	1
-69.14	1
-61.07	1
-61.04	1
-60.96	1
-60.95	1
-60.62	1
-60.41	1
-59.1	1
-59.01	1
-58.89	1
-58.86	1
-57.8	1
-57.23	1
-57.02	1
-56.99	1
-56.96	1
-56.94	1
-56.89	1
-56.44	1
-55.66	1
-55.52	1
-54.89	1
-54.16	1
-52.97	1
-52.39	1
-51.84	1
-51.75	1
-51.42	1
-51.11	1
-51.06	1
-50.99	1
-50.93	1
-50.72	1
-50.19	1
-49.17	1
-49.16	1
-48.15	1
-48.14	1
-47.84	1
-47.16	1
-47.15	1
-46.86	1
-46.85	1
-46.17	1
-46.08	1
-46.05	1
-45.99	1
-45.79	1
-45.78	1
-45.48	1
-45.06	1
-45.04	1
-44.89	1
-44.77	1
-44.73	1
-44.72	1
-44.7	1
-44.69	1
-44.55	1
-44.22	1
-44.19	1
-44.14	1
-44.13	1
-44.09	1
-44.08	1
-44.06	1
-44.04	1
-44.02	1
-44.01	1
-43.96	1
-43.95	1
-43.93	1
-43.89	1
-43.83	1
-43.74	1
-43.53	1
-43.16	1
-43.07	1
-43.06	1
-43.03	1
-43.01	1
-42.99	1
-42.95	1
-42.94	1
-42.88	1
-42.75	1
-42.72	1
-42.71	1
-42.53	1
-42.14	1
-42.08	1
-42.06	1
-42.04	1
-42.03	1
-42.02	1
-42	1
-41.72	1
-41	1
-40.31	1
-40.04	1
-38.99	1
-36.21	1
-36.19	1
-36.01	1
-35.93	1
-35.86	1
-35.05	1
-34.98	1
-34.92	1
-34.9	1
-34.21	1
-34.04	1
-33.18	1
-33.06	1
-32.94	1
-31.99	1
-31.91	1
-31.09	1
-30.98	1
-29.81	1
-28.63	1
-27.18	1
-27.05	1
-27.04	1
-26.75	1
-26.07	1
-26.03	1
-26.02	1
-25.93	1
-25.07	1
-23.73	1
-23.02	1
-22.96	1
-19.95	1
-19.92	1
-19.77	1
-19.07	1
-19.05	1
-19.03	1
-19	1
-18.87	1
-18.86	1
-18.85	1
-18.83	1
-18.81	1
-18.09	1
-18.07	1
-17.92	1
-17.88	1
-17.87	1
-17.84	1
-17.82	1
-17.79	1
-17.74	1
-17.09	1
-17.05	1
-17.02	1
-17	1
-16.97	1
-16.94	1
-16.9	1
-16.79	1
-14.99	1
-14.94	1
-14.86	1
-14.84	1
-14.83	1
-14.79	1
-14.06	1
-13.26	1
-12.03	1
-11.85	1
-10.05	1
-10.04	1
-10.02	1
-9.9	1
-8.64	1
-7.86	1
-7.37	1
-5.54	1
-4.65	1
-4.64	1
-4.52	1
-3.46	1
-3.44	1
-3.18	1
-3.15	1
-3.11	1
-3.1	1
-3.07	1
-3.04	1
-3.02	1
-3.01	1
-3	1
-2.95	1
-2.92	1
-2.14	1
-2.13	1
-2.11	1
-2.08	1
-1.94	1
-1.93	1
-1.92	1
-1.91	1
-1.9	1
-1.78	1
-1.75	1
-1.68	1
-1.67	1
-1.4	1
-1.14	1
-1.1	1
-1.09	1
-1.07	1
-1.06	1
-1	1
-0.99	1
-0.98	1
-0.57	1
0.97	1
0.98	1
1	1
1.11	1
1.12	1
1.25	1
1.62	1
1.96	1
1.99	1
2.06	1
2.24	1
2.75	1
2.79	1
2.92	1
2.99	1
3.02	1
3.56	1
3.86	1
4.46	1
4.54	1
4.89	1
5.94	1
5.95	1
5.96	1
5.97	1
6.95	1
7.03	1
7.22	1
7.9	1
8.08	1
8.09	1
9.03	1
9.09	1
9.12	1
9.26	1
9.35	1
9.36	1
10.35	1
11.93	1
12.19	1
12.94	1
12.96	1
13.07	1
13.25	1
13.9	1
13.95	1
13.96	1
13.97	1
14.01	1
14.06	1
14.07	1
14.09	1
14.84	1
14.87	1
14.88	1
15.05	1
15.07	1
15.11	1
15.12	1
15.14	1
15.83	1
15.85	1
15.89	1
15.9	1
16.06	1
16.15	1
16.19	1
16.21	1
16.23	1
17.02	1
17.04	1
17.16	1
17.21	1
17.23	1
17.29	1
18.16	1
18.29	1
18.46	1
19	1
19.19	1
23.12	1
24.17	1
24.44	1
24.47	1
26.94	1
26.95	1
26.96	1
26.97	1
27.01	1
27.04	1
27.82	1
27.88	1
27.9	1
28.29	1
28.85	1
28.86	1
28.88	1
28.95	1
28.97	1
29.11	1
29.84	1
29.93	1
29.96	1
30.12	1
30.18	1
30.29	1
30.89	1
30.98	1
30.99	1
31.1	1
31.2	1
31.73	1
31.93	1
31.95	1
31.98	1
31.99	1
32.01	1
32.05	1
32.14	1
32.2	1
32.22	1
32.23	1
33.8	1
33.89	1
33.92	1
33.93	1
34.6	1
40.04	1
40.23	1
40.9	1
41.96	1
41.97	1
42.73	1
42.84	1
43.92	1
43.94	1
43.97	1
44.01	1
44.03	1
44.08	1
44.18	1
44.19	1
44.42	1
44.95	1
44.99	1
45.01	1
45.23	1
45.77	1
46.14	1
46.7	1
46.95	1
46.97	1
47.09	1
47.99	1
48.03	1
48.1	1
48.11	1
48.14	1
48.17	1
48.18	1
49.16	1
49.17	1
50.16	1
50.91	1
51.1	1
53.14	1
53.15	1
53.97	1
54.14	1
54.38	1
54.39	1
56.02	1
56.03	1
56.35	1
57.33	1
57.36	1
57.96	1
58.18	1
59.85	1
60.78	1
62.03	1
62.95	1
62.96	1
62.97	1
63.01	1
63.03	1
63.1	1
63.11	1
63.15	1
64	1
65.95	1
67.07	1
67.64	1
67.98	1
68.08	1
68.31	1
68.91	1
68.97	1
68.99	1
69.07	1
69.09	1
69.14	1
69.21	1
69.29	1
69.32	1
69.82	1
69.88	1
70.01	1
70.05	1
70.06	1
70.07	1
70.08	1
70.11	1
70.14	1
70.18	1
70.24	1
70.27	1
70.31	1
70.4	1
70.9	1
70.95	1
70.97	1
71.01	1
71.11	1
71.98	1
72.82	1
73.15	1
73.16	1
73.86	1
74.02	1
74.1	1
77.06	1
78	1
78.96	1
79.08	1
85.33	1
85.45	1
86.2	1
86.36	1
86.48	1
91.16	1
91.22	1
94.21	1
95.04	1
96	1
96.16	1
96.97	1
96.98	1
97.07	1
97.08	1
97.09	1
97.14	1
97.16	1
97.17	1
97.19	1
97.2	1
97.88	1
97.96	1
97.98	1
97.99	1
98	1
98.01	1
98.02	1
98.06	1
98.15	1
98.17	1
98.2	1
98.24	1
98.97	1
99.04	1
100.02	1
101.25	1
103.13	1
103.99	1
106.29	1
107.07	1
107.96	1
108.87	1
110.04	1
110.08	1
110.97	1
113.87	1
114.78	1
117.02	1
117.41	1
118.07	1
119.02	1
119.26	1
119.4	1
119.41	1
119.44	1
120.19	1
120.26	1
121.22	1
123.19	1
125.21	1
125.96	1
127.07	1
128.95	1
130.06	1
130.24	1
130.28	1
131.19	1
131.21	1
133.32	1
133.98	1
135.04	1
135.13	1
135.27	1
136.08	1
136.37	1
138	1
139.93	1
147.21	1
147.96	1
148.88	1
148.99	1
149.88	1
149.96	1
150	1
150.19	1
151.08	1
151.16	1
151.88	1
154.04	1
154.05	1
154.08	1
159.02	1
159.17	1
159.26	1
159.37	1
160.12	1
161.09	1
161.11	1
161.12	1
161.17	1
161.18	1
161.22	1
161.25	1
161.31	1
161.39	1
161.4	1
161.41	1
161.42	1
162.01	1
162.06	1
162.13	1
162.15	1
162.18	1
162.21	1
162.3	1
162.4	1
165.96	1
166.93	1
167.11	1
167.16	1
167.17	1
167.93	1
168.02	1
168.03	1
169.05	1
171.17	1
171.86	1
171.91	1
173.71	1
175.14	1
176	1
176.01	1
176.09	1
176.7	1
177.01	1
177.16	1
177.38	1
177.4	1
177.42	1
177.49	1
177.53	1
178.18	1
178.43	1
181.08	1
181.93	1
181.97	1
182.96	1
184.6	1
185.16	1
190.12	1
192.89	1
194.25	1
196.09	1
196.2	1
198.09	1
199.02	1
199.03	1
200.04	1
202.3	1
207.27	1
209.2	1
209.25	1
209.48	1
209.52	1
209.53	1
210.09	1
210.27	1
212.11	1
213.17	1
213.48	1
214.32	1
214.98	1
215.14	1
215.51	1
217.04	1
219.15	1
223.46	1
224.08	1
224.24	1
225.3	1
226.05	1
228.06	1
229.08	1
235.35	1
236.63	1
237.06	1
237.12	1
238.03	1
238.04	1
238.16	1
238.17	1
238.21	1
238.31	1
238.37	1
238.38	1
238.39	1
239.12	1
241.26	1
243.1	1
243.16	1
250.03	1
251.15	1
251.26	1
252.06	1
252.33	1
252.35	1
252.44	1
253.11	1
258.96	1
263.3	1
264.14	1
264.54	1
265.01	1
265.05	1
265.06	1
265.09	1
265.1	1
265.11	1
265.12	1
265.15	1
265.24	1
265.28	1
265.29	1
265.31	1
265.33	1
265.36	1
265.43	1
265.54	1
265.63	1
265.88	1
265.93	1
265.98	1
265.99	1
266.02	1
266.03	1
266.06	1
266.11	1
266.13	1
266.14	1
266.2	1
266.22	1
266.3	1
266.38	1
266.39	1
266.42	1
266.45	1
266.48	1
266.49	1
266.52	1
266.53	1
266.54	1
266.62	1
267.09	1
267.38	1
268.43	1
270.01	1
270.03	1
271.13	1
271.43	1
275.22	1
275.55	1
279.16	1
282.17	1
282.46	1
282.59	1
283.11	1
283.2	1
292.31	1
293.27	1
293.29	1
294.05	1
294.06	1
294.07	1
294.09	1
294.13	1
294.15	1
294.2	1
294.3	1
294.33	1
294.36	1
294.44	1
294.45	1
294.51	1
294.52	1
294.55	1
297.07	1
300.37	1
302.15	1
302.41	1
308.39	1
311.14	1
311.15	1
311.31	1
311.82	1
312.03	1
312.04	1
323.3	1
324.07	1
324.16	1
325.11	1
325.58	1
326.03	1
326.19	1
326.21	1
326.41	1
327.16	1
330.07	1
330.16	1
334.12	1
336.36	1
338.98	1
339.13	1
339.19	1
339.34	1
339.46	1
340	1
340.06	1
340.12	1
340.19	1
340.48	1
341.17	1
344.19	1
350.49	1
351.5	1
354.16	1
354.49	1
356.16	1
358.31	1
359.11	1
360.37	1
365.34	1
367.09	1
367.17	1
368.11	1
368.12	1
368.17	1
370.19	1
375.96	1
383.31	1
387.49	1
399.44	1
400.3	1
400.34	1
400.45	1
400.65	1
401.19	1
401.27	1
401.45	1
401.65	1
404.45	1
407.36	1
409.1	1
409.11	1
411.12	1
411.54	1
416.31	1
416.44	1
424.12	1
425.3	1
425.44	1
433.11	1
433.17	1
433.2	1
433.45	1
435.2	1
437.26	1
438.51	1
443.15	1
446.5	1
447.39	1
448.19	1
448.2	1
449.71	1
452.05	1
454.17	1
454.25	1
458.26	1
458.52	1
459.06	1
459.2	1
459.23	1
460.35	1
466.29	1
466.48	1
474.16	1
474.95	1
475.16	1
475.17	1
475.22	1
475.24	1
475.25	1
475.29	1
475.36	1
475.51	1
476.24	1
476.27	1
476.42	1
476.53	1
487.04	1
492.18	1
496.91	1
498.05	1
498.13	1
498.4	1
498.5	1
499.61	1
531.48	1
531.52	1
531.56	1
531.58	1
532.38	1
532.4	1
532.43	1
532.53	1
560.43	1
623.35	1
666.52	1
666.53	1
666.56	1
747.54	1
