# Supplementary material for: Revealing Corynebacterium glutamicum proteoforms through top-down proteomics
Source: Sci Rep. 2023 Feb 14;13:2602. doi: 10.1038/s41598-023-29857-6 (PMC9929327; doi:10.1038/s41598-023-29857-6)
Supplement: Supplementary file 4 — Supplementary Table 3. [file 41598_2023_29857_MOESM4_ESM.txt]

BLASTP 2.12.0+


Reference: Stephen F. Altschul, Thomas L. Madden, Alejandro A.
Schaffer, Jinghui Zhang, Zheng Zhang, Webb Miller, and David J.
Lipman (1997), "Gapped BLAST and PSI-BLAST: a new generation of
protein database search programs", Nucleic Acids Res. 25:3389-3402.


Reference for composition-based statistics: Alejandro A. Schaffer,
L. Aravind, Thomas L. Madden, Sergei Shavirin, John L. Spouge, Yuri
I. Wolf, Eugene V. Koonin, and Stephen F. Altschul (2001),
"Improving the accuracy of PSI-BLAST protein database searches with
composition-based statistics and other refinements", Nucleic Acids
Res. 29:2994-3005.


Database: uniprotkb_refprotswissprot
           73,685,411 sequences; 29,522,328,009 total letters


Query= tr|Q8NL68|Q8NL68_CORGL OS=Corynebacterium glutamicum (strain ATCC
13032 / DSM 20300 / BCRC 11384 / JCM 1318 / LMG 3730 / NCIMB 10025)
OX=196627 PE=4 SV=1

Length=67
                                                                      Score     E
Sequences producing significant alignments:                          (Bits)  Value

TR:Q8NL68Q8NL68_CORGL HMA domain-containing protein OS=Corynebact...  157     4e-47
TR:Q8NL76Q8NL76_CORGL Copper chaperone OS=Corynebacterium glutami...  115     2e-30
TR:A0A1H9V072A0A1H9V072_9CORY Copper chaperone CopZ OS=Corynebact...  113     4e-30
TR:S5SXR3S5SXR3_9CORY HMA domain-containing protein OS=Corynebact...  110     7e-29
TR:A0A177I7V0A0A177I7V0_9CORY Heavy-metal-associated domain-conta...  108     4e-28
TR:M1P221M1P221_9CORY Cation transport protein OS=Corynebacterium...  107     1e-27
TR:A0A171DN67A0A171DN67_9ACTN Heavy metal transport/detoxificatio...  106     3e-27
TR:A0A1F1L311A0A1F1L311_9CORY Transporter OS=Corynebacterium sp. ...  106     4e-27
TR:A0A7W9MHS8A0A7W9MHS8_9ACTN Copper ion binding protein OS=Strep...  106     4e-27
TR:A0A7W5Y001A0A7W5Y001_9MICC Copper ion binding protein OS=Garic...  106     5e-27
TR:U7L4Y4U7L4Y4_9CORY HMA domain-containing protein OS=Corynebact...  105     9e-27
TR:A0A239MQ39A0A239MQ39_9ACTN Copper ion binding protein OS=Strep...  105     9e-27
TR:D2B989D2B989_STRRD HMA domain-containing protein OS=Streptospo...  105     9e-27
TR:A0A097IIX4A0A097IIX4_9CORY Transporter OS=Corynebacterium doos...  105     1e-26
TR:D6Y9L3D6Y9L3_THEBD Heavy metal transport/detoxification protei...  104     1e-26
TR:A0A841DBC9A0A841DBC9_PLAVE Copper ion binding protein OS=Plano...  104     1e-26
TR:W2EXI6W2EXI6_9ACTN Copper chaperone OS=Microbispora sp. ATCC P...  104     2e-26
TR:A0A0G3HFN9A0A0G3HFN9_9CORY Copper chaperone OS=Corynebacterium...  104     2e-26
TR:A0A7W7VSD2A0A7W7VSD2_9ACTN Copper ion binding protein OS=Strep...  104     2e-26
TR:A0A5R8YWT4A0A5R8YWT4_9ACTN Heavy-metal-associated domain-conta...  103     3e-26
TR:A0A178WSE5A0A178WSE5_9PSEU Copper chaperone CopZ OS=Amycolatop...  103     3e-26
TR:A0A4R1HIT2A0A4R1HIT2_9PSEU Copper ion binding protein OS=Pseud...  103     5e-26
TR:A0A133ZAX7A0A133ZAX7_9CORY Heavy metal-associated domain prote...  102     8e-26
TR:A0A1L7CPU1A0A1L7CPU1_CORFL Heavy-metal-associated domain-conta...  102     9e-26
TR:A0A077HMN2A0A077HMN2_9CORY Transporter OS=Corynebacterium urei...  102     1e-25
TR:A0A852UX80A0A852UX80_9ACTN Copper ion binding protein OS=Strep...  102     1e-25
TR:A0A4V4RB80A0A4V4RB80_9RHOB Copper chaperone OS=Paracoccus aeri...  102     1e-25
TR:A0A022LM67A0A022LM67_9ACTN Transporter OS=Dietzia sp. UCD-THP ...  102     1e-25
TR:W5Y3U2W5Y3U2_9CORY Cation transport protein OS=Corynebacterium...  102     1e-25
TR:A0A1N7F390A0A1N7F390_9ACTN Copper ion binding protein OS=Micro...  102     1e-25
TR:A0A2P4UMC9A0A2P4UMC9_9ACTN Copper chaperone CopZ OS=Actinomadu...  101     3e-25
TR:A0A2V4AC42A0A2V4AC42_CORST Copper chaperone OS=Corynebacterium...  100     4e-25
TR:A0A1X6XMZ6A0A1X6XMZ6_9MICO Copper chaperone OS=Brevibacterium ...  100     7e-25
TR:A0A840J6V0A0A840J6V0_9PSEU Copper ion binding protein OS=Amyco...  100     1e-24
TR:E0DH52E0DH52_9CORY Heavy metal-associated domain protein OS=Co...  99.1    2e-24
TR:A0A6I4PKF3A0A6I4PKF3_9ACTN Heavy metal transporter OS=Actinoma...  99.1    2e-24
TR:A0A3N1CR01A0A3N1CR01_9ACTN Copper chaperone CopZ OS=Actinocora...  98.7    3e-24
TR:A0A6B8WCJ1A0A6B8WCJ1_9CORY Copper chaperone CopZ OS=Corynebact...  98.7    3e-24
TR:A0A852V5D2A0A852V5D2_9ACTN Copper ion binding protein OS=Strep...  98.7    3e-24
TR:X5DYA7X5DYA7_9CORY HMA domain-containing protein OS=Corynebact...  101     4e-24
TR:A0A2T0Q312A0A2T0Q312_9ACTN Copper ion binding protein OS=Allon...  97.9    7e-24
TR:Q8FLQ5Q8FLQ5_COREF HMA domain-containing protein OS=Corynebact...  97.9    7e-24
TR:A0A7W7W9I8A0A7W7W9I8_9ACTN Copper ion binding protein OS=Strep...  97.4    9e-24
TR:A0A2Z3YXU6A0A2Z3YXU6_9CORY Copper chaperone CopZ OS=Corynebact...  97.4    1e-23
TR:A0A0B6TQG3A0A0B6TQG3_9CORY HMA domain-containing protein OS=Co...  97.0    1e-23
TR:A0A1H3JAG4A0A1H3JAG4_9ACTN Copper ion binding protein OS=Modes...  96.6    2e-23
TR:A0A6I4MFR7A0A6I4MFR7_9ACTN Copper ion binding protein OS=Actin...  96.6    2e-23
TR:A0A429BJA3A0A429BJA3_9ACTN Cation-transporting ATPase OS=Nonom...  96.6    2e-23
TR:A0A1Q2HZN2A0A1Q2HZN2_9CORY Copper chaperone CopZ OS=Corynebact...  96.1    3e-23
TR:A0A4P7U9U5A0A4P7U9U5_9ACTN Copper chaperone OS=Nocardioides da...  96.1    3e-23
TR:A0A3N0CHM4A0A3N0CHM4_9ACTN Copper chaperone OS=Marmoricola gin...  96.1    3e-23
TR:D9QD39D9QD39_CORP2 Cation transport protein OS=Corynebacterium...  96.1    3e-23
TR:A0A4Y9P1W6A0A4Y9P1W6_9ACTN Copper chaperone OS=Blastococcus sp...  96.1    3e-23
TR:A0A5C5UAE6A0A5C5UAE6_9CORY Heavy-metal-associated domain-conta...  95.7    4e-23
TR:A0A0F0HBR1A0A0F0HBR1_LENAE HMA domain-containing protein OS=Le...  95.7    4e-23
TR:A0A7W7QU86A0A7W7QU86_9ACTN Copper chaperone CopZ OS=Streptospo...  95.7    5e-23
TR:A0A1I4ZUZ1A0A1I4ZUZ1_9PSEU Copper ion binding protein OS=Pseud...  95.7    5e-23
TR:A0A2A9FHX9A0A2A9FHX9_9PSEU Copper ion binding protein OS=Amyco...  95.3    7e-23
TR:A0A0P0SEX4A0A0P0SEX4_9PSEU Cation-transporting ATPase OS=Pseud...  95.3    7e-23
TR:A0A0K1RDH2A0A0K1RDH2_9CORY Transporter OS=Corynebacterium rieg...  94.8    9e-23
TR:C3PKC3C3PKC3_CORA7 Copper-exporting P-type ATPase OS=Corynebac...  94.8    9e-23
TR:A0A7G7CRZ9A0A7G7CRZ9_9CORY Heavy-metal-associated domain-conta...  94.8    9e-23
TR:A0A0B6TJ50A0A0B6TJ50_9CORY HMA domain-containing protein OS=Co...  94.8    1e-22
TR:A0A238W6I6A0A238W6I6_9ACTN Copper chaperone CopZ OS=Actinomadu...  94.8    1e-22
TR:A0A0G3H1J4A0A0G3H1J4_9CORY Copper chaperone OS=Corynebacterium...  94.4    1e-22
TR:A0A7X0C0F4A0A7X0C0F4_9ACTN Copper ion binding protein OS=Nonom...  94.4    1e-22
TR:A0A1H8YQS7A0A1H8YQS7_9PSEU Copper ion binding protein OS=Amyco...  94.4    1e-22
TR:A0A1G8H2Q1A0A1G8H2Q1_9ACTN Copper ion binding protein OS=Sinos...  94.0    2e-22
TR:A0A6B2D8K1A0A6B2D8K1_9PSEU Heavy-metal-associated domain-conta...  94.0    2e-22
TR:A0A1G4Z5U5A0A1G4Z5U5_9ACTN Copper chaperone CopZ OS=Klenkia ma...  94.0    2e-22
TR:D0L792D0L792_GORB4 Heavy metal transport/detoxification protei...  94.0    2e-22
TR:A0A1H7XA19A0A1H7XA19_9ACTN Copper ion binding protein OS=Nonom...  94.0    2e-22
TR:A0A0A8F125A0A0A8F125_9ACTN HMA domain-containing protein OS=St...  94.0    2e-22
TR:A0A076NIU9A0A076NIU9_9CORY Copper-exporting P-type ATPase OS=C...  93.5    3e-22
TR:A0A367EXJ8A0A367EXJ8_9ACTN Copper chaperone OS=Sphaerisporangi...  93.5    3e-22
TR:D5UT24D5UT24_TSUPD Heavy metal transport/detoxification protei...  93.5    3e-22
TR:A0A7W0HQA8A0A7W0HQA8_9ACTN Copper ion binding protein OS=Nonom...  93.5    3e-22
TR:A0A4V2Z4A0A0A4V2Z4A0_9ACTN Copper chaperone OS=Jiangella asiat...  93.5    3e-22
TR:A0A850J825A0A850J825_9ACTN Heavy-metal-associated domain-conta...  93.5    3e-22
TR:A0A1I0H1G5A0A1I0H1G5_9ACTN Copper ion binding protein OS=Nonom...  93.5    3e-22
TR:A0A368T468A0A368T468_9ACTN HMA domain-containing protein OS=Ma...  93.1    4e-22
TR:A0A846XTG5A0A846XTG5_9NOCA Heavy-metal-associated domain-conta...  93.1    4e-22
TR:A0A1I5YHT7A0A1I5YHT7_9PSEU Copper ion binding protein OS=Amyco...  93.1    4e-22
TR:A0A5C8JC10A0A5C8JC10_9ACTN Heavy-metal-associated domain-conta...  93.1    5e-22
TR:A0A1Y2MHF0A0A1Y2MHF0_PSEAH Copper chaperone CopZ OS=Pseudonoca...  93.1    5e-22
TR:A0A1I5IN97A0A1I5IN97_9PSEU Copper chaperone CopZ OS=Pseudonoca...  93.1    5e-22
TR:A0A2T0U7Y4A0A2T0U7Y4_9MICO Copper ion binding protein OS=Knoel...  92.7    6e-22
TR:A0A7L4YLC7A0A7L4YLC7_9ACTN HMA domain-containing protein OS=Ep...  92.7    6e-22
TR:A0A1V9A730A0A1V9A730_9PSEU Cation-transporting ATPase OS=Sacch...  92.7    6e-22
TR:A0A367Y2H6A0A367Y2H6_9MICO Copper chaperone OS=Microbacterium ...  93.1    7e-22
TR:A0A3A4AIR7A0A3A4AIR7_9ACTN Copper chaperone OS=Bailinhaonella ...  92.7    7e-22
TR:A0A438MAK0A0A438MAK0_9ACTN Copper ion binding protein OS=Nonom...  92.7    7e-22
TR:A0A7W7S0V1A0A7W7S0V1_9ACTN Copper ion binding protein OS=Strep...  92.7    7e-22
TR:A0A2W2EQY2A0A2W2EQY2_9ACTN Cation-transporting ATPase OS=Nonom...  92.7    7e-22
TR:A0A1I5ID81A0A1I5ID81_9PSEU Copper ion binding protein OS=Pseud...  92.7    7e-22
TR:A0A4R6V7V9A0A4R6V7V9_9ACTN Copper ion binding protein OS=Actin...  92.7    7e-22
TR:A0A7W8EKU0A0A7W8EKU0_9ACTN Copper ion binding protein OS=Nonom...  92.2    8e-22
TR:A0A7Y9S7W0A0A7Y9S7W0_9MICC Copper chaperone CopZ OS=Psychromic...  92.2    9e-22
TR:A0A3N0DY13A0A3N0DY13_9ACTN Copper chaperone OS=Marmoricola sol...  92.2    9e-22
TR:A0A2U1T4E2A0A2U1T4E2_9CORY Copper chaperone OS=Corynebacterium...  92.2    9e-22
TR:A0A6H9YPK9A0A6H9YPK9_9ACTN Heavy-metal-associated domain-conta...  92.2    9e-22
TR:G0G2K4G0G2K4_AMYMS Metal-binding protein OS=Amycolatopsis medi...  92.2    9e-22
TR:A0A0M8VZ15A0A0M8VZ15_9NOCA HMA domain-containing protein OS=No...  92.2    9e-22
TR:A0A0N9HR43A0A0N9HR43_9PSEU HMA domain-containing protein OS=Ki...  92.2    9e-22
TR:A0A1W2E9E8A0A1W2E9E8_9PSEU Copper chaperone CopZ OS=Lentzea al...  92.2    9e-22
TR:A0A429G981A0A429G981_9ACTN Heavy-metal-associated domain-conta...  92.2    9e-22
TR:A0A5R8YPY7A0A5R8YPY7_9ACTN Heavy-metal-associated domain-conta...  92.2    1e-21
TR:A0A3G6J2X7A0A3G6J2X7_9CORY Copper chaperone CopZ OS=Corynebact...  91.8    1e-21
TR:M1P1J6M1P1J6_9CORY Cation transport protein OS=Corynebacterium...  91.8    1e-21
TR:A0A6B8W0P0A0A6B8W0P0_9CORY Copper chaperone CopZ OS=Corynebact...  91.8    1e-21
TR:A0A7W3MUU6A0A7W3MUU6_9ACTN Copper chaperone CopZ OS=Thermomono...  91.8    1e-21
TR:A0A0Q5VG03A0A0Q5VG03_9ACTN HMA domain-containing protein OS=Ge...  91.8    1e-21
TR:M1PAH2M1PAH2_9CORY Cation transport protein OS=Corynebacterium...  91.8    1e-21
TR:A0A1I4EX96A0A1I4EX96_9ACTN Copper ion binding protein OS=Geode...  91.8    1e-21
TR:A0A852V433A0A852V433_9ACTN Copper ion binding protein OS=Strep...  91.8    2e-21
TR:A0A1I1P1X3A0A1I1P1X3_9ACTN Copper ion binding protein OS=Nocar...  91.4    2e-21
TR:A0A2T0Z2D3A0A2T0Z2D3_9ACTN Copper ion binding protein OS=Antri...  91.4    2e-21
TR:Q6NEI9Q6NEI9_CORDI Putative cation transport protein OS=Coryne...  91.4    2e-21
TR:A0A4Q7UX52A0A4Q7UX52_9PSEU Copper ion binding protein OS=Pseud...  91.4    2e-21
TR:J7LH40J7LH40_NOCAA Heavy-metal-associated domain protein OS=No...  92.2    2e-21
TR:A0A1N7H9I5A0A1N7H9I5_9ACTN Copper ion binding protein OS=Micro...  91.4    2e-21
TR:A0A5S4H340A0A5S4H340_9ACTN Heavy-metal-associated domain-conta...  92.2    2e-21
TR:W2F1D1W2F1D1_9ACTN HMA domain-containing protein OS=Microbispo...  93.1    2e-21
TR:A0A4Q7Y1Y5A0A4Q7Y1Y5_9ACTN Copper chaperone CopZ OS=Blastococc...  92.2    2e-21
TR:A0A6L7GQK9A0A6L7GQK9_9ACTN Cation-transporting ATPase OS=Gordo...  91.0    3e-21
TR:A0A4R4NLR3A0A4R4NLR3_9ACTN Copper chaperone OS=Actinomadura ba...  91.0    3e-21
TR:A0A660C765A0A660C765_9PSEU Copper ion binding protein OS=Praus...  91.0    3e-21
TR:A0A1Q9UF18A0A1Q9UF18_9ACTN Heavy metal transporter OS=Actinoma...  91.0    3e-21
TR:A0A7W7QGU0A0A7W7QGU0_9ACTN Copper chaperone CopZ OS=Streptospo...  92.7    3e-21
TR:A0A1T3NYV6A0A1T3NYV6_9ACTN Cation-transporting ATPase OS=Emble...  91.0    3e-21
TR:A0A7K2YG27A0A7K2YG27_9ACTN Cation-transporting ATPase OS=Strep...  91.0    3e-21
TR:I4EUJ8I4EUJ8_9ACTN Copper chaperone (Modular protein) OS=Modes...  91.8    3e-21
TR:A0A239GT75A0A239GT75_9ACTN Copper ion binding protein OS=Strep...  91.0    3e-21
TR:A0A1Y2MY44A0A1Y2MY44_PSEAH Copper chaperone CopZ OS=Pseudonoca...  91.0    3e-21
TR:A0A4P7GM44A0A4P7GM44_9ACTN Cation-transporting ATPase OS=Nocar...  91.0    4e-21
TR:A0A852UQF1A0A852UQF1_9ACTN Copper chaperone CopZ OS=Streptospo...  91.8    4e-21
TR:A0A239N4I4A0A239N4I4_9ACTN Copper ion binding protein OS=Actin...  90.5    4e-21
TR:A0A117I415A0A117I415_9MYCO Heavy metal transport/detoxificatio...  90.5    4e-21
TR:A0A399G338A0A399G338_9ACTN Cation-transporting ATPase OS=Therm...  90.5    4e-21
TR:A0A7W9PB64A0A7W9PB64_9NOCA Copper chaperone OS=Nocardia transv...  90.5    4e-21
TR:A0A1V0AH20A0A1V0AH20_9ACTN Cation-transporting ATPase OS=Nonom...  90.5    5e-21
TR:A0A6G7XUB5A0A6G7XUB5_9ACTN Heavy-metal-associated domain-conta...  90.5    5e-21
TR:A0A7X0C0B1A0A7X0C0B1_9ACTN Copper ion binding protein OS=Nonom...  90.5    5e-21
TR:A0A0F6R3B8A0A0F6R3B8_9CORY Copper chaperone OS=Corynebacterium...  90.1    6e-21
TR:A0A3E0HQI1A0A3E0HQI1_9PSEU Copper ion binding protein OS=Kutzn...  90.1    6e-21
TR:A0A367B706A0A367B706_9ACTN Cation-transporting ATPase OS=Blast...  90.1    6e-21
TR:A0A852U7Y0A0A852U7Y0_9ACTN Copper ion binding protein OS=Spina...  90.5    7e-21
TR:A0A3N1B3L1A0A3N1B3L1_9ACTN Copper ion binding protein OS=Micro...  90.1    7e-21
TR:A0A840PC67A0A840PC67_9ACTN Copper ion binding protein OS=Therm...  90.1    7e-21
TR:D2AS97D2AS97_STRRD Copper-translocating P-type ATPase OS=Strep...  90.1    7e-21
TR:A0A4R4PLZ0A0A4R4PLZ0_9ACTN Copper chaperone OS=Streptomyces sp...  91.0    9e-21
TR:A0A1J4MY46A0A1J4MY46_9ACTN Cation-transporting ATPase OS=Nocar...  89.7    9e-21
TR:A0A7W7S0W8A0A7W7S0W8_9ACTN Copper chaperone CopZ OS=Streptospo...  91.0    9e-21
TR:A0A7Y9RV96A0A7Y9RV96_9ACTN Copper ion binding protein OS=Nocar...  89.7    9e-21
TR:A0A1W2FQP4A0A1W2FQP4_KIBAR Copper ion binding protein OS=Kibde...  89.7    9e-21
TR:A0A6G7YDA2A0A6G7YDA2_9ACTN Heavy-metal-associated domain-conta...  89.7    9e-21
TR:A0A852TXZ3A0A852TXZ3_9ACTN Copper ion binding protein OS=Spina...  89.7    1e-20
TR:A0A2N3Y4P0A0A2N3Y4P0_SACSN Copper ion binding protein OS=Sacch...  89.7    1e-20
TR:A0A5D0PWC6A0A5D0PWC6_9ACTN Heavy-metal-associated domain-conta...  89.7    1e-20
TR:A0A1R3UKL6A0A1R3UKL6_9ACTN Copper chaperone OS=Nocardiopsis sp...  89.7    1e-20
TR:A0A4U3MGB7A0A4U3MGB7_9ACTN Heavy-metal-associated domain-conta...  89.7    1e-20
TR:A0A7W8QNW1A0A7W8QNW1_9ACTN Copper chaperone CopZ OS=Nocardiops...  90.5    1e-20
TR:C9YYW0C9YYW0_STRSW Putative metal binding protein OS=Streptomy...  89.7    1e-20
TR:A0A2G9DLZ8A0A2G9DLZ8_9ACTN Transporter OS=Streptomyces sp. JV1...  89.7    1e-20
TR:A0A285L7X0A0A285L7X0_9NOCA Copper chaperone OS=Nocardia amikac...  89.2    1e-20
TR:A0A3N0GP38A0A3N0GP38_9ACTN Copper chaperone OS=Marmoricola poc...  89.2    1e-20
TR:A0A7G9RFK3A0A7G9RFK3_9ACTN Heavy-metal-associated domain-conta...  89.2    1e-20
TR:V8D2G8V8D2G8_9NOCA Copper chaperone OS=Williamsia sp. D3 OX=13...  89.2    1e-20
TR:A0A1I2UIN4A0A1I2UIN4_9CORY Copper chaperone CopZ OS=Corynebact...  89.2    1e-20
TR:A0A367AUT9A0A367AUT9_9ACTN Regulator OS=Blastococcus sp. TF02-...  90.1    1e-20
TR:A0A1I2LAK5A0A1I2LAK5_9ACTN Copper ion binding protein OS=Blast...  89.2    1e-20
TR:A0A238V9X6A0A238V9X6_9ACTN Copper chaperone CopZ OS=Blastococc...  89.2    1e-20
TR:A0A429BJ97A0A429BJ97_9ACTN Heavy metal transporter OS=Nonomura...  89.2    1e-20
TR:A0A1B1ZIF5A0A1B1ZIF5_9PSEU HMA domain-containing protein OS=Ps...  89.2    2e-20
TR:A0A171DPL8A0A171DPL8_9ACTN Heavy metal transport/detoxificatio...  89.2    2e-20
TR:A0A5C4WS12A0A5C4WS12_9ACTN Cation-transporting ATPase OS=Nonom...  89.2    2e-20
TR:A0A1N7HA35A0A1N7HA35_9ACTN Copper chaperone CopZ OS=Microbispo...  90.5    2e-20
TR:A0A1I0FP88A0A1I0FP88_9ACTN Copper ion binding protein OS=Nonom...  90.1    2e-20
TR:A0A1H7X3M7A0A1H7X3M7_9ACTN Copper chaperone CopZ OS=Nonomuraea...  90.1    2e-20
TR:H5USN1H5USN1_9MICO Copper chaperone CopZ OS=Mobilicoccus pelag...  90.1    2e-20
TR:A0A429N9N6A0A429N9N6_9ACTN Copper chaperone OS=Streptomyces sp...  89.2    2e-20
TR:A0A1G9D9I3A0A1G9D9I3_9ACTN Copper chaperone CopZ OS=Nonomuraea...  89.2    2e-20
TR:A0A4T2ANE1A0A4T2ANE1_9RHOB Copper chaperone OS=Paracoccus aeri...  88.8    2e-20
TR:A0A1E7PJL9A0A1E7PJL9_9CORY Transporter OS=Corynebacterium sp. ...  88.8    2e-20
TR:H6MUY2H6MUY2_GORPV Heavy metal transport/detoxification protei...  88.8    2e-20
TR:A0A7W0CH19A0A7W0CH19_9ACTN Copper ion binding protein OS=Nonom...  88.8    2e-20
TR:A0A495XGG4A0A495XGG4_9PSEU Copper chaperone CopZ OS=Saccharoth...  88.8    2e-20
TR:A0A5D0NY14A0A5D0NY14_9ACTN Heavy-metal-associated domain-conta...  88.8    2e-20
TR:A0A848L200A0A848L200_9ACTN Heavy-metal-associated domain-conta...  88.8    2e-20
TR:A0A1H8P9Z7A0A1H8P9Z7_9ACTN Copper ion binding protein OS=Blast...  88.8    2e-20
TR:A0A4Y9PID2A0A4Y9PID2_9ACTN Copper chaperone OS=Blastococcus sp...  89.7    2e-20
TR:A0A7W9GBU6A0A7W9GBU6_9ACTN Copper ion binding protein OS=Nonom...  88.8    2e-20
TR:A0A7W8QPQ9A0A7W8QPQ9_9ACTN Copper chaperone CopZ OS=Nocardiops...  88.8    2e-20
TR:D6Y216D6Y216_THEBD Copper ion binding protein OS=Thermobispora...  88.8    3e-20
TR:A0A366DSI8A0A366DSI8_9NOCA Copper chaperone OS=Nocardia puris ...  88.4    3e-20
TR:A0A1V2QXY4A0A1V2QXY4_9PSEU Cation-transporting ATPase OS=Sacch...  88.4    3e-20
TR:A0A511D4Q1A0A511D4Q1_9PSEU Heavy metal transport/detoxificatio...  88.4    3e-20
TR:A0A4R5DG86A0A4R5DG86_9ACTN Copper chaperone OS=Jiangella asiat...  88.4    3e-20
TR:A0A7K3MBL0A0A7K3MBL0_9ACTN Cation-transporting ATPase OS=Phyto...  88.4    3e-20
TR:A0A7W3LLK8A0A7W3LLK8_ACTNM Copper ion binding protein OS=Actin...  88.4    3e-20
TR:A0A7W7C4T3A0A7W7C4T3_9PSEU Copper chaperone CopZ OS=Crossiella...  88.4    3e-20
TR:C6WPP2C6WPP2_ACTMD Heavy metal transport/detoxification protei...  88.4    3e-20
TR:A0A2W2EXD1A0A2W2EXD1_9ACTN Cation-transporting ATPase OS=Nonom...  88.4    3e-20
TR:A0A3M0I5G9A0A3M0I5G9_9ACTN Transporter OS=Streptomyces shenzhe...  88.4    3e-20
TR:A0A4Q7L2P2A0A4Q7L2P2_9PSEU Copper ion binding protein OS=Herbi...  88.4    4e-20
TR:A0A0M4PYZ9A0A0M4PYZ9_9PSEU Cation-transporting ATPase OS=Pseud...  87.9    4e-20
TR:A0A0Q7B6W5A0A0Q7B6W5_9ACTN HMA domain-containing protein OS=No...  87.9    4e-20
TR:A0A4R4S2C2A0A4R4S2C2_9ACTN Copper chaperone OS=Actinomadura sp...  87.9    4e-20
TR:A0A7K0BVK7A0A7K0BVK7_9ACTN Copper chaperone CopZ OS=Actinomadu...  87.9    4e-20
TR:A0A0A0JZG0A0A0A0JZG0_9MICO Copper chaperone OS=Knoellia aerola...  87.9    4e-20
TR:A0A5C8JCL7A0A5C8JCL7_9ACTN Heavy-metal-associated domain-conta...  87.9    5e-20
TR:A0A1T4M792A0A1T4M792_9ACTN Copper ion binding protein OS=Marin...  87.9    5e-20
TR:A0A1H9XRZ4A0A1H9XRZ4_9MICO Copper chaperone CopZ OS=Pedococcus...  87.9    5e-20
TR:A0A1V0AJQ4A0A1V0AJQ4_9ACTN Heavy metal transporter OS=Nonomura...  87.9    5e-20
TR:A0A7W9GDR9A0A7W9GDR9_9ACTN Copper ion binding protein OS=Nonom...  87.9    5e-20
TR:A0A1H6F3X1A0A1H6F3X1_9ACTN Copper ion binding protein OS=Nonom...  87.9    5e-20
TR:A0A7W9DS17A0A7W9DS17_9ACTN Copper ion binding protein OS=Sphae...  87.9    5e-20
TR:A0A1G9R2X4A0A1G9R2X4_9ACTN Copper ion binding protein OS=Nonom...  87.9    5e-20
TR:A0A5C4WU27A0A5C4WU27_9ACTN Cation-transporting ATPase OS=Nonom...  87.9    5e-20
TR:A0A7W9G3R4A0A7W9G3R4_9ACTN Copper ion binding protein OS=Nonom...  88.8    5e-20
TR:A0A1V0AAI9A0A1V0AAI9_9ACTN Regulator OS=Nonomuraea sp. ATCC 55...  88.8    5e-20
TR:A0A7K1FNR2A0A7K1FNR2_9ACTN HMA domain-containing protein OS=Na...  87.5    6e-20
TR:M6ZWV0M6ZWV0_9ACTN HMA domain-containing protein OS=Gordonia s...  87.5    6e-20
TR:A0A231H0P2A0A231H0P2_9NOCA Copper chaperone CopZ OS=Nocardia c...  87.5    6e-20
TR:A0A372GN95A0A372GN95_9ACTN Heavy-metal-associated domain-conta...  87.5    6e-20
TR:A0A2T8FC07A0A2T8FC07_9ACTN Cation-transporting ATPase OS=Nocar...  87.5    6e-20
TR:A0R279A0R279_MYCS2 Conserved domain protein OS=Mycolicibacteri...  87.5    6e-20
TR:A0A1Q9VAV8A0A1Q9VAV8_9PSEU Cation-transporting ATPase OS=Sacch...  87.5    6e-20
TR:A0A5S4GXF7A0A5S4GXF7_9ACTN Heavy-metal-associated domain-conta...  87.5    7e-20
TR:A0A4Y9QEM2A0A4Y9QEM2_9ACTN Copper chaperone OS=Blastococcus sp...  87.5    7e-20
TR:A0A367AWB8A0A367AWB8_9ACTN Cation-transporting ATPase OS=Blast...  87.5    7e-20
TR:D2SDF6D2SDF6_GEOOG Heavy metal transport/detoxification protei...  87.5    7e-20
TR:A0A1H0XSL5A0A1H0XSL5_9ACTN Copper chaperone CopZ OS=Quadrispha...  87.5    7e-20
TR:A0A3G8JMX8A0A3G8JMX8_9ACTN Copper chaperone CopZ OS=Gordonia i...  87.1    8e-20
TR:A0A6I3LDR1A0A6I3LDR1_9MICO Cation-transporting ATPase OS=Micro...  87.5    9e-20
TR:A0A4Q2SM16A0A4Q2SM16_9ACTN Copper chaperone OS=Nocardioides ga...  87.1    9e-20
TR:A0A0H5CCI0A0A0H5CCI0_9PSEU Copper chaperone OS=Alloactinosynne...  87.1    9e-20
TR:A0A1I0XXW4A0A1I0XXW4_9PSEU Copper ion binding protein OS=Amyco...  87.1    9e-20
TR:A0A1Q4WUW1A0A1Q4WUW1_9PSEU Cation-transporting ATPase OS=Sacch...  87.1    9e-20
TR:H0R3D1H0R3D1_9ACTN Copper chaperone CopZ OS=Gordonia effusa NB...  87.1    9e-20
TR:A0A7X0MA18A0A7X0MA18_9ACTN Copper ion binding protein OS=Sphae...  87.1    1e-19
TR:A0A7K0DVP9A0A7K0DVP9_9NOCA Copper chaperone CopZ OS=Nocardia a...  87.1    1e-19
TR:U5E4B4U5E4B4_NOCAS Putative metal transporter ATPase OS=Nocard...  87.1    1e-19
TR:A0A438MA83A0A438MA83_9ACTN Copper chaperone CopZ OS=Nonomuraea...  87.1    1e-19
TR:A0A4R4N4P2A0A4R4N4P2_9ACTN Copper chaperone OS=Nonomuraea long...  87.1    1e-19
TR:A0A6L5EYD2A0A6L5EYD2_9PSEU Cation-transporting ATPase OS=Actin...  87.1    1e-19
TR:A0A541BNT8A0A541BNT8_9NOCA Heavy-metal-associated domain-conta...  87.1    1e-19
TR:A0A7Y6IGD4A0A7Y6IGD4_9ACTN Heavy-metal-associated domain-conta...  87.1    1e-19
TR:A0A1G7UHF9A0A1G7UHF9_9ACTN Copper chaperone CopZ OS=Sinosporan...  87.5    1e-19
TR:A0A7Y6I739A0A7Y6I739_9ACTN Heavy-metal-associated domain-conta...  87.9    1e-19


>TR:Q8NL68 Q8NL68_CORGL HMA domain-containing protein OS=Corynebacterium 
glutamicum (strain ATCC 13032 / DSM 20300 / BCRC 11384 / JCM 
1318 / LMG 3730 / NCIMB 10025) OX=196627 GN=Cgl3081 PE=4 SV=1
Length=67

 Score = 157 bits (357),  Expect = 4e-47
 Identities = 67/67 (100%), Positives = 67/67 (100%), Gaps = 0/67 (0%)

Query  1   MAIKNYTVEGMTCGHCVSSVKEEVGEVAGVTAVDVTLETGAVQVTGEDFTDEAVKAAVVE  60
           MAIKNYTVEGMTCGHCVSSVKEEVGEVAGVTAVDVTLETGAVQVTGEDFTDEAVKAAVVE
Sbjct  1   MAIKNYTVEGMTCGHCVSSVKEEVGEVAGVTAVDVTLETGAVQVTGEDFTDEAVKAAVVE  60

Query  61  AGYKVVA  67
           AGYKVVA
Sbjct  61  AGYKVVA  67


>TR:Q8NL76 Q8NL76_CORGL Copper chaperone OS=Corynebacterium glutamicum (strain 
ATCC 13032 / DSM 20300 / BCRC 11384 / JCM 1318 / LMG 
3730 / NCIMB 10025) OX=196627 GN=Cgl3073 PE=4 SV=1
Length=81

 Score = 115 bits (259),  Expect = 2e-30
 Identities = 48/67 (72%), Positives = 57/67 (85%), Gaps = 0/67 (0%)

Query  1   MAIKNYTVEGMTCGHCVSSVKEEVGEVAGVTAVDVTLETGAVQVTGEDFTDEAVKAAVVE  60
           MA+KNYTVEGMTC HCV+SV EEV EV GV+AVDVTLE+G V V+GE F+D  ++AAV E
Sbjct  14  MALKNYTVEGMTCAHCVASVTEEVSEVNGVSAVDVTLESGNVAVSGEGFSDAEIQAAVEE  73

Query  61  AGYKVVA  67
           AGYK+VA
Sbjct  74  AGYKIVA  80


>TR:A0A1H9V072 A0A1H9V072_9CORY Copper chaperone CopZ OS=Corynebacterium cystitidis 
DSM 20524 OX=1121357 GN=SAMN05661109_02015 PE=4 SV=1
Length=66

 Score = 113 bits (255),  Expect = 4e-30
 Identities = 47/63 (75%), Positives = 53/63 (84%), Gaps = 0/63 (0%)

Query  1   MAIKNYTVEGMTCGHCVSSVKEEVGEVAGVTAVDVTLETGAVQVTGEDFTDEAVKAAVVE  60
           MA+KNYTVEGMTCGHC +SVKEEVGE++GVTAV     TGAV VTGE+FTD+ V AAV E
Sbjct  1   MAVKNYTVEGMTCGHCEASVKEEVGEISGVTAVTADHTTGAVSVTGENFTDDQVAAAVEE  60

Query  61  AGY  63
           AGY
Sbjct  61  AGY  63


>TR:S5SXR3 S5SXR3_9CORY HMA domain-containing protein OS=Corynebacterium 
maris DSM 45190 OX=1224163 GN=B841_12300 PE=4 SV=1
Length=69

 Score = 110 bits (248),  Expect = 7e-29
 Identities = 46/65 (71%), Positives = 51/65 (78%), Gaps = 0/65 (0%)

Query  3   IKNYTVEGMTCGHCVSSVKEEVGEVAGVTAVDVTLETGAVQVTGEDFTDEAVKAAVVEAG  62
           +KNYTVEGMTCGHC  SVKEEVGE+AG++ V  + ETG V V GEDFTDE V AAV EAG
Sbjct  5   VKNYTVEGMTCGHCEMSVKEEVGEIAGISTVTASHETGQVSVAGEDFTDEQVAAAVEEAG  64

Query  63  YKVVA  67
           Y V A
Sbjct  65  YTVKA  69


>TR:A0A177I7V0 A0A177I7V0_9CORY Heavy-metal-associated domain-containing protein 
OS=Corynebacterium stationis OX=1705 GN=AYJ05_11150 PE=4 
SV=1
Length=66

 Score = 108 bits (243),  Expect = 4e-28
 Identities = 46/66 (70%), Positives = 51/66 (77%), Gaps = 0/66 (0%)

Query  1   MAIKNYTVEGMTCGHCVSSVKEEVGEVAGVTAVDVTLETGAVQVTGEDFTDEAVKAAVVE  60
           MA  NYTVEGMTCGHC  SV+EE+GE+AGVTAV+   +TG V V G  FTDE V AAV E
Sbjct  1   MATTNYTVEGMTCGHCEMSVQEEIGEIAGVTAVNADHKTGQVAVEGAGFTDEQVSAAVAE  60

Query  61  AGYKVV  66
           AGYKVV
Sbjct  61  AGYKVV  66


>TR:M1P221 M1P221_9CORY Cation transport protein OS=Corynebacterium halotolerans 
YIM 70093 = DSM 44683 OX=1121362 GN=A605_14477 PE=4 
SV=1
Length=69

 Score = 107 bits (240),  Expect = 1e-27
 Identities = 44/62 (71%), Positives = 52/62 (84%), Gaps = 0/62 (0%)

Query  4   KNYTVEGMTCGHCVSSVKEEVGEVAGVTAVDVTLETGAVQVTGEDFTDEAVKAAVVEAGY  63
           KNY VEGMTCGHC +SV+EEVGEVAGV +V+ T++ G ++VTGEDFTDE V AAV EAGY
Sbjct  6   KNYMVEGMTCGHCKASVEEEVGEVAGVNSVEATVDNGRMEVTGEDFTDEDVAAAVKEAGY  65

Query  64  KV  65
            V
Sbjct  66  AV  67


>TR:A0A171DN67 A0A171DN67_9ACTN Heavy metal transport/detoxification protein 
OS=Planomonospora sphaerica OX=161355 GN=PS9374_06202 PE=4 
SV=1
Length=67

 Score = 106 bits (238),  Expect = 3e-27
 Identities = 45/65 (69%), Positives = 52/65 (80%), Gaps = 0/65 (0%)

Query  1   MAIKNYTVEGMTCGHCVSSVKEEVGEVAGVTAVDVTLETGAVQVTGEDFTDEAVKAAVVE  60
           M++  YTV GMTCGHCVSSVKEEVGEV GVTAVDV LE+G V VT +   D AV+AA+ E
Sbjct  1   MSVATYTVTGMTCGHCVSSVKEEVGEVPGVTAVDVDLESGRVDVTADPLDDGAVRAAIKE  60

Query  61  AGYKV  65
           AGY+V
Sbjct  61  AGYEV  65


>TR:A0A1F1L311 A0A1F1L311_9CORY Transporter OS=Corynebacterium sp. HMSC04H06 
OX=1581050 GN=HMPREF3067_05910 PE=4 SV=1
Length=66

 Score = 106 bits (237),  Expect = 4e-27
 Identities = 44/65 (68%), Positives = 50/65 (77%), Gaps = 0/65 (0%)

Query  1   MAIKNYTVEGMTCGHCVSSVKEEVGEVAGVTAVDVTLETGAVQVTGEDFTDEAVKAAVVE  60
           MA KNYTVEGMTCGHC  SV+EEV E+AGVT  +    TG + VTGEDF+DE V AAV E
Sbjct  1   MATKNYTVEGMTCGHCELSVQEEVSEIAGVTEANADHTTGTLTVTGEDFSDEQVAAAVTE  60

Query  61  AGYKV  65
           AGY+V
Sbjct  61  AGYQV  65


>TR:A0A7W9MHS8 A0A7W9MHS8_9ACTN Copper ion binding protein OS=Streptosporangium 
becharense OX=1816182 GN=F4562_003831 PE=4 SV=1
Length=67

 Score = 106 bits (237),  Expect = 4e-27
 Identities = 44/65 (68%), Positives = 52/65 (80%), Gaps = 0/65 (0%)

Query  1   MAIKNYTVEGMTCGHCVSSVKEEVGEVAGVTAVDVTLETGAVQVTGEDFTDEAVKAAVVE  60
           M++  YTV GMTCGHCVSSVKEEVGEV GVT V+V L TG V+V+GE   D AV+AA+ E
Sbjct  1   MSVTTYTVTGMTCGHCVSSVKEEVGEVPGVTGVEVDLPTGRVEVSGESLDDAAVRAAIKE  60

Query  61  AGYKV  65
           AGY+V
Sbjct  61  AGYEV  65


>TR:A0A7W5Y001 A0A7W5Y001_9MICC Copper ion binding protein OS=Garicola koreensis 
OX=1262554 GN=FHX47_000306 PE=4 SV=1
Length=69

 Score = 106 bits (237),  Expect = 5e-27
 Identities = 43/64 (67%), Positives = 54/64 (84%), Gaps = 0/64 (0%)

Query  2   AIKNYTVEGMTCGHCVSSVKEEVGEVAGVTAVDVTLETGAVQVTGEDFTDEAVKAAVVEA  61
           A KNYTVEGMTCGHC +SV+EEVGE+AGVT+V+ T++ G V V+G++FTDE + AAV EA
Sbjct  4   ATKNYTVEGMTCGHCKASVEEEVGEIAGVTSVEATVDDGRVAVSGDNFTDEDIMAAVKEA  63

Query  62  GYKV  65
           GY V
Sbjct  64  GYTV  67


>TR:U7L4Y4 U7L4Y4_9CORY HMA domain-containing protein OS=Corynebacterium 
sp. KPL1855 OX=1203562 GN=HMPREF1281_01308 PE=4 SV=1
Length=66

 Score = 105 bits (235),  Expect = 9e-27
 Identities = 43/63 (68%), Positives = 48/63 (76%), Gaps = 0/63 (0%)

Query  1   MAIKNYTVEGMTCGHCVSSVKEEVGEVAGVTAVDVTLETGAVQVTGEDFTDEAVKAAVVE  60
           MA KNYTVEGM+CGHC  S++EEVGE+AGV  V     TGAV V+G DFTDE V AAV E
Sbjct  1   MATKNYTVEGMSCGHCEMSIREEVGEIAGVEEVSADHTTGAVSVSGSDFTDEQVAAAVAE  60

Query  61  AGY  63
           AGY
Sbjct  61  AGY  63


>TR:A0A239MQ39 A0A239MQ39_9ACTN Copper ion binding protein OS=Streptosporangium 
subroseum OX=106412 GN=SAMN05216276_104360 PE=4 SV=1
Length=67

 Score = 105 bits (235),  Expect = 9e-27
 Identities = 44/67 (66%), Positives = 52/67 (78%), Gaps = 0/67 (0%)

Query  1   MAIKNYTVEGMTCGHCVSSVKEEVGEVAGVTAVDVTLETGAVQVTGEDFTDEAVKAAVVE  60
           M++  YTV GMTCGHCVSSVKEEVGEV GVT VDV LE+G V V+G+   D AV+AA+ E
Sbjct  1   MSVTTYTVTGMTCGHCVSSVKEEVGEVPGVTGVDVDLESGRVDVSGDSPDDAAVRAAIRE  60

Query  61  AGYKVVA  67
           AGY+  A
Sbjct  61  AGYEATA  67


>TR:D2B989 D2B989_STRRD HMA domain-containing protein OS=Streptosporangium 
roseum (strain ATCC 12428 / DSM 43021 / JCM 3005 / NI 9100) 
OX=479432 GN=Sros_9003 PE=4 SV=1
Length=67

 Score = 105 bits (235),  Expect = 9e-27
 Identities = 42/65 (65%), Positives = 52/65 (80%), Gaps = 0/65 (0%)

Query  1   MAIKNYTVEGMTCGHCVSSVKEEVGEVAGVTAVDVTLETGAVQVTGEDFTDEAVKAAVVE  60
           M++  YTV GMTCGHCVSSVKEEVGEV GVT VDV L++G V V+G+   D A++AA+ E
Sbjct  1   MSVSTYTVTGMTCGHCVSSVKEEVGEVPGVTGVDVDLQSGRVDVSGDPLDDAAIRAAIAE  60

Query  61  AGYKV  65
           AGY+V
Sbjct  61  AGYEV  65


>TR:A0A097IIX4 A0A097IIX4_9CORY Transporter OS=Corynebacterium doosanense CAU 
212 = DSM 45436 OX=558173 GN=CDOO_12905 PE=4 SV=1
Length=68

 Score = 105 bits (235),  Expect = 1e-26
 Identities = 44/63 (70%), Positives = 51/63 (81%), Gaps = 0/63 (0%)

Query  5   NYTVEGMTCGHCVSSVKEEVGEVAGVTAVDVTLETGAVQVTGEDFTDEAVKAAVVEAGYK  64
           NYTVEGMTCGHC +SVKEEVGE++GVT V  + ETGAV VTGE F D+ V+AAV EAGY 
Sbjct  6   NYTVEGMTCGHCEASVKEEVGEISGVTDVTASHETGAVTVTGEGFDDDQVRAAVEEAGYS  65

Query  65  VVA  67
           V +
Sbjct  66  VTS  68


>TR:D6Y9L3 D6Y9L3_THEBD Heavy metal transport/detoxification protein OS=Thermobispora 
bispora (strain ATCC 19993 / DSM 43833 / CBS 139.67 
/ JCM 10125 / KCTC 9307 / NBRC 14880 / R51) OX=469371 
GN=Tbis_3354 PE=4 SV=1
Length=66

 Score = 104 bits (234),  Expect = 1e-26
 Identities = 43/65 (66%), Positives = 53/65 (82%), Gaps = 0/65 (0%)

Query  1   MAIKNYTVEGMTCGHCVSSVKEEVGEVAGVTAVDVTLETGAVQVTGEDFTDEAVKAAVVE  60
           M++K YTV GMTCGHCV+SVKEEVGE+ GVT V+V L TG + VTGE  +DEAV+ AV E
Sbjct  1   MSVKTYTVVGMTCGHCVASVKEEVGEIPGVTGVEVDLATGRLDVTGEGVSDEAVRRAVEE  60

Query  61  AGYKV  65
           AGY++
Sbjct  61  AGYRL  65


>TR:A0A841DBC9 A0A841DBC9_PLAVE Copper ion binding protein OS=Planomonospora 
venezuelensis OX=1999 GN=FHS22_006744 PE=4 SV=1
Length=67

 Score = 104 bits (234),  Expect = 1e-26
 Identities = 44/65 (68%), Positives = 52/65 (80%), Gaps = 0/65 (0%)

Query  1   MAIKNYTVEGMTCGHCVSSVKEEVGEVAGVTAVDVTLETGAVQVTGEDFTDEAVKAAVVE  60
           M++  YTV GMTCGHCVSSVKEEVGEV GVT V+V LE+G V+VTG+   D AV+AA+ E
Sbjct  1   MSVTTYTVTGMTCGHCVSSVKEEVGEVPGVTGVEVDLESGRVEVTGDSPDDAAVRAAIEE  60

Query  61  AGYKV  65
           AGY V
Sbjct  61  AGYAV  65


>TR:W2EXI6 W2EXI6_9ACTN Copper chaperone OS=Microbispora sp. ATCC PTA-5024 
OX=316330 GN=MPTA5024_13115 PE=4 SV=1
Length=67

 Score = 104 bits (233),  Expect = 2e-26
 Identities = 42/66 (64%), Positives = 56/66 (85%), Gaps = 0/66 (0%)

Query  1   MAIKNYTVEGMTCGHCVSSVKEEVGEVAGVTAVDVTLETGAVQVTGEDFTDEAVKAAVVE  60
           M++K YTV+GMTCGHCVSSVKEEVGE+ GVT V+V L++G + V+G+  TD+AV+ AV E
Sbjct  1   MSLKTYTVQGMTCGHCVSSVKEEVGEIPGVTGVEVDLDSGRLDVSGDGVTDDAVRQAVEE  60

Query  61  AGYKVV  66
           AGY++V
Sbjct  61  AGYQLV  66


>TR:A0A0G3HFN9 A0A0G3HFN9_9CORY Copper chaperone OS=Corynebacterium uterequi 
OX=1072256 GN=CUTER_10825 PE=4 SV=1
Length=67

 Score = 104 bits (233),  Expect = 2e-26
 Identities = 44/62 (71%), Positives = 49/62 (79%), Gaps = 0/62 (0%)

Query  4   KNYTVEGMTCGHCVSSVKEEVGEVAGVTAVDVTLETGAVQVTGEDFTDEAVKAAVVEAGY  63
           KNYTV GMTCGHC  SVKEEVGE+AGVTAV     +GAV VTGE FTDE V AAV EAG+
Sbjct  5   KNYTVSGMTCGHCEMSVKEEVGEIAGVTAVTADAASGAVSVTGEGFTDEQVAAAVEEAGF  64

Query  64  KV  65
           ++
Sbjct  65  QL  66


>TR:A0A7W7VSD2 A0A7W7VSD2_9ACTN Copper ion binding protein OS=Streptosporangium 
saharense OX=1706840 GN=FHS44_007789 PE=4 SV=1
Length=67

 Score = 104 bits (233),  Expect = 2e-26
 Identities = 43/67 (64%), Positives = 52/67 (78%), Gaps = 0/67 (0%)

Query  1   MAIKNYTVEGMTCGHCVSSVKEEVGEVAGVTAVDVTLETGAVQVTGEDFTDEAVKAAVVE  60
           M++  YTV GMTCGHCVSSVKEEVGEV GVT V+V L TG V V+GE   D A++AA+ E
Sbjct  1   MSLSTYTVTGMTCGHCVSSVKEEVGEVPGVTGVEVDLATGRVDVSGETLDDAAIRAAIKE  60

Query  61  AGYKVVA  67
           AGY+V +
Sbjct  61  AGYQVTS  67


>TR:A0A5R8YWT4 A0A5R8YWT4_9ACTN Heavy-metal-associated domain-containing protein 
OS=Microbispora fusca OX=2576905 GN=FED44_20645 PE=4 SV=1
Length=65

 Score = 103 bits (232),  Expect = 3e-26
 Identities = 44/66 (67%), Positives = 55/66 (83%), Gaps = 1/66 (2%)

Query  1   MAIKNYTVEGMTCGHCVSSVKEEVGEVAGVTAVDVTLETGAVQVTGEDFTDEAVKAAVVE  60
           M++K YTVEGMTCGHCVSSVKEEVGE+ GVT V+V L +G ++V+G D TD+AV+ AV E
Sbjct  1   MSVKTYTVEGMTCGHCVSSVKEEVGEIPGVTGVEVDLGSGRLEVSG-DVTDDAVREAVKE  59

Query  61  AGYKVV  66
           AGY +V
Sbjct  60  AGYTLV  65


>TR:A0A178WSE5 A0A178WSE5_9PSEU Copper chaperone CopZ OS=Amycolatopsis sp. M39 
OX=1825094 GN=copZ_2 PE=4 SV=1
Length=68

 Score = 103 bits (232),  Expect = 3e-26
 Identities = 47/68 (69%), Positives = 53/68 (78%), Gaps = 1/68 (1%)

Query  1   MAIKNYTVEGMTCGHCVSSVKEEVGEVAGVTAVDVTLETGAVQVT-GEDFTDEAVKAAVV  59
           M    YTV+GMTCGHCV SVKEEVG++AGV  VDV L TGAV+VT  E  + EAVKAAV 
Sbjct  1   MTETTYTVQGMTCGHCVGSVKEEVGDLAGVRTVDVDLATGAVKVTSAEPISHEAVKAAVA  60

Query  60  EAGYKVVA  67
           EAGY+VVA
Sbjct  61  EAGYQVVA  68


>TR:A0A4R1HIT2 A0A4R1HIT2_9PSEU Copper ion binding protein OS=Pseudonocardia 
endophytica OX=401976 GN=EV378_5719 PE=4 SV=1
Length=69

 Score = 103 bits (231),  Expect = 5e-26
 Identities = 45/68 (66%), Positives = 54/68 (79%), Gaps = 1/68 (1%)

Query  1   MAIKNYTVEGMTCGHCVSSVKEEVGEVAGVTAVDVTLETGAVQVTGE-DFTDEAVKAAVV  59
           M+   YTV GMTC HCV+SV EE+GE+AGVT VDV L +GAV VT E + TD+AV+ AVV
Sbjct  1   MSTATYTVSGMTCQHCVASVTEEIGEIAGVTGVDVDLASGAVTVTSETEITDDAVRDAVV  60

Query  60  EAGYKVVA  67
           EAGY+VVA
Sbjct  61  EAGYEVVA  68


>TR:A0A133ZAX7 A0A133ZAX7_9CORY Heavy metal-associated domain protein OS=Corynebacterium 
sp. DNF00584 OX=1384076 GN=HMPREF0307_02171 PE=4 
SV=1
Length=64

 Score = 102 bits (229),  Expect = 8e-26
 Identities = 43/63 (68%), Positives = 49/63 (78%), Gaps = 0/63 (0%)

Query  3   IKNYTVEGMTCGHCVSSVKEEVGEVAGVTAVDVTLETGAVQVTGEDFTDEAVKAAVVEAG  62
           + NYTV+GMTCGHC  SVKEE+GE+AGVTAV     TGAV V GE FTDE V AAV EAG
Sbjct  1   MNNYTVKGMTCGHCEMSVKEEIGEIAGVTAVTADHATGAVTVEGEGFTDEQVAAAVKEAG  60

Query  63  YKV  65
           Y++
Sbjct  61  YEL  63


>TR:A0A1L7CPU1 A0A1L7CPU1_CORFL Heavy-metal-associated domain-containing protein 
OS=Corynebacterium flavescens OX=28028 GN=CFLV_12220 PE=4 
SV=1
Length=67

 Score = 102 bits (229),  Expect = 9e-26
 Identities = 43/63 (68%), Positives = 49/63 (78%), Gaps = 0/63 (0%)

Query  1   MAIKNYTVEGMTCGHCVSSVKEEVGEVAGVTAVDVTLETGAVQVTGEDFTDEAVKAAVVE  60
           M++KNYTV+GMTCGHC  SVKEEVGE+ GVTAV     TGAV V GE F+D+ V AAV E
Sbjct  1   MSLKNYTVKGMTCGHCEMSVKEEVGEIPGVTAVTADHNTGAVTVDGEGFSDQQVAAAVAE  60

Query  61  AGY  63
           AGY
Sbjct  61  AGY  63


>TR:A0A077HMN2 A0A077HMN2_9CORY Transporter OS=Corynebacterium ureicelerivorans 
OX=401472 GN=CUREI_10615 PE=4 SV=1
Length=69

 Score = 102 bits (229),  Expect = 1e-25
 Identities = 42/62 (68%), Positives = 50/62 (81%), Gaps = 0/62 (0%)

Query  4   KNYTVEGMTCGHCVSSVKEEVGEVAGVTAVDVTLETGAVQVTGEDFTDEAVKAAVVEAGY  63
           K Y +EGMTCGHC SSV+EE+GEVAGVT V+ T++TG V VTGE+FTD+ V AAV  AGY
Sbjct  6   KKYIIEGMTCGHCKSSVEEEIGEVAGVTMVEATVDTGQVTVTGENFTDDDVVAAVTTAGY  65

Query  64  KV  65
            V
Sbjct  66  TV  67


>TR:A0A852UX80 A0A852UX80_9ACTN Copper ion binding protein OS=Streptosporangium 
sandarakinum OX=1260955 GN=HDA43_003018 PE=4 SV=1
Length=69

 Score = 102 bits (229),  Expect = 1e-25
 Identities = 48/67 (72%), Positives = 51/67 (76%), Gaps = 1/67 (1%)

Query  1   MAIKNYTVEGMTCGHCVSSVKEEVGEVAGVTAVDVTLETGAVQVTGEDFTDEA-VKAAVV  59
           MA   YTV+GMTCGHCVSSVKEEVGEVAGVT VDV L TG + VT E   D A V AAV 
Sbjct  1   MATATYTVKGMTCGHCVSSVKEEVGEVAGVTEVDVDLATGLLTVTSESPVDAARVSAAVE  60

Query  60  EAGYKVV  66
           EAGY+VV
Sbjct  61  EAGYEVV  67


>TR:A0A4V4RB80 A0A4V4RB80_9RHOB Copper chaperone OS=Paracoccus aeridis OX=1966466 
GN=ELI80_01320 PE=4 SV=1
Length=69

 Score = 102 bits (229),  Expect = 1e-25
 Identities = 42/62 (68%), Positives = 50/62 (81%), Gaps = 0/62 (0%)

Query  4   KNYTVEGMTCGHCVSSVKEEVGEVAGVTAVDVTLETGAVQVTGEDFTDEAVKAAVVEAGY  63
           K Y +EGMTCGHC SSV+EE+GEVAGVT V+ T++TG V VTGE+FTD+ V AAV  AGY
Sbjct  6   KKYIIEGMTCGHCKSSVEEEIGEVAGVTMVEATVDTGQVTVTGENFTDDDVVAAVTTAGY  65

Query  64  KV  65
            V
Sbjct  66  TV  67


>TR:A0A022LM67 A0A022LM67_9ACTN Transporter OS=Dietzia sp. UCD-THP OX=1292020 
GN=H483_0103295 PE=4 SV=1
Length=69

 Score = 102 bits (229),  Expect = 1e-25
 Identities = 43/64 (67%), Positives = 51/64 (80%), Gaps = 0/64 (0%)

Query  4   KNYTVEGMTCGHCVSSVKEEVGEVAGVTAVDVTLETGAVQVTGEDFTDEAVKAAVVEAGY  63
           K YTV+GMTCGHC SSVKEEVGE+AGV+ V+ + +TG V V+GE FTDE V AAV EAGY
Sbjct  6   KEYTVQGMTCGHCESSVKEEVGEIAGVSMVEASSKTGTVSVSGEGFTDEQVVAAVKEAGY  65

Query  64  KVVA  67
            V +
Sbjct  66  TVTS  69


>TR:W5Y3U2 W5Y3U2_9CORY Cation transport protein OS=Corynebacterium vitaeruminis 
DSM 20294 OX=1224164 GN=B843_12505 PE=4 SV=1
Length=66

 Score = 102 bits (228),  Expect = 1e-25
 Identities = 43/64 (67%), Positives = 49/64 (77%), Gaps = 0/64 (0%)

Query  4   KNYTVEGMTCGHCVSSVKEEVGEVAGVTAVDVTLETGAVQVTGEDFTDEAVKAAVVEAGY  63
           KNY VEGMTC HCV+SV EE+ EVAG   VDV LETG V VTGEDFTD  ++AA+ EAGY
Sbjct  3   KNYYVEGMTCQHCVASVTEEIEEVAGAQGVDVDLETGRVTVTGEDFTDADIEAAIKEAGY  62

Query  64  KVVA  67
            + A
Sbjct  63  SLKA  66


>TR:A0A1N7F390 A0A1N7F390_9ACTN Copper ion binding protein OS=Microbispora rosea 
OX=58117 GN=SAMN05421833_120107 PE=4 SV=1
Length=76

 Score = 102 bits (229),  Expect = 1e-25
 Identities = 43/66 (65%), Positives = 54/66 (82%), Gaps = 1/66 (2%)

Query  1   MAIKNYTVEGMTCGHCVSSVKEEVGEVAGVTAVDVTLETGAVQVTGEDFTDEAVKAAVVE  60
           M++K YTV+GMTCGHCVSSVKEEVGE+ GVT VDV L++G + V+G D  D+AV+ AV E
Sbjct  12  MSVKTYTVQGMTCGHCVSSVKEEVGEIPGVTGVDVDLDSGRLDVSG-DVADDAVRKAVEE  70

Query  61  AGYKVV  66
           AGY +V
Sbjct  71  AGYTLV  76


>TR:A0A2P4UMC9 A0A2P4UMC9_9ACTN Copper chaperone CopZ OS=Actinomadura rubteroloni 
OX=1926885 GN=copZ PE=4 SV=1
Length=68

 Score = 101 bits (226),  Expect = 3e-25
 Identities = 46/68 (68%), Positives = 53/68 (78%), Gaps = 1/68 (1%)

Query  1   MAIKNYTVEGMTCGHCVSSVKEEVGEVAGVTAVDVTLETGAVQVTGEDFTDEA-VKAAVV  59
           M+   YTV GMTCGHCVSSVKEEVG++ GVTAVDV L +GAV VT E   DEA V+AAV 
Sbjct  1   MSATTYTVAGMTCGHCVSSVKEEVGQIPGVTAVDVELSSGAVTVTSEAPLDEAQVRAAVE  60

Query  60  EAGYKVVA  67
           EAGY++ A
Sbjct  61  EAGYELKA  68


>TR:A0A2V4AC42 A0A2V4AC42_CORST Copper chaperone OS=Corynebacterium striatum 
OX=43770 GN=CKF55_01355 PE=4 SV=1
Length=67

 Score = 100 bits (225),  Expect = 4e-25
 Identities = 44/67 (66%), Positives = 48/67 (72%), Gaps = 0/67 (0%)

Query  1   MAIKNYTVEGMTCGHCVSSVKEEVGEVAGVTAVDVTLETGAVQVTGEDFTDEAVKAAVVE  60
           MA+K YTVEGMTCGHC  SVKEEVGE+ GV  V     TGAV V GE F+DE V AAV E
Sbjct  1   MAVKHYTVEGMTCGHCEMSVKEEVGEITGVHEVTADHTTGAVTVEGEGFSDEQVAAAVKE  60

Query  61  AGYKVVA  67
           AGY + A
Sbjct  61  AGYTLKA  67


>TR:A0A1X6XMZ6 A0A1X6XMZ6_9MICO Copper chaperone OS=Brevibacterium yomogidense 
OX=946573 GN=FM105_12690 PE=4 SV=1
Length=69

 Score = 100 bits (224),  Expect = 7e-25
 Identities = 43/64 (67%), Positives = 51/64 (80%), Gaps = 0/64 (0%)

Query  2   AIKNYTVEGMTCGHCVSSVKEEVGEVAGVTAVDVTLETGAVQVTGEDFTDEAVKAAVVEA  61
           A KNYTVEGMTCGHC +SV+EEV EVAGVT+V+ T++ G V V+GE FTDE +  AV EA
Sbjct  4   ATKNYTVEGMTCGHCKASVEEEVREVAGVTSVEATVDGGRVAVSGEGFTDEDIVGAVEEA  63

Query  62  GYKV  65
           GY V
Sbjct  64  GYTV  67


>TR:A0A840J6V0 A0A840J6V0_9PSEU Copper ion binding protein OS=Amycolatopsis 
jiangsuensis OX=1181879 GN=BJY18_006924 PE=4 SV=1
Length=68

 Score = 100 bits (223),  Expect = 1e-24
 Identities = 45/68 (66%), Positives = 51/68 (75%), Gaps = 1/68 (1%)

Query  1   MAIKNYTVEGMTCGHCVSSVKEEVGEVAGVTAVDVTLETGAVQVTGED-FTDEAVKAAVV  59
           M    YTVEGMTC HCV +VKEEVGE+AGV AV+V LETGAV+VT E     EAV  AV 
Sbjct  1   MTEATYTVEGMTCAHCVGAVKEEVGELAGVDAVEVDLETGAVKVTSEQPLPREAVAGAVT  60

Query  60  EAGYKVVA  67
           EAGY++VA
Sbjct  61  EAGYRLVA  68


>TR:E0DH52 E0DH52_9CORY Heavy metal-associated domain protein OS=Corynebacterium 
matruchotii ATCC 14266 OX=553207 GN=HMPREF0299_5004 
PE=4 SV=1
Length=66

 Score = 99.1 bits (221),  Expect = 2e-24
 Identities = 42/64 (66%), Positives = 48/64 (75%), Gaps = 0/64 (0%)

Query  4   KNYTVEGMTCGHCVSSVKEEVGEVAGVTAVDVTLETGAVQVTGEDFTDEAVKAAVVEAGY  63
           K Y VEGMTC HC +SV+EEVGE+AGVT VDV + +G V V+G DFTD  V AAV EAGY
Sbjct  3   KTYQVEGMTCEHCAASVREEVGEIAGVTKVDVDVASGQVAVSGSDFTDAQVSAAVSEAGY  62

Query  64  KVVA  67
            V A
Sbjct  63  SVKA  66


>TR:A0A6I4PKF3 A0A6I4PKF3_9ACTN Heavy metal transporter OS=Actinomadura sp. 
J1-007 OX=2661913 GN=GEV43_14615 PE=4 SV=1
Length=68

 Score = 99.1 bits (221),  Expect = 2e-24
 Identities = 45/68 (66%), Positives = 52/68 (76%), Gaps = 1/68 (1%)

Query  1   MAIKNYTVEGMTCGHCVSSVKEEVGEVAGVTAVDVTLETGAVQVTGEDFTDEAV-KAAVV  59
           M+   YTV GMTCGHCV SVKEEVG +AGVT VDV LE+GAV VT E   DE++ +AAV 
Sbjct  1   MSTATYTVAGMTCGHCVGSVKEEVGAIAGVTGVDVDLESGAVTVTSEAPLDESLFRAAVE  60

Query  60  EAGYKVVA  67
           EAGY+V A
Sbjct  61  EAGYEVKA  68


>TR:A0A3N1CR01 A0A3N1CR01_9ACTN Copper chaperone CopZ OS=Actinocorallia herbida 
OX=58109 GN=EDD29_1266 PE=4 SV=1
Length=66

 Score = 98.7 bits (220),  Expect = 3e-24
 Identities = 43/66 (65%), Positives = 51/66 (77%), Gaps = 0/66 (0%)

Query  1   MAIKNYTVEGMTCGHCVSSVKEEVGEVAGVTAVDVTLETGAVQVTGEDFTDEAVKAAVVE  60
           M  + YTV+GMTCGHC +SV EEVGEV+GVT V V L  G V V+G+ FTD+AV+AAV E
Sbjct  1   MTQRTYTVQGMTCGHCEASVTEEVGEVSGVTGVAVDLTGGLVTVSGDGFTDDAVRAAVEE  60

Query  61  AGYKVV  66
           AGY VV
Sbjct  61  AGYAVV  66


>TR:A0A6B8WCJ1 A0A6B8WCJ1_9CORY Copper chaperone CopZ OS=Corynebacterium occultum 
OX=2675219 GN=copZ2 PE=4 SV=1
Length=66

 Score = 98.7 bits (220),  Expect = 3e-24
 Identities = 41/62 (66%), Positives = 47/62 (76%), Gaps = 0/62 (0%)

Query  4   KNYTVEGMTCGHCVSSVKEEVGEVAGVTAVDVTLETGAVQVTGEDFTDEAVKAAVVEAGY  63
           KNY VEGMTC HC+S+V +E+ EV G   VDV L TG V VTGE F+DEA+ AAV EAGY
Sbjct  3   KNYVVEGMTCEHCISAVTDEITEVKGTQGVDVDLATGNVAVTGEGFSDEAIVAAVAEAGY  62

Query  64  KV  65
           KV
Sbjct  63  KV  64


>TR:A0A852V5D2 A0A852V5D2_9ACTN Copper ion binding protein OS=Streptosporangium 
sandarakinum OX=1260955 GN=HDA43_003680 PE=4 SV=1
Length=67

 Score = 98.7 bits (220),  Expect = 3e-24
 Identities = 41/65 (63%), Positives = 52/65 (80%), Gaps = 0/65 (0%)

Query  1   MAIKNYTVEGMTCGHCVSSVKEEVGEVAGVTAVDVTLETGAVQVTGEDFTDEAVKAAVVE  60
           M++  YTV GMTCGHCVSSVKEEVGEV GVT V+V L +G V+V+G+   D A++AA+ E
Sbjct  1   MSVITYTVTGMTCGHCVSSVKEEVGEVPGVTGVEVDLGSGRVEVSGDSPDDAAIRAAIKE  60

Query  61  AGYKV  65
           AGY+V
Sbjct  61  AGYEV  65


>TR:X5DYA7 X5DYA7_9CORY HMA domain-containing protein OS=Corynebacterium 
glyciniphilum AJ 3170 OX=1404245 GN=CGLY_15780 PE=4 SV=1
Length=124

 Score = 101 bits (226),  Expect = 4e-24
 Identities = 42/64 (66%), Positives = 50/64 (78%), Gaps = 0/64 (0%)

Query  4    KNYTVEGMTCGHCVSSVKEEVGEVAGVTAVDVTLETGAVQVTGEDFTDEAVKAAVVEAGY  63
            KNYTV+GMTCGHC +SV+EE+GE+ GVT+V+  L TG V VTGED  D+AV  AV EAGY
Sbjct  61   KNYTVDGMTCGHCKASVEEEIGEIVGVTSVEAELATGRVTVTGEDVQDDAVADAVTEAGY  120

Query  64   KVVA  67
             V A
Sbjct  121  SVRA  124


>TR:A0A2T0Q312 A0A2T0Q312_9ACTN Copper ion binding protein OS=Allonocardiopsis 
opalescens OX=1144618 GN=CLV72_105411 PE=4 SV=1
Length=69

 Score = 97.9 bits (218),  Expect = 7e-24
 Identities = 45/68 (66%), Positives = 53/68 (78%), Gaps = 1/68 (1%)

Query  1   MAIKNYTVEGMTCGHCVSSVKEEVGEVAGVTAVDVTLETGAVQVTGEDFTDEA-VKAAVV  59
           MA+  YTVEGMTCGHCVS+V EEVG+V GVT V+V+LE+GAV VT E   D A V+AAV 
Sbjct  1   MAVAVYTVEGMTCGHCVSAVSEEVGQVPGVTGVEVSLESGAVTVTSEAPVDGALVRAAVE  60

Query  60  EAGYKVVA  67
           EAGY + A
Sbjct  61  EAGYTMKA  68


>TR:Q8FLQ5 Q8FLQ5_COREF HMA domain-containing protein OS=Corynebacterium 
efficiens (strain DSM 44549 / YS-314 / AJ 12310 / JCM 11189 
/ NBRC 100395) OX=196164 PE=4 SV=1
Length=69

 Score = 97.9 bits (218),  Expect = 7e-24
 Identities = 41/65 (63%), Positives = 51/65 (78%), Gaps = 0/65 (0%)

Query  1   MAIKNYTVEGMTCGHCVSSVKEEVGEVAGVTAVDVTLETGAVQVTGEDFTDEAVKAAVVE  60
           M+ KNY+VEGMTC HCV+SV+EEV EV G   V+V LE+G + VTGE F+D+A+ AAV  
Sbjct  1   MSTKNYSVEGMTCEHCVASVQEEVAEVPGTQGVEVELESGRLVVTGEGFSDDAIAAAVER  60

Query  61  AGYKV  65
           AGYKV
Sbjct  61  AGYKV  65


>TR:A0A7W7W9I8 A0A7W7W9I8_9ACTN Copper ion binding protein OS=Streptosporangium 
album OX=47479 GN=FHR32_002405 PE=4 SV=1
Length=67

 Score = 97.4 bits (217),  Expect = 9e-24
 Identities = 41/65 (63%), Positives = 49/65 (75%), Gaps = 0/65 (0%)

Query  1   MAIKNYTVEGMTCGHCVSSVKEEVGEVAGVTAVDVTLETGAVQVTGEDFTDEAVKAAVVE  60
           M++  YTV GMTCGHCVSSVKEEV EV GVT VDV L +G V V+G    D A++AA+ E
Sbjct  1   MSVSTYTVTGMTCGHCVSSVKEEVAEVPGVTEVDVDLASGRVDVSGASPDDAAIRAAIRE  60

Query  61  AGYKV  65
           AGY+V
Sbjct  61  AGYEV  65


>TR:A0A2Z3YXU6 A0A2Z3YXU6_9CORY Copper chaperone CopZ OS=Corynebacterium provencense 
OX=1737425 GN=copZ PE=4 SV=1
Length=68

 Score = 97.4 bits (217),  Expect = 1e-23
 Identities = 40/65 (62%), Positives = 50/65 (77%), Gaps = 0/65 (0%)

Query  1   MAIKNYTVEGMTCGHCVSSVKEEVGEVAGVTAVDVTLETGAVQVTGEDFTDEAVKAAVVE  60
           M  +NYTV GMTCGHC +SV++EVG + GVTA + TL TGA+ VTG++FTD+ V  AV E
Sbjct  1   MTTRNYTVTGMTCGHCKASVEKEVGAIDGVTAAEATLSTGALTVTGDNFTDQQVAEAVDE  60

Query  61  AGYKV  65
           AGY V
Sbjct  61  AGYTV  65


>TR:A0A0B6TQG3 A0A0B6TQG3_9CORY HMA domain-containing protein OS=Corynebacterium 
marinum DSM 44953 OX=1224162 GN=B840_12900 PE=4 SV=1
Length=69

 Score = 97.0 bits (216),  Expect = 1e-23
 Identities = 41/60 (68%), Positives = 48/60 (80%), Gaps = 0/60 (0%)

Query  4   KNYTVEGMTCGHCVSSVKEEVGEVAGVTAVDVTLETGAVQVTGEDFTDEAVKAAVVEAGY  63
           KNY V+GMTCGHC SSV+EEV EVAGV +V+    TG V+VTGE+FTDE V AA+ EAGY
Sbjct  6   KNYMVKGMTCGHCKSSVEEEVREVAGVNSVEANPGTGRVEVTGENFTDEDVAAAIKEAGY  65


>TR:A0A1H3JAG4 A0A1H3JAG4_9ACTN Copper ion binding protein OS=Modestobacter 
sp. DSM 44400 OX=1550230 GN=SAMN05661080_03234 PE=4 SV=1
Length=68

 Score = 96.6 bits (215),  Expect = 2e-23
 Identities = 40/63 (63%), Positives = 49/63 (78%), Gaps = 0/63 (0%)

Query  1   MAIKNYTVEGMTCGHCVSSVKEEVGEVAGVTAVDVTLETGAVQVTGEDFTDEAVKAAVVE  60
           M  + Y V GMTC HCV+SV EEVGE+ GVT+VDV L++G +QVTG+D T E V+AAV E
Sbjct  1   MQTQTYVVTGMTCQHCVTSVTEEVGELDGVTSVDVDLDSGRLQVTGQDVTAEQVQAAVAE  60

Query  61  AGY  63
           AGY
Sbjct  61  AGY  63


>TR:A0A6I4MFR7 A0A6I4MFR7_9ACTN Copper ion binding protein OS=Actinomadura physcomitrii 
OX=2650748 GN=F8568_014035 PE=4 SV=1
Length=68

 Score = 96.6 bits (215),  Expect = 2e-23
 Identities = 44/68 (65%), Positives = 51/68 (75%), Gaps = 1/68 (1%)

Query  1   MAIKNYTVEGMTCGHCVSSVKEEVGEVAGVTAVDVTLETGAVQVTGEDFTDEA-VKAAVV  59
           M+   YTV GMTCGHCV+SV EEVG+VAGVTAVDV LE+G V VT E   D+A +K AV 
Sbjct  1   MSTATYTVTGMTCGHCVASVTEEVGQVAGVTAVDVDLESGRVTVTSEAPVDDALIKGAVE  60

Query  60  EAGYKVVA  67
           EAGY + A
Sbjct  61  EAGYALRA  68


>TR:A0A429BJA3 A0A429BJA3_9ACTN Cation-transporting ATPase OS=Nonomuraea sp. 
WAC 01424 OX=2203200 GN=DMB42_10610 PE=4 SV=1
Length=69

 Score = 96.6 bits (215),  Expect = 2e-23
 Identities = 45/67 (67%), Positives = 50/67 (75%), Gaps = 1/67 (1%)

Query  1   MAIKNYTVEGMTCGHCVSSVKEEVGEVAGVTAVDVTLETGAVQVTGEDFTDEA-VKAAVV  59
           M+   YTV+GMTCGHCVSSVKEEVGEVAGVT VDV L TG + V  E   D A + AAV 
Sbjct  1   MSTATYTVKGMTCGHCVSSVKEEVGEVAGVTTVDVDLATGLLTVGSEAPVDAAKIVAAVE  60

Query  60  EAGYKVV  66
           EAGY+VV
Sbjct  61  EAGYEVV  67


>TR:A0A1Q2HZN2 A0A1Q2HZN2_9CORY Copper chaperone CopZ OS=Corynebacterium glaucum 
OX=187491 GN=copZ PE=4 SV=1
Length=66

 Score = 96.1 bits (214),  Expect = 3e-23
 Identities = 39/65 (60%), Positives = 48/65 (74%), Gaps = 0/65 (0%)

Query  1   MAIKNYTVEGMTCGHCVSSVKEEVGEVAGVTAVDVTLETGAVQVTGEDFTDEAVKAAVVE  60
           MA + Y VEGMTCGHC  SV+EE+ E+AGVT V     +G V+VTGE +TDE + AAV E
Sbjct  1   MATQTYNVEGMTCGHCELSVQEEISEIAGVTGVKADHASGNVEVTGEGYTDEQIAAAVEE  60

Query  61  AGYKV  65
           AGYK+
Sbjct  61  AGYKL  65


>TR:A0A4P7U9U5 A0A4P7U9U5_9ACTN Copper chaperone OS=Nocardioides daphniae OX=402297 
GN=E2C04_02525 PE=4 SV=1
Length=67

 Score = 96.1 bits (214),  Expect = 3e-23
 Identities = 43/67 (64%), Positives = 51/67 (76%), Gaps = 1/67 (1%)

Query  1   MAIKNYTVEGMTCGHCVSSVKEEVGEVAGVTAVDVTLETGAVQVTGEDFTD-EAVKAAVV  59
           M+   YTV GMTCGHCV+SVKEEVGEV GVT V+V LETG + VT ++  D  AV AAV 
Sbjct  1   MSTATYTVSGMTCGHCVASVKEEVGEVPGVTDVEVVLETGQLTVTSDEPVDAAAVSAAVA  60

Query  60  EAGYKVV  66
           EAGY++V
Sbjct  61  EAGYQLV  67


>TR:A0A3N0CHM4 A0A3N0CHM4_9ACTN Copper chaperone OS=Marmoricola ginsengisoli 
OX=661483 GN=EFK50_14530 PE=4 SV=1
Length=67

 Score = 96.1 bits (214),  Expect = 3e-23
 Identities = 43/64 (67%), Positives = 47/64 (73%), Gaps = 1/64 (2%)

Query  1   MAIKNYTVEGMTCGHCVSSVKEEVGEVAGVTAVDVTLETGAVQVTGE-DFTDEAVKAAVV  59
           M+   YTV GMTCGHCVSSV EEVGE+ GVTAVDV LETG + VT +    D AV AAV 
Sbjct  1   MSTSTYTVTGMTCGHCVSSVSEEVGEIPGVTAVDVVLETGLLTVTSDGPLDDAAVGAAVA  60

Query  60  EAGY  63
           EAGY
Sbjct  61  EAGY  64


>TR:D9QD39 D9QD39_CORP2 Cation transport protein OS=Corynebacterium pseudotuberculosis 
(strain C231) OX=681645 GN=CpC231_2016 PE=4 SV=1
Length=67

 Score = 96.1 bits (214),  Expect = 3e-23
 Identities = 40/62 (65%), Positives = 46/62 (74%), Gaps = 0/62 (0%)

Query  4   KNYTVEGMTCGHCVSSVKEEVGEVAGVTAVDVTLETGAVQVTGEDFTDEAVKAAVVEAGY  63
           KNY VEGMTC HCV+SV EEV E+ G   V+V LETG + VTGEDFTD  V AAV EAG+
Sbjct  3   KNYFVEGMTCAHCVASVTEEVNEIPGTQGVEVDLETGRLTVTGEDFTDADVAAAVKEAGF  62

Query  64  KV  65
            +
Sbjct  63  SI  64


>TR:A0A4Y9P1W6 A0A4Y9P1W6_9ACTN Copper chaperone OS=Blastococcus sp. CT_GayMR19 
OX=2559608 GN=E4P39_12480 PE=4 SV=1
Length=69

 Score = 96.1 bits (214),  Expect = 3e-23
 Identities = 43/66 (65%), Positives = 51/66 (77%), Gaps = 1/66 (2%)

Query  1   MAIKNYTVEGMTCGHCVSSVKEEVGEVAGVTAVDVTLETGAVQVTGEDFTDE-AVKAAVV  59
           M+   YTV GMTCGHCVS+V EEV +V+GVTAVDV LE+G + VT E   DE AV+AAV 
Sbjct  1   MSTATYTVTGMTCGHCVSAVTEEVSQVSGVTAVDVDLESGGLTVTSEAPVDEAAVRAAVE  60

Query  60  EAGYKV  65
           EAGY+V
Sbjct  61  EAGYEV  66


>TR:A0A5C5UAE6 A0A5C5UAE6_9CORY Heavy-metal-associated domain-containing protein 
OS=Corynebacterium canis OX=679663 GN=FRX94_10430 PE=4 
SV=1
Length=67

 Score = 95.7 bits (213),  Expect = 4e-23
 Identities = 41/67 (61%), Positives = 48/67 (72%), Gaps = 0/67 (0%)

Query  1   MAIKNYTVEGMTCGHCVSSVKEEVGEVAGVTAVDVTLETGAVQVTGEDFTDEAVKAAVVE  60
           M+ K Y V GMTC HC  +VK EVGE+AGVT V V +  G V V+GE FTD  V+AAV E
Sbjct  1   MSAKQYNVSGMTCEHCAQAVKTEVGELAGVTGVAVDVAAGVVSVSGEGFTDAGVQAAVEE  60

Query  61  AGYKVVA  67
           AGYKVV+
Sbjct  61  AGYKVVS  67


>TR:A0A0F0HBR1 A0A0F0HBR1_LENAE HMA domain-containing protein OS=Lentzea aerocolonigenes 
OX=68170 GN=UK23_01995 PE=4 SV=1
Length=68

 Score = 95.7 bits (213),  Expect = 4e-23
 Identities = 44/61 (72%), Positives = 49/61 (80%), Gaps = 1/61 (2%)

Query  6   YTVEGMTCGHCVSSVKEEVGEVAGVTAVDVTLETGAVQVTGEDFTDEA-VKAAVVEAGYK  64
           YTV GMTCGHCVSSVKEE+GEV+GVT VDV LETG+V VT +   D A V AAV EAGY+
Sbjct  7   YTVTGMTCGHCVSSVKEELGEVSGVTGVDVVLETGSVTVTSDRELDRAEVVAAVSEAGYQ  66

Query  65  V  65
           V
Sbjct  67  V  67


>TR:A0A7W7QU86 A0A7W7QU86_9ACTN Copper chaperone CopZ OS=Streptosporangium saharense 
OX=1706840 GN=FHS44_006981 PE=4 SV=1
Length=70

 Score = 95.7 bits (213),  Expect = 5e-23
 Identities = 43/66 (65%), Positives = 51/66 (77%), Gaps = 1/66 (2%)

Query  1   MAIKNYTVEGMTCGHCVSSVKEEVGEVAGVTAVDVTLETGAVQVTGE-DFTDEAVKAAVV  59
           M+   YTV+GMTCGHCVSSVKEEVGEV GVT V+V L TG + V+G+    DEAV+AAV 
Sbjct  1   MSTTTYTVKGMTCGHCVSSVKEEVGEVPGVTGVEVDLATGLLTVSGQGPVGDEAVRAAVR  60

Query  60  EAGYKV  65
            AGY+V
Sbjct  61  TAGYEV  66


>TR:A0A1I4ZUZ1 A0A1I4ZUZ1_9PSEU Copper ion binding protein OS=Pseudonocardia 
ammonioxydans OX=260086 GN=SAMN05216207_101633 PE=4 SV=1
Length=70

 Score = 95.7 bits (213),  Expect = 5e-23
 Identities = 44/68 (65%), Positives = 50/68 (74%), Gaps = 1/68 (1%)

Query  1   MAIKNYTVEGMTCGHCVSSVKEEVGEVAGVTAVDVTLETGAVQVTGE-DFTDEAVKAAVV  59
           M+   YTV GMTC HCV+SV EEVGE+AGVT V V L TGAV VT + D   EAV+AAV 
Sbjct  1   MSTATYTVTGMTCEHCVASVTEEVGEIAGVTGVAVDLPTGAVTVTSDGDVAPEAVRAAVE  60

Query  60  EAGYKVVA  67
           EAGY+V A
Sbjct  61  EAGYEVTA  68


>TR:A0A2A9FHX9 A0A2A9FHX9_9PSEU Copper ion binding protein OS=Amycolatopsis 
sulphurea OX=76022 GN=ATK36_5325 PE=4 SV=1
Length=68

 Score = 95.3 bits (212),  Expect = 7e-23
 Identities = 41/68 (60%), Positives = 51/68 (75%), Gaps = 1/68 (1%)

Query  1   MAIKNYTVEGMTCGHCVSSVKEEVGEVAGVTAVDVTLETGAVQVTGED-FTDEAVKAAVV  59
           M +  YTVEGMTC HCV +VKEEVGE+ GV +V+V L  GAV+VT E     +AV+AAV 
Sbjct  1   MTVATYTVEGMTCAHCVGAVKEEVGELTGVNSVEVDLGAGAVKVTSEQPLARDAVEAAVT  60

Query  60  EAGYKVVA  67
           EAGY++VA
Sbjct  61  EAGYRLVA  68


>TR:A0A0P0SEX4 A0A0P0SEX4_9PSEU Cation-transporting ATPase OS=Pseudonocardia 
sp. EC080619-01 OX=1096856 GN=AD017_20595 PE=4 SV=1
Length=69

 Score = 95.3 bits (212),  Expect = 7e-23
 Identities = 42/66 (64%), Positives = 51/66 (77%), Gaps = 1/66 (2%)

Query  1   MAIKNYTVEGMTCGHCVSSVKEEVGEVAGVTAVDVTLETGAVQVTGE-DFTDEAVKAAVV  59
           M+   YTV GMTC HCV+SV EEVGE++GVT VDV L TGAV VT +   +D+AV+AAV 
Sbjct  1   MSTATYTVTGMTCEHCVASVTEEVGEISGVTGVDVDLSTGAVSVTSDGPVSDDAVRAAVS  60

Query  60  EAGYKV  65
           EAGY+V
Sbjct  61  EAGYEV  66


>TR:A0A0K1RDH2 A0A0K1RDH2_9CORY Transporter OS=Corynebacterium riegelii OX=156976 
GN=AK829_10490 PE=4 SV=1
Length=66

 Score = 94.8 bits (211),  Expect = 9e-23
 Identities = 40/66 (61%), Positives = 48/66 (73%), Gaps = 0/66 (0%)

Query  1   MAIKNYTVEGMTCGHCVSSVKEEVGEVAGVTAVDVTLETGAVQVTGEDFTDEAVKAAVVE  60
           MA KNY VEGMTCGHC  SV+EE+ E+ GVTAV     +GAV V G+ F D A+ +AV E
Sbjct  1   MATKNYKVEGMTCGHCELSVQEEIAEIVGVTAVKADHVSGAVTVEGDGFDDAAIASAVKE  60

Query  61  AGYKVV  66
           AGYK+V
Sbjct  61  AGYKLV  66


>TR:C3PKC3 C3PKC3_CORA7 Copper-exporting P-type ATPase OS=Corynebacterium 
aurimucosum (strain ATCC 700975 / DSM 44827 / CIP 107346 / 
CN-1) OX=548476 GN=cauri_2433 PE=4 SV=1
Length=66

 Score = 94.8 bits (211),  Expect = 9e-23
 Identities = 40/65 (62%), Positives = 47/65 (72%), Gaps = 0/65 (0%)

Query  1   MAIKNYTVEGMTCGHCVSSVKEEVGEVAGVTAVDVTLETGAVQVTGEDFTDEAVKAAVVE  60
           M+   YTV GMTCGHC  SVKEE+ E++GVT V     TGAV VTGE F+DE V AAV E
Sbjct  1   MSTTTYTVTGMTCGHCELSVKEEISEISGVTDVTADHTTGAVTVTGEGFSDEQVAAAVAE  60

Query  61  AGYKV  65
           AGY++
Sbjct  61  AGYEL  65


>TR:A0A7G7CRZ9 A0A7G7CRZ9_9CORY Heavy-metal-associated domain-containing protein 
OS=Corynebacterium incognita OX=2754725 GN=H0194_05220 
PE=4 SV=1
Length=67

 Score = 94.8 bits (211),  Expect = 9e-23
 Identities = 41/67 (61%), Positives = 48/67 (72%), Gaps = 0/67 (0%)

Query  1   MAIKNYTVEGMTCGHCVSSVKEEVGEVAGVTAVDVTLETGAVQVTGEDFTDEAVKAAVVE  60
           MA KNY+VEGMTCGHC  SV+EE+ E+ GV  V     TGAV V+GE FTD+ V AAV E
Sbjct  1   MAQKNYSVEGMTCGHCEMSVQEEIMEIPGVNEVTADHNTGAVAVSGEGFTDDQVSAAVAE  60

Query  61  AGYKVVA  67
           AGY + A
Sbjct  61  AGYTLKA  67


>TR:A0A0B6TJ50 A0A0B6TJ50_9CORY HMA domain-containing protein OS=Corynebacterium 
marinum DSM 44953 OX=1224162 GN=B840_12045 PE=4 SV=1
Length=68

 Score = 94.8 bits (211),  Expect = 1e-22
 Identities = 39/60 (65%), Positives = 45/60 (75%), Gaps = 0/60 (0%)

Query  4   KNYTVEGMTCGHCVSSVKEEVGEVAGVTAVDVTLETGAVQVTGEDFTDEAVKAAVVEAGY  63
           KNY VEGMTCGHC  SV+EE+GE+ GVT V  + ETGAV V+G  FTDE +  AV EAGY
Sbjct  6   KNYQVEGMTCGHCEKSVQEEIGEILGVTDVQASHETGAVSVSGAGFTDEQIAEAVEEAGY  65


>TR:A0A238W6I6 A0A238W6I6_9ACTN Copper chaperone CopZ OS=Actinomadura mexicana 
OX=134959 GN=SAMN06265355_102735 PE=4 SV=1
Length=68

 Score = 94.8 bits (211),  Expect = 1e-22
 Identities = 43/68 (63%), Positives = 50/68 (74%), Gaps = 1/68 (1%)

Query  1   MAIKNYTVEGMTCGHCVSSVKEEVGEVAGVTAVDVTLETGAVQVTGEDFTDEA-VKAAVV  59
           M+   YTV GMTCGHCVSSV EEV ++AGVT VDV L TG V VT E   D+A VKAAV 
Sbjct  1   MSTATYTVSGMTCGHCVSSVTEEVEQIAGVTGVDVDLPTGRVTVTSETLLDDARVKAAVE  60

Query  60  EAGYKVVA  67
           EAGY++ +
Sbjct  61  EAGYQLTS  68


>TR:A0A0G3H1J4 A0A0G3H1J4_9CORY Copper chaperone OS=Corynebacterium mustelae 
OX=571915 GN=CMUST_14960 PE=4 SV=1
Length=66

 Score = 94.4 bits (210),  Expect = 1e-22
 Identities = 39/61 (64%), Positives = 46/61 (75%), Gaps = 0/61 (0%)

Query  3   IKNYTVEGMTCGHCVSSVKEEVGEVAGVTAVDVTLETGAVQVTGEDFTDEAVKAAVVEAG  62
           IKNY V GMTC HCV SV EE+ E+ GV  V+V LE+G V VTGEDF+D +V AAV EAG
Sbjct  2   IKNYVVNGMTCQHCVMSVTEEISEIPGVQDVNVDLESGRVTVTGEDFSDSSVSAAVTEAG  61

Query  63  Y  63
           +
Sbjct  62  F  62


>TR:A0A7X0C0F4 A0A7X0C0F4_9ACTN Copper ion binding protein OS=Nonomuraea muscovyensis 
OX=1124761 GN=FHU36_002689 PE=4 SV=1
Length=68

 Score = 94.4 bits (210),  Expect = 1e-22
 Identities = 44/67 (66%), Positives = 52/67 (78%), Gaps = 1/67 (1%)

Query  1   MAIKNYTVEGMTCGHCVSSVKEEVGEVAGVTAVDVTLETGAVQVTGEDFTDEA-VKAAVV  59
           M+   YTV+GMTCGHCVSSVKEEV EVAGVT+V+V L TG + V+G+    EA V AAV 
Sbjct  1   MSTATYTVKGMTCGHCVSSVKEEVSEVAGVTSVEVDLATGLLTVSGDGPVQEADVVAAVE  60

Query  60  EAGYKVV  66
           EAGY+VV
Sbjct  61  EAGYEVV  67


>TR:A0A1H8YQS7 A0A1H8YQS7_9PSEU Copper ion binding protein OS=Amycolatopsis 
saalfeldensis OX=394193 GN=SAMN04489732_14527 PE=4 SV=1
Length=68

 Score = 94.4 bits (210),  Expect = 1e-22
 Identities = 42/68 (62%), Positives = 50/68 (74%), Gaps = 1/68 (1%)

Query  1   MAIKNYTVEGMTCGHCVSSVKEEVGEVAGVTAVDVTLETGAVQVTGE-DFTDEAVKAAVV  59
           M    YTVEGMTC HCV +V+EEVGE+ GV AVDV LE+G V+VT E     +AV AAV 
Sbjct  1   MTEATYTVEGMTCAHCVGAVREEVGELTGVRAVDVDLESGRVKVTSEAPLAADAVAAAVT  60

Query  60  EAGYKVVA  67
           EAGY++VA
Sbjct  61  EAGYRLVA  68


>TR:A0A1G8H2Q1 A0A1G8H2Q1_9ACTN Copper ion binding protein OS=Sinosporangium 
album OX=504805 GN=SAMN05421505_13038 PE=4 SV=1
Length=67

 Score = 94.0 bits (209),  Expect = 2e-22
 Identities = 42/66 (64%), Positives = 50/66 (76%), Gaps = 1/66 (2%)

Query  1   MAIKNYTVEGMTCGHCVSSVKEEVGEVAGVTAVDVTLETGAVQVTGEDFTDE-AVKAAVV  59
           M++  YTV GMTCGHCVSSV EEVGEV GVT V+V L TG V VT +   D+ AV+AA+ 
Sbjct  1   MSVATYTVSGMTCGHCVSSVTEEVGEVPGVTGVEVDLATGRVDVTSDGPVDDGAVRAAIK  60

Query  60  EAGYKV  65
           EAGY+V
Sbjct  61  EAGYQV  66


>TR:A0A6B2D8K1 A0A6B2D8K1_9PSEU Heavy-metal-associated domain-containing protein 
OS=Amycolatopsis sp. SID8362 OX=2690346 GN=G3I65_01205 
PE=4 SV=1
Length=68

 Score = 94.0 bits (209),  Expect = 2e-22
 Identities = 42/68 (62%), Positives = 50/68 (74%), Gaps = 1/68 (1%)

Query  1   MAIKNYTVEGMTCGHCVSSVKEEVGEVAGVTAVDVTLETGAVQVTGED-FTDEAVKAAVV  59
           M    YTVEGMTCGHC +SV+EEV E+AGV  VDV +E+G V VT +   T EAV AAV 
Sbjct  1   MTEATYTVEGMTCGHCATSVREEVSELAGVRQVDVDVESGRVIVTSDTPLTAEAVSAAVT  60

Query  60  EAGYKVVA  67
           EAGY++VA
Sbjct  61  EAGYRLVA  68


>TR:A0A1G4Z5U5 A0A1G4Z5U5_9ACTN Copper chaperone CopZ OS=Klenkia marina OX=1960309 
GN=SAMN03159343_0038 PE=4 SV=1
Length=68

 Score = 94.0 bits (209),  Expect = 2e-22
 Identities = 41/63 (65%), Positives = 48/63 (76%), Gaps = 0/63 (0%)

Query  1   MAIKNYTVEGMTCGHCVSSVKEEVGEVAGVTAVDVTLETGAVQVTGEDFTDEAVKAAVVE  60
           M   +YTV GMTC HCV+SV EEV EVAGVT VDV L+TG+++VTG D     V+AAVVE
Sbjct  1   MTTLDYTVTGMTCQHCVASVTEEVSEVAGVTDVDVDLDTGSLRVTGSDVDPAQVQAAVVE  60

Query  61  AGY  63
           AGY
Sbjct  61  AGY  63


>TR:D0L792 D0L792_GORB4 Heavy metal transport/detoxification protein OS=Gordonia 
bronchialis (strain ATCC 25592 / DSM 43247 / BCRC 13721 
/ JCM 3198 / KCTC 3076 / NBRC 16047 / NCTC 10667) OX=526226 
GN=Gbro_4548 PE=4 SV=1
Length=70

 Score = 94.0 bits (209),  Expect = 2e-22
 Identities = 39/62 (63%), Positives = 51/62 (82%), Gaps = 1/62 (2%)

Query  5   NYTVEGMTCGHCVSSVKEEVGEVAGVTAVDVTLETGAVQVTGEDFTDEA-VKAAVVEAGY  63
           +YTV GMTCGHCV+SV+EE+GE+ GVT VDVTL+TGAV+VT +   D + + AAV EAGY
Sbjct  8   DYTVTGMTCGHCVASVREEIGEIPGVTGVDVTLDTGAVRVTSDREIDRSQIAAAVAEAGY  67

Query  64  KV  65
           ++
Sbjct  68  QL  69


>TR:A0A1H7XA19 A0A1H7XA19_9ACTN Copper ion binding protein OS=Nonomuraea pusilla 
OX=46177 GN=SAMN05660976_04815 PE=4 SV=1
Length=70

 Score = 94.0 bits (209),  Expect = 2e-22
 Identities = 41/66 (62%), Positives = 52/66 (79%), Gaps = 1/66 (2%)

Query  1   MAIKNYTVEGMTCGHCVSSVKEEVGEVAGVTAVDVTLETGAVQVTGED-FTDEAVKAAVV  59
           M+   YTV+GMTCGHCVSSVKEEV EV+GVTAV+V L++G + VT E+   D A+ AAV 
Sbjct  1   MSTATYTVKGMTCGHCVSSVKEEVSEVSGVTAVEVDLDSGLLTVTSENPVEDAAIAAAVE  60

Query  60  EAGYKV  65
           EAGY++
Sbjct  61  EAGYEL  66


>TR:A0A0A8F125 A0A0A8F125_9ACTN HMA domain-containing protein OS=Streptomyces 
sp. 769 OX=1262452 GN=GZL_07541 PE=4 SV=1
Length=71

 Score = 94.0 bits (209),  Expect = 2e-22
 Identities = 40/67 (60%), Positives = 48/67 (72%), Gaps = 0/67 (0%)

Query  1   MAIKNYTVEGMTCGHCVSSVKEEVGEVAGVTAVDVTLETGAVQVTGEDFTDEAVKAAVVE  60
           MA K YTV GM+C HCV+S+KEEV EV GV  V+V L   AV V G D  DE ++AA+VE
Sbjct  1   MAQKQYTVTGMSCEHCVASIKEEVSEVPGVREVEVDLAAKAVTVRGTDLDDERLRAAIVE  60

Query  61  AGYKVVA  67
           AGY+V A
Sbjct  61  AGYRVAA  67


>TR:A0A076NIU9 A0A076NIU9_9CORY Copper-exporting P-type ATPase OS=Corynebacterium 
imitans OX=156978 GN=copZ PE=4 SV=1
Length=66

 Score = 93.5 bits (208),  Expect = 3e-22
 Identities = 40/63 (63%), Positives = 44/63 (70%), Gaps = 0/63 (0%)

Query  1   MAIKNYTVEGMTCGHCVSSVKEEVGEVAGVTAVDVTLETGAVQVTGEDFTDEAVKAAVVE  60
           M  + +TVEGMTCGHC  SVKEE+GE+AGVT V     TGAV VTGE F D  V  AV E
Sbjct  1   MDTREFTVEGMTCGHCELSVKEEIGEIAGVTEVTADHTTGAVTVTGEGFADADVAKAVAE  60

Query  61  AGY  63
           AGY
Sbjct  61  AGY  63


>TR:A0A367EXJ8 A0A367EXJ8_9ACTN Copper chaperone OS=Sphaerisporangium album 
OX=509200 GN=DQ384_36050 PE=4 SV=1
Length=67

 Score = 93.5 bits (208),  Expect = 3e-22
 Identities = 41/66 (62%), Positives = 47/66 (71%), Gaps = 1/66 (2%)

Query  1   MAIKNYTVEGMTCGHCVSSVKEEVGEVAGVTAVDVTLETGAVQVTG-EDFTDEAVKAAVV  59
           M    YTV GMTC HCV SVKEEVGEV GVT VDV L TG V+V+G     DEA++AA+ 
Sbjct  1   MTTSTYTVTGMTCDHCVRSVKEEVGEVPGVTTVDVDLPTGRVEVSGTAPLDDEAIRAAIA  60

Query  60  EAGYKV  65
           E GY+V
Sbjct  61  EVGYEV  66


>TR:D5UT24 D5UT24_TSUPD Heavy metal transport/detoxification protein OS=Tsukamurella 
paurometabola (strain ATCC 8368 / DSM 20162 / CCUG 
35730 / CIP 100753 / JCM 10117 / KCTC 9821 / NBRC 16120 
/ NCIMB 702349 / NCTC 13040) OX=521096 GN=Tpau_0674 PE=4 SV=1
Length=68

 Score = 93.5 bits (208),  Expect = 3e-22
 Identities = 41/65 (63%), Positives = 50/65 (77%), Gaps = 2/65 (3%)

Query  1   MAIKN-YTVEGMTCGHCVSSVKEEVGEVAGVTAVDVTLETGAVQVTGE-DFTDEAVKAAV  58
           MA++  YTV GMTCGHC +SV+EE+ E+ GVTAVDV +ETGAV VT + D T + V AAV
Sbjct  1   MAVETTYTVTGMTCGHCAASVREEISEIGGVTAVDVNVETGAVTVTSDADLTRDDVSAAV  60

Query  59  VEAGY  63
            EAGY
Sbjct  61  SEAGY  65


>TR:A0A7W0HQA8 A0A7W0HQA8_9ACTN Copper ion binding protein OS=Nonomuraea soli 
OX=1032476 GN=HNR30_003055 PE=4 SV=1
Length=69

 Score = 93.5 bits (208),  Expect = 3e-22
 Identities = 41/67 (61%), Positives = 51/67 (76%), Gaps = 1/67 (1%)

Query  1   MAIKNYTVEGMTCGHCVSSVKEEVGEVAGVTAVDVTLETGAVQVTGEDFTDEA-VKAAVV  59
           M+   YTV+GMTCGHCVSSVKEEVGEV GVTAVDV L +G + +  +   D + ++AAV 
Sbjct  1   MSTATYTVKGMTCGHCVSSVKEEVGEVPGVTAVDVDLASGNLTIQSDAPVDASRIEAAVA  60

Query  60  EAGYKVV  66
           EAGY+VV
Sbjct  61  EAGYEVV  67


>TR:A0A4V2Z4A0 A0A4V2Z4A0_9ACTN Copper chaperone OS=Jiangella asiatica OX=2530372 
GN=E1269_00320 PE=4 SV=1
Length=69

 Score = 93.5 bits (208),  Expect = 3e-22
 Identities = 42/66 (64%), Positives = 49/66 (74%), Gaps = 1/66 (2%)

Query  1   MAIKNYTVEGMTCGHCVSSVKEEVGEVAGVTAVDVTLETGAVQVTGE-DFTDEAVKAAVV  59
           M    YTV GMTCGHCVSSV+EEVG + GVT VDV L  GAV VT +   TD+AV+AAV 
Sbjct  1   MTTSTYTVVGMTCGHCVSSVREEVGRIDGVTQVDVDLANGAVDVTSDAPLTDDAVRAAVE  60

Query  60  EAGYKV  65
           EAGY++
Sbjct  61  EAGYQL  66


>TR:A0A850J825 A0A850J825_9ACTN Heavy-metal-associated domain-containing protein 
OS=Actinomadura sp. BRA 177 OX=2745202 GN=HUX53_20540 PE=4 
SV=1
Length=69

 Score = 93.5 bits (208),  Expect = 3e-22
 Identities = 43/66 (65%), Positives = 51/66 (77%), Gaps = 1/66 (2%)

Query  1   MAIKNYTVEGMTCGHCVSSVKEEVGEVAGVTAVDVTLETGAVQVTGEDFTDEA-VKAAVV  59
           M+   YTV GMTCGHCVSSV EEV ++AGVTAVDV L+TG+V VT E   D+A VK AV 
Sbjct  1   MSTATYTVTGMTCGHCVSSVTEEVEQIAGVTAVDVDLKTGSVTVTSEAPLDDARVKDAVE  60

Query  60  EAGYKV  65
           EAGY++
Sbjct  61  EAGYQL  66


>TR:A0A1I0H1G5 A0A1I0H1G5_9ACTN Copper ion binding protein OS=Nonomuraea wenchangensis 
OX=568860 GN=SAMN05421811_10472 PE=4 SV=1
Length=71

 Score = 93.5 bits (208),  Expect = 3e-22
 Identities = 40/61 (66%), Positives = 52/61 (85%), Gaps = 1/61 (2%)

Query  6   YTVEGMTCGHCVSSVKEEVGEVAGVTAVDVTLETGAVQVTGEDFTDEA-VKAAVVEAGYK  64
           YTV+GMTCGHCVSSVKEEVGEVAGVT+V+V LE+G + V+ ++  D+A + AAV EAGY+
Sbjct  7   YTVKGMTCGHCVSSVKEEVGEVAGVTSVEVELESGLLTVSSDEPVDQARIAAAVEEAGYE  66

Query  65  V  65
           +
Sbjct  67  L  67


>TR:A0A368T468 A0A368T468_9ACTN HMA domain-containing protein OS=Marinitenerispora 
sediminis OX=1931232 GN=DEF24_14770 PE=4 SV=1
Length=68

 Score = 93.1 bits (207),  Expect = 4e-22
 Identities = 43/66 (65%), Positives = 49/66 (74%), Gaps = 1/66 (2%)

Query  1   MAIKNYTVEGMTCGHCVSSVKEEVGEVAGVTAVDVTLETGAVQVTGEDFTDE-AVKAAVV  59
           MA   YTVEGMTCGHCVSSV EEVG+V GVT V+V L +GA+ VT     D+ AV+AAV 
Sbjct  1   MATTVYTVEGMTCGHCVSSVSEEVGQVPGVTGVEVDLASGALTVTSSTAVDDAAVRAAVE  60

Query  60  EAGYKV  65
           EAGY V
Sbjct  61  EAGYAV  66


>TR:A0A846XTG5 A0A846XTG5_9NOCA Heavy-metal-associated domain-containing protein 
OS=Nocardia vermiculata OX=257274 GN=HGA08_01145 PE=4 SV=1
Length=68

 Score = 93.1 bits (207),  Expect = 4e-22
 Identities = 41/68 (60%), Positives = 51/68 (75%), Gaps = 1/68 (1%)

Query  1   MAIKNYTVEGMTCGHCVSSVKEEVGEVAGVTAVDVTLETGAVQV-TGEDFTDEAVKAAVV  59
           MAI  YTV GMTCGHCV+SV++E+G++ GVT VDV L +G VQV +    TD AV AAV 
Sbjct  1   MAISTYTVTGMTCGHCVASVQKEIGKIDGVTGVDVDLASGRVQVESAAPLTDAAVAAAVD  60

Query  60  EAGYKVVA  67
           EAGY+V +
Sbjct  61  EAGYQVAS  68


>TR:A0A1I5YHT7 A0A1I5YHT7_9PSEU Copper ion binding protein OS=Amycolatopsis 
arida OX=587909 GN=SAMN05421810_107171 PE=4 SV=1
Length=68

 Score = 93.1 bits (207),  Expect = 4e-22
 Identities = 44/68 (65%), Positives = 50/68 (74%), Gaps = 1/68 (1%)

Query  1   MAIKNYTVEGMTCGHCVSSVKEEVGEVAGVTAVDVTLETGAVQV-TGEDFTDEAVKAAVV  59
           M+   YTV+GMTCGHCVSSVKEEVG VAGV  VDV L TG + V T E    E + AAVV
Sbjct  1   MSESTYTVKGMTCGHCVSSVKEEVGAVAGVRDVDVDLTTGRLTVRTAEPVPVERISAAVV  60

Query  60  EAGYKVVA  67
           EAGY++VA
Sbjct  61  EAGYELVA  68


>TR:A0A5C8JC10 A0A5C8JC10_9ACTN Heavy-metal-associated domain-containing protein 
OS=Nonomuraea sp. C10 OX=2600577 GN=FR742_36895 PE=4 SV=1
Length=70

 Score = 93.1 bits (207),  Expect = 5e-22
 Identities = 41/67 (61%), Positives = 52/67 (78%), Gaps = 1/67 (1%)

Query  1   MAIKNYTVEGMTCGHCVSSVKEEVGEVAGVTAVDVTLETGAVQVTGEDFTDEA-VKAAVV  59
           M+   YTV+GMTCGHCVSSVKEEVGEVAGVT+VDV L++G + V  +   +EA +  AV 
Sbjct  1   MSTATYTVKGMTCGHCVSSVKEEVGEVAGVTSVDVDLKSGRLTVVSDGPVNEAEISGAVK  60

Query  60  EAGYKVV  66
           EAGY++V
Sbjct  61  EAGYELV  67


>TR:A0A1Y2MHF0 A0A1Y2MHF0_PSEAH Copper chaperone CopZ OS=Pseudonocardia autotrophica 
OX=2074 GN=copZ_2 PE=4 SV=1
Length=70

 Score = 93.1 bits (207),  Expect = 5e-22
 Identities = 41/68 (60%), Positives = 52/68 (76%), Gaps = 1/68 (1%)

Query  1   MAIKNYTVEGMTCGHCVSSVKEEVGEVAGVTAVDVTLETGAVQVTGE-DFTDEAVKAAVV  59
           M+   YTV GMTCGHCV+SV EE+ E+ GVT V V L TGAV VTGE + + ++V+AAV 
Sbjct  1   MSSATYTVTGMTCGHCVASVTEEISEIVGVTDVAVDLPTGAVTVTGEGEVSPDSVRAAVT  60

Query  60  EAGYKVVA  67
           EAGY+VV+
Sbjct  61  EAGYQVVS  68


>TR:A0A1I5IN97 A0A1I5IN97_9PSEU Copper chaperone CopZ OS=Pseudonocardia ammonioxydans 
OX=260086 GN=SAMN05216207_11134 PE=4 SV=1
Length=70

 Score = 93.1 bits (207),  Expect = 5e-22
 Identities = 41/68 (60%), Positives = 52/68 (76%), Gaps = 1/68 (1%)

Query  1   MAIKNYTVEGMTCGHCVSSVKEEVGEVAGVTAVDVTLETGAVQVTGE-DFTDEAVKAAVV  59
           M+   YTV GMTCGHCV+SV EE+ E+ GVT V V L TGAV VTGE + + ++V+AAV 
Sbjct  1   MSSATYTVTGMTCGHCVASVTEEISEIVGVTDVAVDLPTGAVTVTGEGEVSPDSVRAAVT  60

Query  60  EAGYKVVA  67
           EAGY+VV+
Sbjct  61  EAGYQVVS  68


>TR:A0A2T0U7Y4 A0A2T0U7Y4_9MICO Copper ion binding protein OS=Knoellia remsis 
OX=407159 GN=BCF74_12641 PE=4 SV=1
Length=67

 Score = 92.7 bits (206),  Expect = 6e-22
 Identities = 41/66 (62%), Positives = 50/66 (76%), Gaps = 1/66 (2%)

Query  1   MAIKNYTVEGMTCGHCVSSVKEEVGEVAGVTAVDVTLETGAVQVT-GEDFTDEAVKAAVV  59
           M+ + +TV GMTCGHCV+SV EEV E+AGV  VDV L TGAV VT  E   D+AV+AAV 
Sbjct  1   MSTQTFTVTGMTCGHCVASVTEEVSEIAGVENVDVDLATGAVTVTSSEPLEDDAVRAAVE  60

Query  60  EAGYKV  65
           EAGY++
Sbjct  61  EAGYQL  66


>TR:A0A7L4YLC7 A0A7L4YLC7_9ACTN HMA domain-containing protein OS=Epidermidibacterium 
keratini OX=1891644 GN=EK0264_04620 PE=4 SV=1
Length=67

 Score = 92.7 bits (206),  Expect = 6e-22
 Identities = 42/66 (64%), Positives = 49/66 (74%), Gaps = 1/66 (2%)

Query  1   MAIKNYTVEGMTCGHCVSSVKEEVGEVAGVTAVDVTLETGAVQVTGEDFTDE-AVKAAVV  59
           M+   +TV GMTCGHCV+SV EEV EV GVT VDV LETGA+ VT +   DE AVK AV 
Sbjct  1   MSTATFTVTGMTCGHCVASVTEEVQEVPGVTGVDVVLETGALTVTSDSSIDEAAVKEAVE  60

Query  60  EAGYKV  65
           EAGY++
Sbjct  61  EAGYQL  66


>TR:A0A1V9A730 A0A1V9A730_9PSEU Cation-transporting ATPase OS=Saccharomonospora 
piscinae OX=687388 GN=B1813_12540 PE=4 SV=1
Length=68

 Score = 92.7 bits (206),  Expect = 6e-22
 Identities = 43/68 (63%), Positives = 49/68 (72%), Gaps = 1/68 (1%)

Query  1   MAIKNYTVEGMTCGHCVSSVKEEVGEVAGVTAVDVTLETGAVQVTGE-DFTDEAVKAAVV  59
           MA + YTV GMTC HCV SV EEVGE+AGVT+V V L TGAV VT E   TD+ V+ AV 
Sbjct  1   MAEQTYTVTGMTCEHCVRSVTEEVGELAGVTSVAVDLPTGAVTVTSERALTDDEVRGAVT  60

Query  60  EAGYKVVA  67
           EAGY + A
Sbjct  61  EAGYTLTA  68


>TR:A0A367Y2H6 A0A367Y2H6_9MICO Copper chaperone OS=Microbacterium sorbitolivorans 
OX=1867410 GN=DTO57_06105 PE=4 SV=1
Length=77

 Score = 93.1 bits (207),  Expect = 7e-22
 Identities = 42/68 (62%), Positives = 49/68 (72%), Gaps = 1/68 (1%)

Query  1   MAIKNYTVEGMTCGHCVSSVKEEVGEVAGVTAVDVTLETGAVQVTGED-FTDEAVKAAVV  59
           MA KNYTV+GMTC HCV SV EEV EVAGV+AVDV L +G + VT      D+A+ AAV 
Sbjct  1   MATKNYTVKGMTCQHCVMSVTEEVSEVAGVSAVDVDLASGRLSVTASSAIDDQAIAAAVE  60

Query  60  EAGYKVVA  67
           EAGY + A
Sbjct  61  EAGYALAA  68


>TR:A0A3A4AIR7 A0A3A4AIR7_9ACTN Copper chaperone OS=Bailinhaonella thermotolerans 
OX=1070861 GN=D5H75_26355 PE=4 SV=1
Length=69

 Score = 92.7 bits (206),  Expect = 7e-22
 Identities = 42/68 (62%), Positives = 51/68 (75%), Gaps = 1/68 (1%)

Query  1   MAIKNYTVEGMTCGHCVSSVKEEVGEVAGVTAVDVTLETGAVQVTG-EDFTDEAVKAAVV  59
           MA   YTV GMTCGHCV SVK+EV ++AGVT V V L TG V VTG +  +D+ V+AAV 
Sbjct  1   MATTTYTVSGMTCGHCVGSVKQEVSKIAGVTDVTVELATGQVTVTGTQPVSDDDVRAAVE  60

Query  60  EAGYKVVA  67
           EAGY+VV+
Sbjct  61  EAGYEVVS  68


>TR:A0A438MAK0 A0A438MAK0_9ACTN Copper ion binding protein OS=Nonomuraea polychroma 
OX=46176 GN=EDD27_5343 PE=4 SV=1
Length=70

 Score = 92.7 bits (206),  Expect = 7e-22
 Identities = 43/68 (63%), Positives = 49/68 (72%), Gaps = 1/68 (1%)

Query  1   MAIKNYTVEGMTCGHCVSSVKEEVGEVAGVTAVDVTLETGAVQVTGEDFTDEA-VKAAVV  59
           MA   YTV+GMTCGHCVSSVKEEV EV GVT V+V L TG + V  E   DEA + AAV 
Sbjct  1   MATATYTVKGMTCGHCVSSVKEEVSEVPGVTGVEVDLATGLLTVESEPPVDEAKIVAAVE  60

Query  60  EAGYKVVA  67
           EAGY+V +
Sbjct  61  EAGYEVAS  68


>TR:A0A7W7S0V1 A0A7W7S0V1_9ACTN Copper ion binding protein OS=Streptosporangium 
album OX=47479 GN=FHR32_006230 PE=4 SV=1
Length=70

 Score = 92.7 bits (206),  Expect = 7e-22
 Identities = 43/68 (63%), Positives = 49/68 (72%), Gaps = 1/68 (1%)

Query  1   MAIKNYTVEGMTCGHCVSSVKEEVGEVAGVTAVDVTLETGAVQVTGEDFTD-EAVKAAVV  59
           MA   YTV+GMTCGHCVSSV EEV EV+GVT V+  L TG V V  +   D  A+ AAVV
Sbjct  1   MATSTYTVKGMTCGHCVSSVTEEVSEVSGVTGVEADLATGLVTVDSDGPVDAAAIAAAVV  60

Query  60  EAGYKVVA  67
           EAGY+VVA
Sbjct  61  EAGYEVVA  68


>TR:A0A2W2EQY2 A0A2W2EQY2_9ACTN Cation-transporting ATPase OS=Nonomuraea aridisoli 
OX=2070368 GN=C1J01_22465 PE=4 SV=1
Length=70

 Score = 92.7 bits (206),  Expect = 7e-22
 Identities = 43/67 (64%), Positives = 51/67 (76%), Gaps = 1/67 (1%)

Query  1   MAIKNYTVEGMTCGHCVSSVKEEVGEVAGVTAVDVTLETGAVQVTGEDFTDEA-VKAAVV  59
           M    YTV+GMTCGHCVSSVKEEVGEVAGVT+V+V L +G + V G+   D A + AAV 
Sbjct  1   MTTATYTVKGMTCGHCVSSVKEEVGEVAGVTSVEVDLASGLLTVGGDGPIDPAKIVAAVE  60

Query  60  EAGYKVV  66
           EAGY+VV
Sbjct  61  EAGYEVV  67


>TR:A0A1I5ID81 A0A1I5ID81_9PSEU Copper ion binding protein OS=Pseudonocardia 
ammonioxydans OX=260086 GN=SAMN05216207_10974 PE=4 SV=1
Length=70

 Score = 92.7 bits (206),  Expect = 7e-22
 Identities = 41/68 (60%), Positives = 51/68 (75%), Gaps = 1/68 (1%)

Query  1   MAIKNYTVEGMTCGHCVSSVKEEVGEVAGVTAVDVTLETGAVQVTGE-DFTDEAVKAAVV  59
           M+   YTV GMTCGHCVSSV EE+ E+AGVT V V L TGAV VT + + + +AV+AAV 
Sbjct  1   MSTATYTVSGMTCGHCVSSVTEEISEIAGVTDVSVDLPTGAVTVTSDGELSADAVRAAVQ  60

Query  60  EAGYKVVA  67
           EAGY+V +
Sbjct  61  EAGYEVTS  68


>TR:A0A4R6V7V9 A0A4R6V7V9_9ACTN Copper ion binding protein OS=Actinorugispora 
endophytica OX=1605990 GN=EV190_10664 PE=4 SV=1
Length=71

 Score = 92.7 bits (206),  Expect = 7e-22
 Identities = 41/62 (66%), Positives = 48/62 (77%), Gaps = 1/62 (2%)

Query  7   TVEGMTCGHCVSSVKEEVGEVAGVTAVDVTLETGAVQVTG-EDFTDEAVKAAVVEAGYKV  65
           TV GMTCGHCVSSVKEE+GE+ GVTAVDV LE+G VQV      T   ++AAV EAGY++
Sbjct  10  TVSGMTCGHCVSSVKEEIGELPGVTAVDVDLESGRVQVESLAPLTGAQLEAAVSEAGYEI  69

Query  66  VA  67
           VA
Sbjct  70  VA  71


>TR:A0A7W8EKU0 A0A7W8EKU0_9ACTN Copper ion binding protein OS=Nonomuraea endophytica 
OX=714136 GN=HNR40_007677 PE=4 SV=1
Length=64

 Score = 92.2 bits (205),  Expect = 8e-22
 Identities = 41/60 (68%), Positives = 47/60 (78%), Gaps = 1/60 (2%)

Query  6   YTVEGMTCGHCVSSVKEEVGEVAGVTAVDVTLETGAVQVTGEDFTDEAVKAAVVEAGYKV  65
           YTV GMTCGHCV+SVKEEVGEV GVTAVDV L +G V +TG    D  V+AA+ EAGY+V
Sbjct  5   YTVTGMTCGHCVASVKEEVGEVPGVTAVDVDLVSGRVSITGAA-DDSLVRAAIKEAGYQV  63


>TR:A0A7Y9S7W0 A0A7Y9S7W0_9MICC Copper chaperone CopZ OS=Psychromicrobium silvestre 
OX=1645614 GN=FHU41_002165 PE=4 SV=1
Length=67

 Score = 92.2 bits (205),  Expect = 9e-22
 Identities = 39/66 (59%), Positives = 50/66 (76%), Gaps = 1/66 (2%)

Query  1   MAIKNYTVEGMTCGHCVSSVKEEVGEVAGVTAVDVTLETGAVQVTG-EDFTDEAVKAAVV  59
           M+  NYTV GMTCGHCVSSV EEV E+ GVT VD+ LE+G++ +T  +   D+ VKAAV 
Sbjct  1   MSTANYTVTGMTCGHCVSSVTEEVQEIPGVTEVDIDLESGSLSITSDQRLDDDLVKAAVE  60

Query  60  EAGYKV  65
           EAGY++
Sbjct  61  EAGYQL  66


>TR:A0A3N0DY13 A0A3N0DY13_9ACTN Copper chaperone OS=Marmoricola solisilvae OX=1542737 
GN=EFL95_14590 PE=4 SV=1
Length=67

 Score = 92.2 bits (205),  Expect = 9e-22
 Identities = 41/66 (62%), Positives = 49/66 (74%), Gaps = 1/66 (2%)

Query  1   MAIKNYTVEGMTCGHCVSSVKEEVGEVAGVTAVDVTLETGAVQVTGEDFTDEA-VKAAVV  59
           M    YTV GMTCGHCV+SV EE+ EV G++AVDV LETG V VT  +  DEA V+AAV 
Sbjct  1   MTTATYTVTGMTCGHCVASVTEELSEVPGISAVDVVLETGEVTVTSAEPLDEATVRAAVE  60

Query  60  EAGYKV  65
           EAGY++
Sbjct  61  EAGYQL  66


>TR:A0A2U1T4E2 A0A2U1T4E2_9CORY Copper chaperone OS=Corynebacterium yudongzhengii 
OX=2080740 GN=DF222_10455 PE=4 SV=1
Length=67

 Score = 92.2 bits (205),  Expect = 9e-22
 Identities = 40/60 (67%), Positives = 43/60 (72%), Gaps = 0/60 (0%)

Query  4   KNYTVEGMTCGHCVSSVKEEVGEVAGVTAVDVTLETGAVQVTGEDFTDEAVKAAVVEAGY  63
           KNYTV GMTCGHC  SV+EE+ E+ GVTAV     TGAV VTGE F D  V AAV EAGY
Sbjct  5   KNYTVTGMTCGHCELSVQEEIAEIPGVTAVSADHTTGAVTVTGEGFDDSQVAAAVDEAGY  64


>TR:A0A6H9YPK9 A0A6H9YPK9_9ACTN Heavy-metal-associated domain-containing protein 
OS=Actinomadura rudentiformis OX=359158 GN=F8566_29655 
PE=4 SV=1
Length=68

 Score = 92.2 bits (205),  Expect = 9e-22
 Identities = 42/66 (64%), Positives = 50/66 (76%), Gaps = 1/66 (2%)

Query  1   MAIKNYTVEGMTCGHCVSSVKEEVGEVAGVTAVDVTLETGAVQVTGEDFTDEA-VKAAVV  59
           M+   YTV GMTCGHCVSSVKEEV +VAGVTAVDV L +G + VT +   D+A + AAV 
Sbjct  1   MSTATYTVAGMTCGHCVSSVKEEVSQVAGVTAVDVDLASGRLTVTSDSPVDDALIAAAVD  60

Query  60  EAGYKV  65
           EAGY+V
Sbjct  61  EAGYEV  66


>TR:G0G2K4 G0G2K4_AMYMS Metal-binding protein OS=Amycolatopsis mediterranei 
(strain S699) OX=713604 GN=RAM_35390 PE=4 SV=1
Length=68

 Score = 92.2 bits (205),  Expect = 9e-22
 Identities = 41/68 (60%), Positives = 50/68 (74%), Gaps = 1/68 (1%)

Query  1   MAIKNYTVEGMTCGHCVSSVKEEVGEVAGVTAVDVTLETGAVQVTGED-FTDEAVKAAVV  59
           MA   YTVEGMTCGHC +SV+EEV E+ GV  VDV +E+G V VT +   T +AV AAV 
Sbjct  1   MAETTYTVEGMTCGHCATSVREEVSELDGVRQVDVDVESGRVTVTSDTPLTTDAVAAAVT  60

Query  60  EAGYKVVA  67
           EAGY++VA
Sbjct  61  EAGYRLVA  68


>TR:A0A0M8VZ15 A0A0M8VZ15_9NOCA HMA domain-containing protein OS=Nocardia sp. 
NRRL S-836 OX=1519492 GN=ADL03_44015 PE=4 SV=1
Length=68

 Score = 92.2 bits (205),  Expect = 9e-22
 Identities = 43/61 (70%), Positives = 46/61 (75%), Gaps = 1/61 (2%)

Query  6   YTVEGMTCGHCVSSVKEEVGEVAGVTAVDVTLETGAVQVTGEDFTDEA-VKAAVVEAGYK  64
           YTV GMTCGHCVSSV EE+ EV GVT VDV LETGAV VT +   D A V AAV EAGY+
Sbjct  7   YTVTGMTCGHCVSSVTEELSEVTGVTGVDVVLETGAVTVTSDRELDRAEVVAAVTEAGYQ  66

Query  65  V  65
           V
Sbjct  67  V  67


>TR:A0A0N9HR43 A0A0N9HR43_9PSEU HMA domain-containing protein OS=Kibdelosporangium 
phytohabitans OX=860235 GN=AOZ06_10215 PE=4 SV=1
Length=68

 Score = 92.2 bits (205),  Expect = 9e-22
 Identities = 40/68 (59%), Positives = 51/68 (75%), Gaps = 1/68 (1%)

Query  1   MAIKNYTVEGMTCGHCVSSVKEEVGEVAGVTAVDVTLETGAVQVTG-EDFTDEAVKAAVV  59
           M+   YTV+GMTCGHCVSSV EEVG++ GV++VDV L TG V VT  ED   + V+AAV 
Sbjct  1   MSQATYTVQGMTCGHCVSSVTEEVGQITGVSSVDVDLTTGKVTVTSDEDLDIDDVRAAVT  60

Query  60  EAGYKVVA  67
           EAGY++ +
Sbjct  61  EAGYQLAS  68


>TR:A0A1W2E9E8 A0A1W2E9E8_9PSEU Copper chaperone CopZ OS=Lentzea albidocapillata 
OX=40571 GN=SAMN05660733_03780 PE=4 SV=1
Length=68

 Score = 92.2 bits (205),  Expect = 9e-22
 Identities = 43/61 (70%), Positives = 47/61 (77%), Gaps = 1/61 (2%)

Query  6   YTVEGMTCGHCVSSVKEEVGEVAGVTAVDVTLETGAVQVTGEDFTDEA-VKAAVVEAGYK  64
           YTV GMTCGHCVSSV EE+ EV+GVT VDV LETGAV VT +   D A V AAV EAGY+
Sbjct  7   YTVTGMTCGHCVSSVTEELTEVSGVTGVDVVLETGAVTVTSDRELDRAEVVAAVTEAGYQ  66

Query  65  V  65
           V
Sbjct  67  V  67


>TR:A0A429G981 A0A429G981_9ACTN Heavy-metal-associated domain-containing protein 
OS=Actinomadura sp. WAC 06369 OX=2203193 GN=DMH08_05960 
PE=4 SV=1
Length=68

 Score = 92.2 bits (205),  Expect = 9e-22
 Identities = 42/68 (62%), Positives = 50/68 (74%), Gaps = 1/68 (1%)

Query  1   MAIKNYTVEGMTCGHCVSSVKEEVGEVAGVTAVDVTLETGAVQVTGEDFTD-EAVKAAVV  59
           M+   YTV GMTCGHCVS+V EEVG+VAGVT VDV L+ G V VT E   D E ++AAV 
Sbjct  1   MSTSTYTVAGMTCGHCVSAVTEEVGQVAGVTNVDVDLKAGTVTVTSEAPVDVELIRAAVD  60

Query  60  EAGYKVVA  67
           EAGY++ A
Sbjct  61  EAGYELKA  68


>TR:A0A5R8YPY7 A0A5R8YPY7_9ACTN Heavy-metal-associated domain-containing protein 
OS=Microbispora fusca OX=2576905 GN=FED44_27210 PE=4 SV=1
Length=70

 Score = 92.2 bits (205),  Expect = 1e-21
 Identities = 42/67 (63%), Positives = 49/67 (73%), Gaps = 1/67 (1%)

Query  1   MAIKNYTVEGMTCGHCVSSVKEEVGEVAGVTAVDVTLETGAVQVTGEDFTDEA-VKAAVV  59
           M    YTV GMTCGHCVSSVKEEVGEV GVT V+V L TG + V  ++  D A ++AAV 
Sbjct  1   MTTATYTVSGMTCGHCVSSVKEEVGEVTGVTGVEVDLATGLLTVESDNPLDTATIRAAVE  60

Query  60  EAGYKVV  66
           EAGY+VV
Sbjct  61  EAGYEVV  67


>TR:A0A3G6J2X7 A0A3G6J2X7_9CORY Copper chaperone CopZ OS=Corynebacterium gerontici 
OX=2079234 GN=copZ PE=4 SV=1
Length=65

 Score = 91.8 bits (204),  Expect = 1e-21
 Identities = 38/60 (63%), Positives = 44/60 (73%), Gaps = 0/60 (0%)

Query  4   KNYTVEGMTCGHCVSSVKEEVGEVAGVTAVDVTLETGAVQVTGEDFTDEAVKAAVVEAGY  63
           K YTV GMTC HCV+SV EE+ E+ G   VDV L TG V V GEDF+D+ V+AAV EAGY
Sbjct  3   KTYTVSGMTCQHCVASVTEEIQEIEGAQGVDVDLATGRVTVIGEDFSDDEVRAAVEEAGY  62


>TR:M1P1J6 M1P1J6_9CORY Cation transport protein OS=Corynebacterium halotolerans 
YIM 70093 = DSM 44683 OX=1121362 GN=A605_13420 PE=4 
SV=1
Length=66

 Score = 91.8 bits (204),  Expect = 1e-21
 Identities = 39/62 (63%), Positives = 46/62 (74%), Gaps = 0/62 (0%)

Query  4   KNYTVEGMTCGHCVSSVKEEVGEVAGVTAVDVTLETGAVQVTGEDFTDEAVKAAVVEAGY  63
           KNY VEGMTC HC +SV+EE+ EV G   VDV LE+G V VTGE F+D+ + AAV EAGY
Sbjct  3   KNYIVEGMTCDHCKASVEEEISEVMGTQGVDVDLESGRVTVTGEGFSDDDIIAAVKEAGY  62

Query  64  KV  65
            V
Sbjct  63  AV  64


>TR:A0A6B8W0P0 A0A6B8W0P0_9CORY Copper chaperone CopZ OS=Corynebacterium kalinowskii 
OX=2675216 GN=copZ2 PE=4 SV=1
Length=67

 Score = 91.8 bits (204),  Expect = 1e-21
 Identities = 36/63 (57%), Positives = 47/63 (75%), Gaps = 0/63 (0%)

Query  4   KNYTVEGMTCGHCVSSVKEEVGEVAGVTAVDVTLETGAVQVTGEDFTDEAVKAAVVEAGY  63
           KNY +EGMTC HCV +V+ EV EV G   VD+ L +G + V GEDF+D+A+  AV+EAGY
Sbjct  3   KNYQIEGMTCEHCVKAVEAEVNEVPGTQGVDIDLASGRMSVHGEDFSDDAIVEAVIEAGY  62

Query  64  KVV  66
           KV+
Sbjct  63  KVI  65


>TR:A0A7W3MUU6 A0A7W3MUU6_9ACTN Copper chaperone CopZ OS=Thermomonospora cellulosilytica 
OX=1411118 GN=HNR21_001203 PE=4 SV=1
Length=68

 Score = 91.8 bits (204),  Expect = 1e-21
 Identities = 41/66 (62%), Positives = 49/66 (74%), Gaps = 1/66 (2%)

Query  1   MAIKNYTVEGMTCGHCVSSVKEEVGEVAGVTAVDVTLETGAVQVTGE-DFTDEAVKAAVV  59
           M+   YTV GMTCGHCV+SVKEEVGEV GVT V+V L +G + VTGE    D  ++AAV 
Sbjct  1   MSTSTYTVVGMTCGHCVASVKEEVGEVPGVTGVEVDLASGRMTVTGEGALDDSRIRAAVE  60

Query  60  EAGYKV  65
           EAGY+V
Sbjct  61  EAGYQV  66


>TR:A0A0Q5VG03 A0A0Q5VG03_9ACTN HMA domain-containing protein OS=Geodermatophilus 
sp. Leaf369 OX=1736354 GN=ASG36_03335 PE=4 SV=1
Length=68

 Score = 91.8 bits (204),  Expect = 1e-21
 Identities = 38/63 (60%), Positives = 48/63 (76%), Gaps = 0/63 (0%)

Query  1   MAIKNYTVEGMTCGHCVSSVKEEVGEVAGVTAVDVTLETGAVQVTGEDFTDEAVKAAVVE  60
           M  + +TV GMTC HCV+SV EEV E+ GVT VDV L++  ++VTG+D T E V+AAVVE
Sbjct  1   MQTQTFTVTGMTCQHCVASVTEEVSELDGVTGVDVDLDSATLRVTGQDVTTEQVQAAVVE  60

Query  61  AGY  63
           AGY
Sbjct  61  AGY  63


>TR:M1PAH2 M1PAH2_9CORY Cation transport protein OS=Corynebacterium halotolerans 
YIM 70093 = DSM 44683 OX=1121362 GN=A605_13425 PE=4 
SV=1
Length=69

 Score = 91.8 bits (204),  Expect = 1e-21
 Identities = 38/62 (61%), Positives = 47/62 (76%), Gaps = 0/62 (0%)

Query  4   KNYTVEGMTCGHCVSSVKEEVGEVAGVTAVDVTLETGAVQVTGEDFTDEAVKAAVVEAGY  63
           KNYTVEGMTC HC +SV+EEVGE+ GV  V+  +E G V V+GE FTD+ V  A++EAGY
Sbjct  6   KNYTVEGMTCAHCKASVEEEVGEINGVFDVEAHVEQGRVAVSGEGFTDDDVIEAIIEAGY  65

Query  64  KV  65
            V
Sbjct  66  SV  67


>TR:A0A1I4EX96 A0A1I4EX96_9ACTN Copper ion binding protein OS=Geodermatophilus 
ruber OX=504800 GN=SAMN04488085_106241 PE=4 SV=1
Length=69

 Score = 91.8 bits (204),  Expect = 1e-21
 Identities = 42/66 (64%), Positives = 48/66 (73%), Gaps = 1/66 (2%)

Query  1   MAIKNYTVEGMTCGHCVSSVKEEVGEVAGVTAVDVTLETGAVQVTGEDFTDE-AVKAAVV  59
           M+   YTV GMTCGHCV +V EEVG+V GVT VDV L +G + VTGE   DE AV+AAV 
Sbjct  1   MSTATYTVVGMTCGHCVNAVTEEVGQVPGVTQVDVDLASGGLTVTGEAPVDEAAVRAAVE  60

Query  60  EAGYKV  65
           EAGY V
Sbjct  61  EAGYAV  66


>TR:A0A852V433 A0A852V433_9ACTN Copper ion binding protein OS=Streptosporangium 
sandarakinum OX=1260955 GN=HDA43_003200 PE=4 SV=1
Length=70

 Score = 91.8 bits (204),  Expect = 2e-21
 Identities = 43/68 (63%), Positives = 48/68 (71%), Gaps = 1/68 (1%)

Query  1   MAIKNYTVEGMTCGHCVSSVKEEVGEVAGVTAVDVTLETGAVQVTGEDFTD-EAVKAAVV  59
           M    YTV GMTCGHCVSSV EEVG+V GVT VDV L TGA+ VT +   D  A+ AAV 
Sbjct  1   MTTATYTVNGMTCGHCVSSVTEEVGQVPGVTGVDVDLATGAMTVTSDAPVDTAAITAAVQ  60

Query  60  EAGYKVVA  67
           EAGY+V A
Sbjct  61  EAGYEVGA  68


>TR:A0A1I1P1X3 A0A1I1P1X3_9ACTN Copper ion binding protein OS=Nocardioides terrae 
OX=574651 GN=SAMN04487968_1256 PE=4 SV=1
Length=67

 Score = 91.4 bits (203),  Expect = 2e-21
 Identities = 41/66 (62%), Positives = 50/66 (76%), Gaps = 1/66 (2%)

Query  1   MAIKNYTVEGMTCGHCVSSVKEEVGEVAGVTAVDVTLETGAVQVTG-EDFTDEAVKAAVV  59
           M+ + Y V GMTC HCV+SV EEV +V GVTAV V LETGA+QVT  +   DEAV+AAV 
Sbjct  1   MSTQSYVVTGMTCAHCVASVTEEVSDVNGVTAVAVDLETGALQVTSDQPVPDEAVRAAVE  60

Query  60  EAGYKV  65
           EAGY++
Sbjct  61  EAGYQL  66


>TR:A0A2T0Z2D3 A0A2T0Z2D3_9ACTN Copper ion binding protein OS=Antricoccus suffuscus 
OX=1629062 GN=CLV47_13020 PE=4 SV=1
Length=68

 Score = 91.4 bits (203),  Expect = 2e-21
 Identities = 39/66 (59%), Positives = 50/66 (76%), Gaps = 0/66 (0%)

Query  1   MAIKNYTVEGMTCGHCVSSVKEEVGEVAGVTAVDVTLETGAVQVTGEDFTDEAVKAAVVE  60
           M+   +TV GMTC HCVSSV+EEV E++GVTAVDV LE+GA+ V+G++    AV  AV E
Sbjct  1   MSTLSFTVSGMTCDHCVSSVREEVSEISGVTAVDVVLESGALTVSGDNVDPAAVLDAVDE  60

Query  61  AGYKVV  66
           AGY+ V
Sbjct  61  AGYQAV  66


>TR:Q6NEI9 Q6NEI9_CORDI Putative cation transport protein OS=Corynebacterium 
diphtheriae (strain ATCC 700971 / NCTC 13129 / Biotype 
gravis) OX=257309 GN=DIP2285 PE=4 SV=1
Length=69

 Score = 91.4 bits (203),  Expect = 2e-21
 Identities = 40/60 (67%), Positives = 45/60 (75%), Gaps = 0/60 (0%)

Query  4   KNYTVEGMTCGHCVSSVKEEVGEVAGVTAVDVTLETGAVQVTGEDFTDEAVKAAVVEAGY  63
           KNY V+GMTC HCV+SV EE+ E+     VDV LETG V VTGEDFTD  VKAAV EAG+
Sbjct  5   KNYHVDGMTCQHCVASVTEELLELPSTQGVDVDLETGRVVVTGEDFTDAEVKAAVEEAGF  64


>TR:A0A4Q7UX52 A0A4Q7UX52_9PSEU Copper ion binding protein OS=Pseudonocardia 
sediminis OX=1397368 GN=EV383_2541 PE=4 SV=1
Length=69

 Score = 91.4 bits (203),  Expect = 2e-21
 Identities = 42/66 (64%), Positives = 50/66 (76%), Gaps = 1/66 (2%)

Query  1   MAIKNYTVEGMTCGHCVSSVKEEVGEVAGVTAVDVTLETGAVQVTGE-DFTDEAVKAAVV  59
           M+   YTV GMTCGHCVSSV EEV E++GVT V V L TGAV VT + + +D+AV AAV 
Sbjct  1   MSTATYTVTGMTCGHCVSSVTEEVTEISGVTDVAVDLPTGAVTVTSDGEISDDAVHAAVR  60

Query  60  EAGYKV  65
           EAGY+V
Sbjct  61  EAGYEV  66


>TR:J7LH40 J7LH40_NOCAA Heavy-metal-associated domain protein OS=Nocardiopsis 
alba (strain ATCC BAA-2165 / BE74) OX=1205910 GN=B005_2504 
PE=4 SV=1
Length=86

 Score = 92.2 bits (205),  Expect = 2e-21
 Identities = 39/63 (62%), Positives = 46/63 (73%), Gaps = 0/63 (0%)

Query  4   KNYTVEGMTCGHCVSSVKEEVGEVAGVTAVDVTLETGAVQVTGEDFTDEAVKAAVVEAGY  63
           + Y VEGMTCGHCV SV  E+G+V+GVT V V L  G V+V G DF D  ++AAV EAGY
Sbjct  22  RTYEVEGMTCGHCVNSVSTEIGKVSGVTDVTVDLAEGRVRVEGSDFGDAEIRAAVEEAGY  81

Query  64  KVV  66
           KVV
Sbjct  82  KVV  84


>TR:A0A1N7H9I5 A0A1N7H9I5_9ACTN Copper ion binding protein OS=Microbispora rosea 
OX=58117 GN=SAMN05421833_14040 PE=4 SV=1
Length=70

 Score = 91.4 bits (203),  Expect = 2e-21
 Identities = 42/67 (63%), Positives = 48/67 (72%), Gaps = 1/67 (1%)

Query  1   MAIKNYTVEGMTCGHCVSSVKEEVGEVAGVTAVDVTLETGAVQVTGEDFTDEA-VKAAVV  59
           M    YTV GMTCGHCVSSVKEE+GEV GVT V+V L TG V V  +   D A ++AAV 
Sbjct  1   MTTATYTVTGMTCGHCVSSVKEEIGEVPGVTGVEVELATGLVTVESDSPLDTATIRAAVE  60

Query  60  EAGYKVV  66
           EAGY+VV
Sbjct  61  EAGYEVV  67


>TR:A0A5S4H340 A0A5S4H340_9ACTN Heavy-metal-associated domain-containing protein 
OS=Nonomuraea zeae OX=1642303 GN=ETD85_01435 PE=4 SV=1
Length=87

 Score = 92.2 bits (205),  Expect = 2e-21
 Identities = 41/66 (62%), Positives = 50/66 (76%), Gaps = 1/66 (2%)

Query  1   MAIKNYTVEGMTCGHCVSSVKEEVGEVAGVTAVDVTLETGAVQVTGEDFTDEAV-KAAVV  59
           M +  Y VEGMTCGHCVSSV EEVG+VAGV+ V+V L +GAV VT ++  D  V  AAVV
Sbjct  1   MTVTTYQVEGMTCGHCVSSVTEEVGKVAGVSGVEVDLASGAVTVTSQEPLDRTVIDAAVV  60

Query  60  EAGYKV  65
           EAGY++
Sbjct  61  EAGYEL  66


>TR:W2F1D1 W2F1D1_9ACTN HMA domain-containing protein OS=Microbispora sp. 
ATCC PTA-5024 OX=316330 GN=MPTA5024_06290 PE=4 SV=1
Length=105

 Score = 93.1 bits (207),  Expect = 2e-21
 Identities = 45/67 (67%), Positives = 47/67 (70%), Gaps = 1/67 (1%)

Query  1   MAIKNYTVEGMTCGHCVSSVKEEVGEVAGVTAVDVTLETGAVQVTGEDFTDEA-VKAAVV  59
           M I  YTV GMTCGHCVSSVKEEVGEV GVT V+V L TG V V   D  D A + AAV 
Sbjct  1   MTIAAYTVTGMTCGHCVSSVKEEVGEVPGVTGVEVDLATGLVTVRSGDPVDPALIAAAVR  60

Query  60  EAGYKVV  66
           EAGY VV
Sbjct  61  EAGYDVV  67


>TR:A0A4Q7Y1Y5 A0A4Q7Y1Y5_9ACTN Copper chaperone CopZ OS=Blastococcus saxobsidens 
OX=138336 GN=BKA19_0438 PE=4 SV=1
Length=88

 Score = 92.2 bits (205),  Expect = 2e-21
 Identities = 42/68 (62%), Positives = 49/68 (72%), Gaps = 1/68 (1%)

Query  1   MAIKNYTVEGMTCGHCVSSVKEEVGEVAGVTAVDVTLETGAVQVTGED-FTDEAVKAAVV  59
           M    YTV GMTCGHCV SV EEVG+V GV +VDV L TG + VT +D  TD AV+AAV 
Sbjct  1   MRTATYTVVGMTCGHCVNSVTEEVGQVPGVASVDVELGTGGLTVTSKDEVTDAAVRAAVE  60

Query  60  EAGYKVVA  67
           EAGY++ A
Sbjct  61  EAGYQLAA  68


>TR:A0A6L7GQK9 A0A6L7GQK9_9ACTN Cation-transporting ATPase OS=Gordonia mangrovi 
OX=2665643 GN=GIY30_10880 PE=4 SV=1
Length=67

 Score = 91.0 bits (202),  Expect = 3e-21
 Identities = 39/66 (59%), Positives = 51/66 (77%), Gaps = 1/66 (2%)

Query  1   MAIKNYTVEGMTCGHCVSSVKEEVGEVAGVTAVDVTLETGAVQVTGEDFTD-EAVKAAVV  59
           M+   YTV GMTCGHCV+SV+EE+ E+AGV +VDV+L+TGAV+VT +   D   V AAV 
Sbjct  1   MSTATYTVAGMTCGHCVASVREEIEEIAGVRSVDVSLDTGAVEVTSDRELDLSEVNAAVT  60

Query  60  EAGYKV  65
           EAGY++
Sbjct  61  EAGYQL  66


>TR:A0A4R4NLR3 A0A4R4NLR3_9ACTN Copper chaperone OS=Actinomadura bangladeshensis 
OX=453573 GN=E1284_31575 PE=4 SV=1
Length=68

 Score = 91.0 bits (202),  Expect = 3e-21
 Identities = 42/66 (64%), Positives = 49/66 (74%), Gaps = 1/66 (2%)

Query  1   MAIKNYTVEGMTCGHCVSSVKEEVGEVAGVTAVDVTLETGAVQVTGEDFTDEA-VKAAVV  59
           M+   YTV GMTCGHCVSSV EEV ++ GVTAVDV L+TG V VT E   D+A VK AV 
Sbjct  1   MSTATYTVTGMTCGHCVSSVTEEVEQIPGVTAVDVDLQTGNVTVTSEAPLDDAQVKGAVE  60

Query  60  EAGYKV  65
           EAGY++
Sbjct  61  EAGYQL  66


>TR:A0A660C765 A0A660C765_9PSEU Copper ion binding protein OS=Prauserella rugosa 
OX=43354 GN=JD82_00059 PE=4 SV=1
Length=68

 Score = 91.0 bits (202),  Expect = 3e-21
 Identities = 40/61 (66%), Positives = 48/61 (79%), Gaps = 1/61 (2%)

Query  4   KNYTVEGMTCGHCVSSVKEEVGEVAGVTAVDVTLETGAVQVTGED-FTDEAVKAAVVEAG  62
           K YTV GMTC HCV+SV EEVGE+AGV  VDV L++GAV VT +D  + +AV+AAV EAG
Sbjct  4   KTYTVSGMTCQHCVASVTEEVGELAGVRGVDVDLDSGAVTVTSDDELSTDAVRAAVEEAG  63

Query  63  Y  63
           Y
Sbjct  64  Y  64


>TR:A0A1Q9UF18 A0A1Q9UF18_9ACTN Heavy metal transporter OS=Actinomadura sp. 
CNU-125 OX=1904961 GN=BJF79_06585 PE=4 SV=1
Length=68

 Score = 91.0 bits (202),  Expect = 3e-21
 Identities = 42/68 (62%), Positives = 50/68 (74%), Gaps = 1/68 (1%)

Query  1   MAIKNYTVEGMTCGHCVSSVKEEVGEVAGVTAVDVTLETGAVQVTGEDFTD-EAVKAAVV  59
           M+   YTV GMTCGHCVS+V EEVG VAGVT VDV L++G V VT E   D E ++AAV 
Sbjct  1   MSTSTYTVAGMTCGHCVSAVTEEVGGVAGVTNVDVDLQSGTVTVTSEGPVDVELIRAAVD  60

Query  60  EAGYKVVA  67
           EAGY++ A
Sbjct  61  EAGYELKA  68


>TR:A0A7W7QGU0 A0A7W7QGU0_9ACTN Copper chaperone CopZ OS=Streptosporangium saharense 
OX=1706840 GN=FHS44_000428 PE=4 SV=1
Length=103

 Score = 92.7 bits (206),  Expect = 3e-21
 Identities = 39/62 (63%), Positives = 46/62 (74%), Gaps = 0/62 (0%)

Query  6   YTVEGMTCGHCVSSVKEEVGEVAGVTAVDVTLETGAVQVTGEDFTDEAVKAAVVEAGYKV  65
           YTV GMTCGHCVSSV  E+GEV GVT V V L +GAV V+G  F+DE ++AAV  AGY +
Sbjct  35  YTVSGMTCGHCVSSVSNEIGEVGGVTDVRVDLASGAVTVSGAGFSDEEIRAAVERAGYTL  94

Query  66  VA  67
            A
Sbjct  95  AA  96


>TR:A0A1T3NYV6 A0A1T3NYV6_9ACTN Cation-transporting ATPase OS=Embleya scabrispora 
OX=159449 GN=B4N89_14625 PE=4 SV=1
Length=69

 Score = 91.0 bits (202),  Expect = 3e-21
 Identities = 43/67 (64%), Positives = 49/67 (73%), Gaps = 1/67 (1%)

Query  1   MAIKNYTVEGMTCGHCVSSVKEEVGEVAGVTAVDVTLETGAVQVTGEDFTD-EAVKAAVV  59
           M+   +TV GMTCGHCVSSV EEV EVAGVT V V L +G V VT     D +AV+AAVV
Sbjct  1   MSTATFTVSGMTCGHCVSSVTEEVSEVAGVTDVAVELASGLVTVTSAQPVDPDAVRAAVV  60

Query  60  EAGYKVV  66
           EAGY+VV
Sbjct  61  EAGYEVV  67


>TR:A0A7K2YG27 A0A7K2YG27_9ACTN Cation-transporting ATPase OS=Streptomyces sp. 
SID3343 OX=2690260 GN=GT354_07560 PE=4 SV=1
Length=69

 Score = 91.0 bits (202),  Expect = 3e-21
 Identities = 42/67 (63%), Positives = 50/67 (75%), Gaps = 1/67 (1%)

Query  1   MAIKNYTVEGMTCGHCVSSVKEEVGEVAGVTAVDVTLETGAVQVT-GEDFTDEAVKAAVV  59
           M+   +TV GMTCGHCVSSV EEV EVAGVT V V L +G V VT  +  + +AV+AAVV
Sbjct  1   MSTATFTVSGMTCGHCVSSVTEEVSEVAGVTDVKVELASGLVTVTSAQPVSADAVRAAVV  60

Query  60  EAGYKVV  66
           EAGY+VV
Sbjct  61  EAGYQVV  67


>TR:I4EUJ8 I4EUJ8_9ACTN Copper chaperone (Modular protein) OS=Modestobacter 
marinus OX=477641 GN=MODMU_1618 PE=4 SV=1
Length=86

 Score = 91.8 bits (204),  Expect = 3e-21
 Identities = 42/68 (62%), Positives = 48/68 (71%), Gaps = 1/68 (1%)

Query  1   MAIKNYTVEGMTCGHCVSSVKEEVGEVAGVTAVDVTLETGAVQVTGE-DFTDEAVKAAVV  59
           M+   YTV GMTCGHCV SV EEV  V GVT VDV L +G + VTG+ D  D AV+AAV 
Sbjct  1   MSTTTYTVVGMTCGHCVNSVTEEVTSVPGVTGVDVDLASGGLTVTGDADIDDAAVRAAVE  60

Query  60  EAGYKVVA  67
           EAGY+V A
Sbjct  61  EAGYEVAA  68


>TR:A0A239GT75 A0A239GT75_9ACTN Copper ion binding protein OS=Streptosporangium 
subroseum OX=106412 GN=SAMN05216276_1014141 PE=4 SV=1
Length=70

 Score = 91.0 bits (202),  Expect = 3e-21
 Identities = 44/69 (64%), Positives = 49/69 (71%), Gaps = 3/69 (4%)

Query  1   MAIKNYTVEGMTCGHCVSSVKEEVGEVAGVTAVDVTLETGAVQVTGED--FTDEAVKAAV  58
           M    YTV+GMTCGHCVSSV EEV E+ GVT V+V L TG V V G D    D+AV AAV
Sbjct  1   MTTTTYTVKGMTCGHCVSSVTEEVTEIPGVTGVEVDLATGLVTV-GSDGPIDDDAVAAAV  59

Query  59  VEAGYKVVA  67
            EAGY+VVA
Sbjct  60  KEAGYEVVA  68


>TR:A0A1Y2MY44 A0A1Y2MY44_PSEAH Copper chaperone CopZ OS=Pseudonocardia autotrophica 
OX=2074 GN=copZ_1 PE=4 SV=1
Length=70

 Score = 91.0 bits (202),  Expect = 3e-21
 Identities = 41/68 (60%), Positives = 50/68 (74%), Gaps = 1/68 (1%)

Query  1   MAIKNYTVEGMTCGHCVSSVKEEVGEVAGVTAVDVTLETGAVQVTGE-DFTDEAVKAAVV  59
           M+   YTV GMTC HCVSSV EE+GE++GVT V V L TGAV VT + D + +AV+ AV 
Sbjct  1   MSTATYTVTGMTCQHCVSSVTEEIGEISGVTDVSVDLPTGAVTVTSDADISADAVREAVR  60

Query  60  EAGYKVVA  67
           EAGY+V A
Sbjct  61  EAGYEVTA  68


>TR:A0A4P7GM44 A0A4P7GM44_9ACTN Cation-transporting ATPase OS=Nocardioides euryhalodurans 
OX=2518370 GN=EXE57_11535 PE=4 SV=1
Length=72

 Score = 91.0 bits (202),  Expect = 4e-21
 Identities = 41/63 (65%), Positives = 47/63 (75%), Gaps = 1/63 (2%)

Query  4   KNYTVEGMTCGHCVSSVKEEVGEVAGVTAVDVTLETGAVQVT-GEDFTDEAVKAAVVEAG  62
           + YTV GMTCGHCV+SV EEV EV GV  VDV LETGAV +T  +   D AV+AAV EAG
Sbjct  9   QTYTVTGMTCGHCVASVTEEVQEVPGVEQVDVVLETGAVTITSSQPVDDAAVRAAVEEAG  68

Query  63  YKV  65
           Y+V
Sbjct  69  YQV  71


>TR:A0A852UQF1 A0A852UQF1_9ACTN Copper chaperone CopZ OS=Streptosporangium sandarakinum 
OX=1260955 GN=HDA43_001461 PE=4 SV=1
Length=91

 Score = 91.8 bits (204),  Expect = 4e-21
 Identities = 38/64 (59%), Positives = 47/64 (73%), Gaps = 0/64 (0%)

Query  4   KNYTVEGMTCGHCVSSVKEEVGEVAGVTAVDVTLETGAVQVTGEDFTDEAVKAAVVEAGY  63
           K Y+V GMTCGHCVSSV  E+G+V GVT V V L TG+V V G  FTDE ++AAV +AGY
Sbjct  26  KTYSVSGMTCGHCVSSVSGEIGKVGGVTGVAVDLPTGSVTVNGSGFTDEEIRAAVEQAGY  85

Query  64  KVVA  67
            + +
Sbjct  86  ALAS  89


>TR:A0A239N4I4 A0A239N4I4_9ACTN Copper ion binding protein OS=Actinomadura meyerae 
OX=240840 GN=SAMN05443665_103624 PE=4 SV=1
Length=68

 Score = 90.5 bits (201),  Expect = 4e-21
 Identities = 44/68 (65%), Positives = 49/68 (72%), Gaps = 1/68 (1%)

Query  1   MAIKNYTVEGMTCGHCVSSVKEEVGEVAGVTAVDVTLETGAVQVTGEDFTDEA-VKAAVV  59
           M+   YTV GMTCGHCVSSV EEV ++AGVTAVDV L TG V VT E   D A VK AV 
Sbjct  1   MSTATYTVTGMTCGHCVSSVTEEVEQIAGVTAVDVDLPTGKVTVTSEAPLDVAQVKDAVE  60

Query  60  EAGYKVVA  67
           EAGY++ A
Sbjct  61  EAGYQLQA  68


>TR:A0A117I415 A0A117I415_9MYCO Heavy metal transport/detoxification protein 
OS=Mycolicibacterium brisbanense OX=146020 GN=RMCB_0318 PE=4 
SV=1
Length=68

 Score = 90.5 bits (201),  Expect = 4e-21
 Identities = 39/68 (57%), Positives = 50/68 (74%), Gaps = 1/68 (1%)

Query  1   MAIKNYTVEGMTCGHCVSSVKEEVGEVAGVTAVDVTLETGAVQVTGE-DFTDEAVKAAVV  59
           M+I+  TV GMTCGHCVSSV+EEVG + GVT VDV L+TG V +  + D   +A+ AAV 
Sbjct  1   MSIQTITVTGMTCGHCVSSVREEVGGIPGVTGVDVDLQTGRVTIESDADLDADAISAAVA  60

Query  60  EAGYKVVA  67
           EAGY+V +
Sbjct  61  EAGYQVAS  68


>TR:A0A399G338 A0A399G338_9ACTN Cation-transporting ATPase OS=Thermobifida halotolerans 
OX=483545 GN=NI17_09015 PE=4 SV=1
Length=68

 Score = 90.5 bits (201),  Expect = 4e-21
 Identities = 41/68 (60%), Positives = 49/68 (72%), Gaps = 1/68 (1%)

Query  1   MAIKNYTVEGMTCGHCVSSVKEEVGEVAGVTAVDVTLETGAVQVTGED-FTDEAVKAAVV  59
           MA    TV GMTCGHCVSSVKEE+GE+ GVT V V L++G V+V  E   TD  ++ AV 
Sbjct  1   MASTTITVSGMTCGHCVSSVKEEIGELPGVTDVRVDLQSGRVEVDSETPLTDVQLRGAVA  60

Query  60  EAGYKVVA  67
           EAGY+VVA
Sbjct  61  EAGYEVVA  68


>TR:A0A7W9PB64 A0A7W9PB64_9NOCA Copper chaperone OS=Nocardia transvalensis OX=37333 
GN=BJY24_001597 PE=4 SV=1
Length=68

 Score = 90.5 bits (201),  Expect = 4e-21
 Identities = 39/68 (57%), Positives = 50/68 (74%), Gaps = 1/68 (1%)

Query  1   MAIKNYTVEGMTCGHCVSSVKEEVGEVAGVTAVDVTLETGAVQV-TGEDFTDEAVKAAVV  59
           MA   YTV GMTCGHCV+SV+EE+G++ GVT V+V L +G VQV +    TD A+ AAV 
Sbjct  1   MATSTYTVTGMTCGHCVASVREEIGKIDGVTGVEVDLSSGRVQVESAAPVTDAAIAAAVD  60

Query  60  EAGYKVVA  67
           EAGY+V +
Sbjct  61  EAGYQVAS  68


>TR:A0A1V0AH20 A0A1V0AH20_9ACTN Cation-transporting ATPase OS=Nonomuraea sp. 
ATCC 55076 OX=1909395 GN=BKM31_55905 PE=4 SV=1
Length=69

 Score = 90.5 bits (201),  Expect = 5e-21
 Identities = 42/67 (63%), Positives = 50/67 (75%), Gaps = 1/67 (1%)

Query  1   MAIKNYTVEGMTCGHCVSSVKEEVGEVAGVTAVDVTLETGAVQVTGEDFTDEA-VKAAVV  59
           M+   YTV+GMTCGHCVSSVKEEVGEVAGVT V+V L +G + V  +   D A + AAV 
Sbjct  1   MSTATYTVKGMTCGHCVSSVKEEVGEVAGVTGVEVDLASGLLTVDSDGPVDPAKIVAAVE  60

Query  60  EAGYKVV  66
           EAGY+VV
Sbjct  61  EAGYEVV  67


>TR:A0A6G7XUB5 A0A6G7XUB5_9ACTN Heavy-metal-associated domain-containing protein 
OS=Nocardioides sp. HDW12B OX=2714939 GN=G7072_18420 PE=4 
SV=1
Length=70

 Score = 90.5 bits (201),  Expect = 5e-21
 Identities = 42/67 (63%), Positives = 48/67 (72%), Gaps = 4/67 (6%)

Query  1   MAIKNYTVEGMTCGHCVSSVKEEVGEVAGVTAVDVTLETGAVQVTGED----FTDEAVKA  56
           M+ + YTV GMTCGHCV+SV EEV EVAGV AVDV L +GA+ VT  D      D AV+A
Sbjct  1   MSTQTYTVTGMTCGHCVASVTEEVTEVAGVAAVDVDLASGALTVTPSDPASPVDDGAVRA  60

Query  57  AVVEAGY  63
           AV EAGY
Sbjct  61  AVEEAGY  67


>TR:A0A7X0C0B1 A0A7X0C0B1_9ACTN Copper ion binding protein OS=Nonomuraea muscovyensis 
OX=1124761 GN=FHU36_002372 PE=4 SV=1
Length=71

 Score = 90.5 bits (201),  Expect = 5e-21
 Identities = 42/61 (69%), Positives = 46/61 (75%), Gaps = 1/61 (2%)

Query  6   YTVEGMTCGHCVSSVKEEVGEVAGVTAVDVTLETGAVQVTGEDFTDEA-VKAAVVEAGYK  64
           YTV GMTCGHCVSSVKEEVGEV GVTAV+V L TG + V  E   D+A + AAV EAGY 
Sbjct  7   YTVTGMTCGHCVSSVKEEVGEVPGVTAVEVDLATGLLTVRSESPVDQAKIVAAVEEAGYA  66

Query  65  V  65
           V
Sbjct  67  V  67


>TR:A0A0F6R3B8 A0A0F6R3B8_9CORY Copper chaperone OS=Corynebacterium kutscheri 
OX=35755 GN=UL82_10245 PE=4 SV=1
Length=67

 Score = 90.1 bits (200),  Expect = 6e-21
 Identities = 37/63 (59%), Positives = 47/63 (75%), Gaps = 0/63 (0%)

Query  4   KNYTVEGMTCGHCVSSVKEEVGEVAGVTAVDVTLETGAVQVTGEDFTDEAVKAAVVEAGY  63
           K Y V+GMTC HCV+SV EE+ E+AG   V V LE+G V VTGEDF+D  +K AV EAG+
Sbjct  3   KTYVVKGMTCQHCVASVTEEIEEIAGTQGVKVDLESGRVIVTGEDFSDADIKKAVEEAGF  62

Query  64  KVV  66
           ++V
Sbjct  63  ELV  65


>TR:A0A3E0HQI1 A0A3E0HQI1_9PSEU Copper ion binding protein OS=Kutzneria buriramensis 
OX=1045776 GN=BCF44_105379 PE=4 SV=1
Length=67

 Score = 90.1 bits (200),  Expect = 6e-21
 Identities = 42/67 (63%), Positives = 49/67 (73%), Gaps = 1/67 (1%)

Query  1   MAIKNYTVEGMTCGHCVSSVKEEVGEVAGVTAVDVTLETGAVQVTGEDFTDEA-VKAAVV  59
           MA   YTV+GMTCGHCVSSV EEVG VAGV  VDV L TG + VT +    EA ++AAV 
Sbjct  1   MAENTYTVQGMTCGHCVSSVTEEVGAVAGVRQVDVDLPTGRLTVTSDADVPEADIRAAVE  60

Query  60  EAGYKVV  66
           EAGY++V
Sbjct  61  EAGYQLV  67


>TR:A0A367B706 A0A367B706_9ACTN Cation-transporting ATPase OS=Blastococcus sp. 
TF02-8 OX=2250574 GN=DQ237_00790 PE=4 SV=1
Length=68

 Score = 90.1 bits (200),  Expect = 6e-21
 Identities = 41/66 (62%), Positives = 48/66 (73%), Gaps = 1/66 (2%)

Query  1   MAIKNYTVEGMTCGHCVSSVKEEVGEVAGVTAVDVTLETGAVQVTGE-DFTDEAVKAAVV  59
           M+   YTV GMTCGHCV SV EEV +V GV+ VDV L +G + VTGE D  D AV+AAV 
Sbjct  2   MSTATYTVVGMTCGHCVNSVTEEVTQVPGVSHVDVDLASGGLTVTGEGDIDDAAVRAAVE  61

Query  60  EAGYKV  65
           EAGY+V
Sbjct  62  EAGYQV  67


>TR:A0A852U7Y0 A0A852U7Y0_9ACTN Copper ion binding protein OS=Spinactinospora 
alkalitolerans OX=687207 GN=HDA32_005294 PE=4 SV=1
Length=77

 Score = 90.5 bits (201),  Expect = 7e-21
 Identities = 41/66 (62%), Positives = 50/66 (76%), Gaps = 1/66 (2%)

Query  1   MAIKNYTVEGMTCGHCVSSVKEEVGEVAGVTAVDVTLETGAVQVTGEDFTDEA-VKAAVV  59
           MA+  Y+VEGMTCGHCV SV+EEVG +AGV +VDV L TGAV VT     D+A V+ AV 
Sbjct  1   MAVTVYSVEGMTCGHCVGSVREEVGGIAGVESVDVDLATGAVTVTSAAPIDDALVRGAVE  60

Query  60  EAGYKV  65
           EAGY++
Sbjct  61  EAGYEM  66


>TR:A0A3N1B3L1 A0A3N1B3L1_9ACTN Copper ion binding protein OS=Micromonospora 
sp. Llam0 OX=2485143 GN=EDC02_5312 PE=4 SV=1
Length=69

 Score = 90.1 bits (200),  Expect = 7e-21
 Identities = 41/68 (60%), Positives = 49/68 (72%), Gaps = 1/68 (1%)

Query  1   MAIKNYTVEGMTCGHCVSSVKEEVGEVAGVTAVDVTLETGAVQVTGED-FTDEAVKAAVV  59
           M +  YTV+GMTC HCV SV  EVG +AGVT VDV L TG V VT E   +D+AV AAV 
Sbjct  1   MEVSTYTVQGMTCSHCVGSVSTEVGGIAGVTEVDVDLATGRVTVTSEQPVSDQAVAAAVE  60

Query  60  EAGYKVVA  67
           EAGY++V+
Sbjct  61  EAGYELVS  68


>TR:A0A840PC67 A0A840PC67_9ACTN Copper ion binding protein OS=Thermocatellispora 
tengchongensis OX=1073253 GN=HNP84_004754 PE=4 SV=1
Length=70

 Score = 90.1 bits (200),  Expect = 7e-21
 Identities = 43/66 (65%), Positives = 46/66 (70%), Gaps = 1/66 (2%)

Query  1   MAIKNYTVEGMTCGHCVSSVKEEVGEVAGVTAVDVTLETGAVQVTGEDFTDEA-VKAAVV  59
           M    YTV GMTCGHCVSSVKEEVGEVAGVT VDV L TG + V  E   + A + AAV 
Sbjct  1   MTTATYTVTGMTCGHCVSSVKEEVGEVAGVTGVDVDLATGLLTVQSEAPIEPARIVAAVE  60

Query  60  EAGYKV  65
           EAGY V
Sbjct  61  EAGYTV  66


>TR:D2AS97 D2AS97_STRRD Copper-translocating P-type ATPase OS=Streptosporangium 
roseum (strain ATCC 12428 / DSM 43021 / JCM 3005 / NI 
9100) OX=479432 GN=Sros_3701 PE=4 SV=1
Length=70

 Score = 90.1 bits (200),  Expect = 7e-21
 Identities = 43/67 (64%), Positives = 48/67 (72%), Gaps = 1/67 (1%)

Query  1   MAIKNYTVEGMTCGHCVSSVKEEVGEVAGVTAVDVTLETGAVQVTGEDFTD-EAVKAAVV  59
           M+   YTV+GMTCGHCVSSVKEEVG V GVT V+V L TG + V GE   D  A+ AAV 
Sbjct  1   MSTTTYTVKGMTCGHCVSSVKEEVGGVPGVTGVEVDLATGLLTVDGEGPVDTAAIVAAVE  60

Query  60  EAGYKVV  66
           EAGY VV
Sbjct  61  EAGYGVV  67


>TR:A0A4R4PLZ0 A0A4R4PLZ0_9ACTN Copper chaperone OS=Streptomyces sp. 8K308 OX=2530388 
GN=E1265_13765 PE=4 SV=1
Length=92

 Score = 91.0 bits (202),  Expect = 9e-21
 Identities = 43/63 (68%), Positives = 47/63 (75%), Gaps = 1/63 (2%)

Query  6   YTVEGMTCGHCVSSVKEEVGEVAGVTAVDVTLETGAVQVTGEDFTD-EAVKAAVVEAGYK  64
           YTV GMTCGHCVSSV  EVG+V GVT V+V LETG V VT +   D  AV AAV EAGY+
Sbjct  12  YTVSGMTCGHCVSSVSAEVGKVPGVTGVEVALETGLVIVTSDGPVDGAAVTAAVAEAGYE  71

Query  65  VVA  67
           VVA
Sbjct  72  VVA  74


>TR:A0A1J4MY46 A0A1J4MY46_9ACTN Cation-transporting ATPase OS=Nocardioides luteus 
OX=1844 GN=UG56_023585 PE=4 SV=1
Length=67

 Score = 89.7 bits (199),  Expect = 9e-21
 Identities = 39/64 (61%), Positives = 50/64 (78%), Gaps = 1/64 (2%)

Query  1   MAIKNYTVEGMTCGHCVSSVKEEVGEVAGVTAVDVTLETGAVQVT-GEDFTDEAVKAAVV  59
           M+ +N+TV GMTCGHCV+SV EEV E+AGV+ VDV L +G V VT  E  +D+A++AAV 
Sbjct  1   MSTQNFTVVGMTCGHCVASVTEEVTEIAGVSNVDVDLASGNVTVTAAEPISDDAIRAAVE  60

Query  60  EAGY  63
           EAGY
Sbjct  61  EAGY  64


>TR:A0A7W7S0W8 A0A7W7S0W8_9ACTN Copper chaperone CopZ OS=Streptosporangium album 
OX=47479 GN=FHR32_006227 PE=4 SV=1
Length=93

 Score = 91.0 bits (202),  Expect = 9e-21
 Identities = 38/61 (62%), Positives = 47/61 (77%), Gaps = 0/61 (0%)

Query  6   YTVEGMTCGHCVSSVKEEVGEVAGVTAVDVTLETGAVQVTGEDFTDEAVKAAVVEAGYKV  65
           Y V GMTCGHCVSSV  EVG+V+GVT V V L +GAV V+G  F+DE ++AAV +AGY +
Sbjct  25  YQVSGMTCGHCVSSVSTEVGKVSGVTGVQVDLASGAVTVSGAGFSDEEIRAAVEQAGYTL  84

Query  66  V  66
           V
Sbjct  85  V  85


>TR:A0A7Y9RV96 A0A7Y9RV96_9ACTN Copper ion binding protein OS=Nocardioides perillae 
OX=1119534 GN=BJ989_001063 PE=4 SV=1
Length=68

 Score = 89.7 bits (199),  Expect = 9e-21
 Identities = 41/61 (67%), Positives = 46/61 (75%), Gaps = 1/61 (2%)

Query  6   YTVEGMTCGHCVSSVKEEVGEVAGVTAVDVTLETGAVQVTGED-FTDEAVKAAVVEAGYK  64
           +TV GMTCGHCV+SV EEV E+ GVTAVDV L +GAV VT E    D AV+AAV EAGY 
Sbjct  7   WTVTGMTCGHCVASVTEEVEELDGVTAVDVDLASGAVTVTSEQPLDDAAVRAAVAEAGYS  66

Query  65  V  65
           V
Sbjct  67  V  67


>TR:A0A1W2FQP4 A0A1W2FQP4_KIBAR Copper ion binding protein OS=Kibdelosporangium 
aridum OX=2030 GN=SAMN05661093_08345 PE=4 SV=1
Length=68

 Score = 89.7 bits (199),  Expect = 9e-21
 Identities = 40/68 (59%), Positives = 50/68 (74%), Gaps = 1/68 (1%)

Query  1   MAIKNYTVEGMTCGHCVSSVKEEVGEVAGVTAVDVTLETGAVQVTGE-DFTDEAVKAAVV  59
           M+   YTVEGMTC HCVSSV EEVG++AGV  VDV L TG V VT + D + + V+AAV 
Sbjct  1   MSQSTYTVEGMTCSHCVSSVTEEVGQIAGVQNVDVDLATGKVTVTSDTDLSIDDVRAAVT  60

Query  60  EAGYKVVA  67
           EAGY++ +
Sbjct  61  EAGYQLAS  68


>TR:A0A6G7YDA2 A0A6G7YDA2_9ACTN Heavy-metal-associated domain-containing protein 
OS=Nocardioides piscis OX=2714938 GN=G7071_04355 PE=4 SV=1
Length=68

 Score = 89.7 bits (199),  Expect = 9e-21
 Identities = 41/61 (67%), Positives = 46/61 (75%), Gaps = 1/61 (2%)

Query  6   YTVEGMTCGHCVSSVKEEVGEVAGVTAVDVTLETGAVQVT-GEDFTDEAVKAAVVEAGYK  64
           YTV GMTCGHCVSSV EEV E+ GV +V+V L TGAV VT  E   D AVKAAV EAGY+
Sbjct  7   YTVTGMTCGHCVSSVTEEVQEIPGVESVEVDLPTGAVTVTSAEPLDDAAVKAAVEEAGYQ  66

Query  65  V  65
           +
Sbjct  67  L  67


>TR:A0A852TXZ3 A0A852TXZ3_9ACTN Copper ion binding protein OS=Spinactinospora 
alkalitolerans OX=687207 GN=HDA32_003989 PE=4 SV=1
Length=69

 Score = 89.7 bits (199),  Expect = 1e-20
 Identities = 41/62 (66%), Positives = 47/62 (76%), Gaps = 1/62 (2%)

Query  7   TVEGMTCGHCVSSVKEEVGEVAGVTAVDVTLETGAVQVTGE-DFTDEAVKAAVVEAGYKV  65
           TV GMTCGHCVSSVKEE+G + GVTAVDV LE+G V V  E   T E +K AV EAGY++
Sbjct  8   TVSGMTCGHCVSSVKEEIGGLPGVTAVDVDLESGRVTVDSEAPLTGEQLKDAVDEAGYEI  67

Query  66  VA  67
           VA
Sbjct  68  VA  69


>TR:A0A2N3Y4P0 A0A2N3Y4P0_SACSN Copper ion binding protein OS=Saccharopolyspora 
spinosa OX=60894 GN=A8926_5925 PE=4 SV=1
Length=69

 Score = 89.7 bits (199),  Expect = 1e-20
 Identities = 41/68 (60%), Positives = 49/68 (72%), Gaps = 1/68 (1%)

Query  1   MAIKNYTVEGMTCGHCVSSVKEEVGEVAGVTAVDVTLETGAVQVTG-EDFTDEAVKAAVV  59
           MA  NYTV GMTCGHCV SV EEVG++ GV+ V V L TGA+ VT  E  +D  V+AAV 
Sbjct  1   MAESNYTVVGMTCGHCVQSVTEEVGKIGGVSDVAVDLTTGAITVTSTEAISDADVRAAVE  60

Query  60  EAGYKVVA  67
           EAGY++ A
Sbjct  61  EAGYELAA  68


>TR:A0A5D0PWC6 A0A5D0PWC6_9ACTN Heavy-metal-associated domain-containing protein 
OS=Nonomuraea sp. PA05 OX=2604466 GN=FXF51_32400 PE=4 SV=1
Length=69

 Score = 89.7 bits (199),  Expect = 1e-20
 Identities = 42/66 (64%), Positives = 48/66 (73%), Gaps = 1/66 (2%)

Query  1   MAIKNYTVEGMTCGHCVSSVKEEVGEVAGVTAVDVTLETGAVQVTGEDFTDEA-VKAAVV  59
           M+   YTV GMTCGHCVSSVKEEVGEVAGVT V+V L TG + V  +   D A + AAV 
Sbjct  1   MSTTTYTVNGMTCGHCVSSVKEEVGEVAGVTGVEVDLATGLLTVDSDGPVDPAKIVAAVE  60

Query  60  EAGYKV  65
           EAGY+V
Sbjct  61  EAGYEV  66


>TR:A0A1R3UKL6 A0A1R3UKL6_9ACTN Copper chaperone OS=Nocardiopsis sp. JB363 OX=1434837 
GN=BQ8420_11530 PE=4 SV=1
Length=69

 Score = 89.7 bits (199),  Expect = 1e-20
 Identities = 40/61 (66%), Positives = 47/61 (77%), Gaps = 1/61 (2%)

Query  6   YTVEGMTCGHCVSSVKEEVGEVAGVTAVDVTLETGAVQVTGE-DFTDEAVKAAVVEAGYK  64
           YTVEGM+CGHCV SV EEVG VAGVT V+V LE+  V V+GE    D AV+AA+ EAGY+
Sbjct  7   YTVEGMSCGHCVNSVTEEVGAVAGVTGVEVDLESKKVTVSGEGPIDDAAVRAAIDEAGYE  66

Query  65  V  65
           V
Sbjct  67  V  67


>TR:A0A4U3MGB7 A0A4U3MGB7_9ACTN Heavy-metal-associated domain-containing protein 
OS=Herbidospora galbida OX=2575442 GN=FDA94_16875 PE=4 
SV=1
Length=70

 Score = 89.7 bits (199),  Expect = 1e-20
 Identities = 41/67 (61%), Positives = 48/67 (72%), Gaps = 1/67 (1%)

Query  1   MAIKNYTVEGMTCGHCVSSVKEEVGEVAGVTAVDVTLETGAVQVTGEDFTDE-AVKAAVV  59
           M +  Y+V GMTCGHC SSV EEVG +AGV+ V V + TG V VT E+  DE AVKAAV 
Sbjct  1   MTVTAYSVTGMTCGHCASSVSEEVGAIAGVSDVKVDVPTGRVTVTSENPVDEAAVKAAVE  60

Query  60  EAGYKVV  66
           EAGY +V
Sbjct  61  EAGYTLV  67


>TR:A0A7W8QNW1 A0A7W8QNW1_9ACTN Copper chaperone CopZ OS=Nocardiopsis composta 
OX=157465 GN=HDA36_003996 PE=4 SV=1
Length=89

 Score = 90.5 bits (201),  Expect = 1e-20
 Identities = 38/60 (63%), Positives = 46/60 (77%), Gaps = 0/60 (0%)

Query  6   YTVEGMTCGHCVSSVKEEVGEVAGVTAVDVTLETGAVQVTGEDFTDEAVKAAVVEAGYKV  65
           Y+VEGMTCGHCV+SV EEVG V GVT V+V LE+G V V+G  F D A+  AV EAGY++
Sbjct  27  YSVEGMTCGHCVASVTEEVGGVPGVTGVEVDLESGRVSVSGAGFEDAAIGTAVREAGYRL  86


>TR:C9YYW0 C9YYW0_STRSW Putative metal binding protein OS=Streptomyces scabiei 
(strain 87.22) OX=680198 GN=SCAB_23011 PE=4 SV=1
Length=74

 Score = 89.7 bits (199),  Expect = 1e-20
 Identities = 39/65 (60%), Positives = 46/65 (71%), Gaps = 0/65 (0%)

Query  1   MAIKNYTVEGMTCGHCVSSVKEEVGEVAGVTAVDVTLETGAVQVTGEDFTDEAVKAAVVE  60
           MA K +TV GM+CGHC +SV EEV  V GVT VDV +  G V V GE   D AV+AA+VE
Sbjct  1   MAEKYFTVSGMSCGHCATSVTEEVAAVPGVTGVDVDIRAGLVTVRGEAAEDAAVRAAIVE  60

Query  61  AGYKV  65
           AGY+V
Sbjct  61  AGYEV  65


>TR:A0A2G9DLZ8 A0A2G9DLZ8_9ACTN Transporter OS=Streptomyces sp. JV178 OX=858632 
GN=CTU88_27060 PE=4 SV=1
Length=74

 Score = 89.7 bits (199),  Expect = 1e-20
 Identities = 39/65 (60%), Positives = 50/65 (77%), Gaps = 0/65 (0%)

Query  1   MAIKNYTVEGMTCGHCVSSVKEEVGEVAGVTAVDVTLETGAVQVTGEDFTDEAVKAAVVE  60
           MA K +TV+GMTCGHC +S+ EEV  VAGVT VDV + +G V V+G+   D AV+AA+VE
Sbjct  1   MAGKIFTVDGMTCGHCATSITEEVVRVAGVTDVDVDVRSGLVIVSGDRVEDAAVRAAIVE  60

Query  61  AGYKV  65
           AGY+V
Sbjct  61  AGYEV  65


>TR:A0A285L7X0 A0A285L7X0_9NOCA Copper chaperone OS=Nocardia amikacinitolerans 
OX=756689 GN=SAMN04244553_2530 PE=4 SV=1
Length=68

 Score = 89.2 bits (198),  Expect = 1e-20
 Identities = 42/66 (64%), Positives = 49/66 (74%), Gaps = 1/66 (2%)

Query  1   MAIKNYTVEGMTCGHCVSSVKEEVGEVAGVTAVDVTLETGAVQVTGEDFTDEA-VKAAVV  59
           MA   YTV+GMTCGHCVSSVK E+G++ GVT+VDV L TGAV+V       EA V AAV 
Sbjct  1   MATTTYTVKGMTCGHCVSSVKTEIGKIDGVTSVDVDLATGAVRVDSAAPLAEADVVAAVD  60

Query  60  EAGYKV  65
           EAGY+V
Sbjct  61  EAGYEV  66


>TR:A0A3N0GP38 A0A3N0GP38_9ACTN Copper chaperone OS=Marmoricola pocheonensis 
OX=661485 GN=EFL26_13185 PE=4 SV=1
Length=68

 Score = 89.2 bits (198),  Expect = 1e-20
 Identities = 41/63 (65%), Positives = 47/63 (75%), Gaps = 1/63 (2%)

Query  4   KNYTVEGMTCGHCVSSVKEEVGEVAGVTAVDVTLETGAVQVTGEDFTDE-AVKAAVVEAG  62
           + YTV GMTCGHCV+SV EEV EV GV  VDV LETG V VT  +  DE AV+AAV EAG
Sbjct  5   QTYTVTGMTCGHCVASVTEEVQEVPGVEGVDVVLETGQVTVTSTEPLDEAAVRAAVEEAG  64

Query  63  YKV  65
           Y++
Sbjct  65  YQL  67


>TR:A0A7G9RFK3 A0A7G9RFK3_9ACTN Heavy-metal-associated domain-containing protein 
OS=Nocardioides mesophilus OX=433659 GN=H9L09_08645 PE=4 
SV=1
Length=68

 Score = 89.2 bits (198),  Expect = 1e-20
 Identities = 40/63 (63%), Positives = 46/63 (73%), Gaps = 1/63 (2%)

Query  4   KNYTVEGMTCGHCVSSVKEEVGEVAGVTAVDVTLETGAVQVT-GEDFTDEAVKAAVVEAG  62
           + YTV GMTCGHCVSSV EE+ E+ GV  V V LETGAV VT  +   D+AV+AAV EAG
Sbjct  5   QTYTVTGMTCGHCVSSVTEEIQEIDGVEDVQVVLETGAVTVTSAQPLDDDAVRAAVEEAG  64

Query  63  YKV  65
           Y V
Sbjct  65  YAV  67


>TR:V8D2G8 V8D2G8_9NOCA Copper chaperone OS=Williamsia sp. D3 OX=1313067 
GN=W823_05925 PE=4 SV=1
Length=68

 Score = 89.2 bits (198),  Expect = 1e-20
 Identities = 40/66 (61%), Positives = 47/66 (71%), Gaps = 1/66 (2%)

Query  1   MAIKNYTVEGMTCGHCVSSVKEEVGEVAGVTAVDVTLETGAVQVTGEDFTD-EAVKAAVV  59
           M+    TV GMTCGHC SSV+EEVG +AGV+ VDV L TG V +T  D  +  AVKAAV 
Sbjct  1   MSTSTVTVTGMTCGHCASSVREEVGALAGVSDVDVDLSTGKVTITSTDTIEPSAVKAAVA  60

Query  60  EAGYKV  65
           EAGY+V
Sbjct  61  EAGYQV  66


>TR:A0A1I2UIN4 A0A1I2UIN4_9CORY Copper chaperone CopZ OS=Corynebacterium spheniscorum 
OX=185761 GN=SAMN05660282_01885 PE=4 SV=1
Length=68

 Score = 89.2 bits (198),  Expect = 1e-20
 Identities = 37/63 (59%), Positives = 46/63 (73%), Gaps = 0/63 (0%)

Query  4   KNYTVEGMTCGHCVSSVKEEVGEVAGVTAVDVTLETGAVQVTGEDFTDEAVKAAVVEAGY  63
           KNY ++GMTC HC  +V EEV E+ GVT V V LE+G  +V+G DFTD  V AAV EAGY
Sbjct  3   KNYRIKGMTCEHCSNAVTEEVSEIDGVTDVTVELESGIARVSGHDFTDAQVTAAVEEAGY  62

Query  64  KVV  66
           +V+
Sbjct  63  EVI  65


>TR:A0A367AUT9 A0A367AUT9_9ACTN Regulator OS=Blastococcus sp. TF02-8 OX=2250574 
GN=DQ237_18850 PE=4 SV=1
Length=85

 Score = 90.1 bits (200),  Expect = 1e-20
 Identities = 42/68 (62%), Positives = 48/68 (71%), Gaps = 1/68 (1%)

Query  1   MAIKNYTVEGMTCGHCVSSVKEEVGEVAGVTAVDVTLETGAVQVTGEDFTDE-AVKAAVV  59
           M+   YTV GMTCGHCVSSV EEV +V GVT VDV L TG + V  E   D+ AV+AAV 
Sbjct  1   MSTATYTVVGMTCGHCVSSVTEEVSQVPGVTGVDVDLATGGLTVRSEAGVDDGAVRAAVE  60

Query  60  EAGYKVVA  67
           EAGY+V A
Sbjct  61  EAGYEVAA  68


>TR:A0A1I2LAK5 A0A1I2LAK5_9ACTN Copper ion binding protein OS=Blastococcus sp. 
DSM 46838 OX=1798228 GN=SAMN05216574_12621 PE=4 SV=1
Length=69

 Score = 89.2 bits (198),  Expect = 1e-20
 Identities = 41/66 (62%), Positives = 49/66 (74%), Gaps = 1/66 (2%)

Query  1   MAIKNYTVEGMTCGHCVSSVKEEVGEVAGVTAVDVTLETGAVQVTGEDFTDE-AVKAAVV  59
           M+   YTV GMTCGHCVS+V EEV +V GV+AVDV L +G V VT +   DE AV+AAV 
Sbjct  1   MSTATYTVVGMTCGHCVSAVTEEVAQVPGVSAVDVDLASGGVTVTSDAPVDETAVRAAVE  60

Query  60  EAGYKV  65
           EAGY+V
Sbjct  61  EAGYEV  66


>TR:A0A238V9X6 A0A238V9X6_9ACTN Copper chaperone CopZ OS=Blastococcus sp. DSM 
44272 OX=1938746 GN=SAMN06272737_102197 PE=4 SV=1
Length=69

 Score = 89.2 bits (198),  Expect = 1e-20
 Identities = 41/66 (62%), Positives = 48/66 (73%), Gaps = 1/66 (2%)

Query  1   MAIKNYTVEGMTCGHCVSSVKEEVGEVAGVTAVDVTLETGAVQVTGEDFTDE-AVKAAVV  59
           M+   YTV GMTCGHCVS+V EEV +V GVT VDV L +G + VT E   DE AV+AAV 
Sbjct  1   MSTTTYTVVGMTCGHCVSAVTEEVSQVPGVTGVDVDLASGGLTVTSEAPVDESAVRAAVE  60

Query  60  EAGYKV  65
           EAGY+V
Sbjct  61  EAGYEV  66


>TR:A0A429BJ97 A0A429BJ97_9ACTN Heavy metal transporter OS=Nonomuraea sp. WAC 
01424 OX=2203200 GN=DMB42_10580 PE=4 SV=1
Length=69

 Score = 89.2 bits (198),  Expect = 1e-20
 Identities = 40/67 (60%), Positives = 50/67 (75%), Gaps = 1/67 (1%)

Query  1   MAIKNYTVEGMTCGHCVSSVKEEVGEVAGVTAVDVTLETGAVQVTGEDFTDEA-VKAAVV  59
           M+   YTV GMTCGHCV +VK EVG+++GVT VDV L TG V VTGE   +E+ V+ AV 
Sbjct  1   MSSATYTVSGMTCGHCVGTVKSEVGKISGVTGVDVDLATGKVTVTGEQPIEESLVRDAVE  60

Query  60  EAGYKVV  66
           EAGY++V
Sbjct  61  EAGYELV  67


>TR:A0A1B1ZIF5 A0A1B1ZIF5_9PSEU HMA domain-containing protein OS=Pseudonocardia 
sp. HH130630-07 OX=1690815 GN=AFB00_03525 PE=4 SV=1
Length=70

 Score = 89.2 bits (198),  Expect = 2e-20
 Identities = 41/68 (60%), Positives = 48/68 (71%), Gaps = 1/68 (1%)

Query  1   MAIKNYTVEGMTCGHCVSSVKEEVGEVAGVTAVDVTLETGAVQVTGE-DFTDEAVKAAVV  59
           M+   YTV GMTC HCV+SV EE+ E+ GVTAVDV L TGAV VT + D     V+AAV 
Sbjct  1   MSTATYTVTGMTCEHCVASVTEEISEIGGVTAVDVDLPTGAVTVTADGDIAPGDVRAAVE  60

Query  60  EAGYKVVA  67
           EAGY+V A
Sbjct  61  EAGYEVTA  68


>TR:A0A171DPL8 A0A171DPL8_9ACTN Heavy metal transport/detoxification protein 
OS=Planomonospora sphaerica OX=161355 GN=PS9374_06687 PE=4 
SV=1
Length=70

 Score = 89.2 bits (198),  Expect = 2e-20
 Identities = 42/67 (63%), Positives = 45/67 (67%), Gaps = 1/67 (1%)

Query  1   MAIKNYTVEGMTCGHCVSSVKEEVGEVAGVTAVDVTLETGAVQVTGEDFTD-EAVKAAVV  59
           M    YTV GMTCGHCVSSV EEVG V GVT VDV L TG V V  +   D  A+ AAV 
Sbjct  1   MTTTTYTVAGMTCGHCVSSVTEEVGAVPGVTGVDVDLATGRVSVDSDGPVDAAAITAAVA  60

Query  60  EAGYKVV  66
           EAGY+VV
Sbjct  61  EAGYEVV  67


>TR:A0A5C4WS12 A0A5C4WS12_9ACTN Cation-transporting ATPase OS=Nonomuraea phyllanthi 
OX=2219224 GN=FH608_006240 PE=4 SV=1
Length=70

 Score = 89.2 bits (198),  Expect = 2e-20
 Identities = 42/66 (64%), Positives = 50/66 (76%), Gaps = 1/66 (2%)

Query  1   MAIKNYTVEGMTCGHCVSSVKEEVGEVAGVTAVDVTLETGAVQVTGEDFTDEA-VKAAVV  59
           M+   YTV+GMTCGHCVSSVKEEVGEVAGVT+V+V L +G + V  E   D A + AAV 
Sbjct  1   MSTVAYTVKGMTCGHCVSSVKEEVGEVAGVTSVEVDLGSGLLTVNSEGPVDPAEIVAAVK  60

Query  60  EAGYKV  65
           EAGY+V
Sbjct  61  EAGYEV  66


>TR:A0A1N7HA35 A0A1N7HA35_9ACTN Copper chaperone CopZ OS=Microbispora rosea 
OX=58117 GN=SAMN05421833_14037 PE=4 SV=1
Length=97

 Score = 90.5 bits (201),  Expect = 2e-20
 Identities = 39/62 (63%), Positives = 47/62 (76%), Gaps = 0/62 (0%)

Query  4   KNYTVEGMTCGHCVSSVKEEVGEVAGVTAVDVTLETGAVQVTGEDFTDEAVKAAVVEAGY  63
           K Y+V GMTCGHCVSSV  E+G+V GVT V V L TGAV V+G  FTDE + AAV +AGY
Sbjct  32  KVYSVSGMTCGHCVSSVSGEIGKVGGVTGVVVDLPTGAVTVSGAGFTDEEIHAAVEQAGY  91

Query  64  KV  65
           ++
Sbjct  92  RL  93


>TR:A0A1I0FP88 A0A1I0FP88_9ACTN Copper ion binding protein OS=Nonomuraea wenchangensis 
OX=568860 GN=SAMN05421811_103563 PE=4 SV=1
Length=89

 Score = 90.1 bits (200),  Expect = 2e-20
 Identities = 41/66 (62%), Positives = 50/66 (76%), Gaps = 1/66 (2%)

Query  1   MAIKNYTVEGMTCGHCVSSVKEEVGEVAGVTAVDVTLETGAVQVTGEDFTD-EAVKAAVV  59
           M +  Y VEGMTCGHCVSSV EEVG+VAGV+ V+V L +GAV VT     D +AV+AAV 
Sbjct  1   MTVTTYQVEGMTCGHCVSSVTEEVGKVAGVSGVEVDLASGAVTVTSAAPLDADAVEAAVN  60

Query  60  EAGYKV  65
           EAGY++
Sbjct  61  EAGYEL  66


>TR:A0A1H7X3M7 A0A1H7X3M7_9ACTN Copper chaperone CopZ OS=Nonomuraea pusilla 
OX=46177 GN=SAMN05660976_04743 PE=4 SV=1
Length=90

 Score = 90.1 bits (200),  Expect = 2e-20
 Identities = 37/60 (62%), Positives = 45/60 (75%), Gaps = 0/60 (0%)

Query  6   YTVEGMTCGHCVSSVKEEVGEVAGVTAVDVTLETGAVQVTGEDFTDEAVKAAVVEAGYKV  65
           YTV GMTCGHCVSSV  E+G+V GV  V V L TGAV V+G  F+DE ++AAV  AGY++
Sbjct  26  YTVSGMTCGHCVSSVSAEIGKVGGVAGVSVDLPTGAVTVSGAGFSDEEIRAAVERAGYRL  85


>TR:H5USN1 H5USN1_9MICO Copper chaperone CopZ OS=Mobilicoccus pelagius NBRC 
104925 OX=1089455 GN=copZ PE=4 SV=1
Length=91

 Score = 90.1 bits (200),  Expect = 2e-20
 Identities = 40/66 (61%), Positives = 48/66 (73%), Gaps = 1/66 (2%)

Query  1   MAIKNYTVEGMTCGHCVSSVKEEVGEVAGVTAVDVTLETGAVQVTGE-DFTDEAVKAAVV  59
           MA   YTV GMTC HCV+SVKEEVGE+ GVT VDV L +G + VT E D    AV++AV 
Sbjct  25  MATATYTVTGMTCEHCVASVKEEVGEIPGVTGVDVDLASGRLDVTSEGDVDRSAVESAVT  84

Query  60  EAGYKV  65
           EAGY++
Sbjct  85  EAGYQL  90


>TR:A0A429N9N6 A0A429N9N6_9ACTN Copper chaperone OS=Streptomyces sp. WAC00469 
OX=2487415 GN=EF917_14205 PE=4 SV=1
Length=74

 Score = 89.2 bits (198),  Expect = 2e-20
 Identities = 38/65 (58%), Positives = 47/65 (72%), Gaps = 0/65 (0%)

Query  1   MAIKNYTVEGMTCGHCVSSVKEEVGEVAGVTAVDVTLETGAVQVTGEDFTDEAVKAAVVE  60
           MA + YTV GM+CGHC +S+ EEV EV GVT VDV +  G V V GE    +AV+AA+VE
Sbjct  1   MAEQTYTVSGMSCGHCAASITEEVVEVPGVTDVDVDVPAGLVTVRGESVDADAVRAAIVE  60

Query  61  AGYKV  65
           AGY+V
Sbjct  61  AGYEV  65


>TR:A0A1G9D9I3 A0A1G9D9I3_9ACTN Copper chaperone CopZ OS=Nonomuraea jiangxiensis 
OX=633440 GN=SAMN05421869_11750 PE=4 SV=1
Length=74

 Score = 89.2 bits (198),  Expect = 2e-20
 Identities = 42/66 (64%), Positives = 48/66 (73%), Gaps = 1/66 (2%)

Query  1   MAIKNYTVEGMTCGHCVSSVKEEVGEVAGVTAVDVTLETGAVQVTGEDFTDEA-VKAAVV  59
           M    YTV+GMTCGHCVSSVKEEVGEVAGVT V+V L TG + V  +   D A + AAV 
Sbjct  6   MNTATYTVKGMTCGHCVSSVKEEVGEVAGVTKVEVDLATGLLTVDSDGPIDPARIAAAVE  65

Query  60  EAGYKV  65
           EAGY+V
Sbjct  66  EAGYEV  71


>TR:A0A4T2ANE1 A0A4T2ANE1_9RHOB Copper chaperone OS=Paracoccus aeridis OX=1966466 
GN=ELI80_05860 PE=4 SV=1
Length=66

 Score = 88.8 bits (197),  Expect = 2e-20
 Identities = 37/63 (59%), Positives = 46/63 (73%), Gaps = 0/63 (0%)

Query  1   MAIKNYTVEGMTCGHCVSSVKEEVGEVAGVTAVDVTLETGAVQVTGEDFTDEAVKAAVVE  60
           MA++ + V+GMTCGHC +SVKEEV EVAGVT   V   TG ++VTGE F+ E +  AV E
Sbjct  1   MAVRQFNVDGMTCGHCETSVKEEVLEVAGVTGATVDHTTGVLKVTGEGFSAEEISKAVHE  60

Query  61  AGY  63
           AGY
Sbjct  61  AGY  63


>TR:A0A1E7PJL9 A0A1E7PJL9_9CORY Transporter OS=Corynebacterium sp. BCW_4722 
OX=1972128 GN=A0K93_06450 PE=4 SV=1
Length=66

 Score = 88.8 bits (197),  Expect = 2e-20
 Identities = 37/60 (62%), Positives = 43/60 (72%), Gaps = 0/60 (0%)

Query  6   YTVEGMTCGHCVSSVKEEVGEVAGVTAVDVTLETGAVQVTGEDFTDEAVKAAVVEAGYKV  65
           + VEGMTCGHC  SVKEEV E+AGV  V    ETG V V GE +TD+ + AAV EAGYK+
Sbjct  6   FNVEGMTCGHCEMSVKEEVAEIAGVNDVKADHETGEVTVIGEGYTDDQIAAAVEEAGYKL  65


>TR:H6MUY2 H6MUY2_GORPV Heavy metal transport/detoxification protein OS=Gordonia 
polyisoprenivorans (strain DSM 44266 / VH2) OX=1112204 
GN=GPOL_c05000 PE=4 SV=1
Length=67

 Score = 88.8 bits (197),  Expect = 2e-20
 Identities = 39/67 (58%), Positives = 50/67 (75%), Gaps = 1/67 (1%)

Query  1   MAIKNYTVEGMTCGHCVSSVKEEVGEVAGVTAVDVTLETGAVQVTGEDFTD-EAVKAAVV  59
           MA + YTV GMTCGHC +SV+EE+ E+ GV  VDVT+++G V+VT E   D EAV  AV 
Sbjct  1   MASETYTVTGMTCGHCAASVREEIEEIPGVQNVDVTVDSGRVEVTSETPLDREAVARAVT  60

Query  60  EAGYKVV  66
           EAGY++V
Sbjct  61  EAGYQLV  67


>TR:A0A7W0CH19 A0A7W0CH19_9ACTN Copper ion binding protein OS=Nonomuraea soli 
OX=1032476 GN=HNR30_002362 PE=4 SV=1
Length=68

 Score = 88.8 bits (197),  Expect = 2e-20
 Identities = 39/60 (65%), Positives = 49/60 (82%), Gaps = 1/60 (2%)

Query  7   TVEGMTCGHCVSSVKEEVGEVAGVTAVDVTLETGAVQV-TGEDFTDEAVKAAVVEAGYKV  65
           TV+GMTCGHCVSSVKEEVGE+AGVTAVDV L +G + V +    T +AV++AV EAGY++
Sbjct  7   TVKGMTCGHCVSSVKEEVGELAGVTAVDVDLASGTLTVESSAPLTADAVRSAVEEAGYEL  66


>TR:A0A495XGG4 A0A495XGG4_9PSEU Copper chaperone CopZ OS=Saccharothrix variisporea 
OX=543527 GN=DFJ66_5193 PE=4 SV=1
Length=68

 Score = 88.8 bits (197),  Expect = 2e-20
 Identities = 41/67 (61%), Positives = 47/67 (70%), Gaps = 1/67 (1%)

Query  1   MAIKNYTVEGMTCGHCVSSVKEEVGEVAGVTAVDVTLETGAVQVTG-EDFTDEAVKAAVV  59
           M++  YTV GMTCGHCVSSV EE+  V GVT VDV L TGAV VT   +   + VKAAV 
Sbjct  1   MSVTTYTVSGMTCGHCVSSVTEELTAVDGVTGVDVELATGAVTVTSTRELGHDEVKAAVT  60

Query  60  EAGYKVV  66
           EAGY +V
Sbjct  61  EAGYTLV  67


>TR:A0A5D0NY14 A0A5D0NY14_9ACTN Heavy-metal-associated domain-containing protein 
OS=Actinomadura chibensis OX=392828 GN=FXF69_10010 PE=4 
SV=1
Length=68

 Score = 88.8 bits (197),  Expect = 2e-20
 Identities = 41/68 (60%), Positives = 49/68 (72%), Gaps = 1/68 (1%)

Query  1   MAIKNYTVEGMTCGHCVSSVKEEVGEVAGVTAVDVTLETGAVQVTGEDFTDEA-VKAAVV  59
           M+   YTV GMTCGHCVSSV EEV ++AGVT VDV L TG V VT +   D+A VK AV 
Sbjct  1   MSTATYTVTGMTCGHCVSSVTEEVEQIAGVTGVDVDLPTGKVTVTSDAPIDDALVKGAVE  60

Query  60  EAGYKVVA  67
           EAGY++ +
Sbjct  61  EAGYQLTS  68


>TR:A0A848L200 A0A848L200_9ACTN Heavy-metal-associated domain-containing protein 
OS=Gordonia asplenii OX=2725283 GN=HH308_10680 PE=4 SV=1
Length=68

 Score = 88.8 bits (197),  Expect = 2e-20
 Identities = 39/67 (58%), Positives = 49/67 (73%), Gaps = 1/67 (1%)

Query  1   MAIKNYTVEGMTCGHCVSSVKEEVGEVAGVTAVDVTLETGAVQVTGEDFTD-EAVKAAVV  59
           M I NYTV GMTCGHC +SV+EE+ E+ GVT V V ++TGAV V+ E   D +AV  AV 
Sbjct  1   MTISNYTVTGMTCGHCAASVREEISEIDGVTDVQVDVKTGAVAVSSESELDADAVATAVS  60

Query  60  EAGYKVV  66
           EAGY++V
Sbjct  61  EAGYQLV  67


>TR:A0A1H8P9Z7 A0A1H8P9Z7_9ACTN Copper ion binding protein OS=Blastococcus endophyticus 
OX=673521 GN=SAMN05660991_00049 PE=4 SV=1
Length=69

 Score = 88.8 bits (197),  Expect = 2e-20
 Identities = 41/66 (62%), Positives = 48/66 (73%), Gaps = 1/66 (2%)

Query  1   MAIKNYTVEGMTCGHCVSSVKEEVGEVAGVTAVDVTLETGAVQVTGEDFTDE-AVKAAVV  59
           M    +TV GMTCGHCVS+V EEVG++ GVTAV V L TGAV VT +   DE AV AAV 
Sbjct  1   MTTSTFTVTGMTCGHCVSAVSEEVGDLPGVTAVSVDLPTGAVTVTSQTPIDEAAVAAAVE  60

Query  60  EAGYKV  65
           EAGY++
Sbjct  61  EAGYQL  66


>TR:A0A4Y9PID2 A0A4Y9PID2_9ACTN Copper chaperone OS=Blastococcus sp. CT_GayMR19 
OX=2559608 GN=E4P39_01690 PE=4 SV=1
Length=86

 Score = 89.7 bits (199),  Expect = 2e-20
 Identities = 41/68 (60%), Positives = 48/68 (71%), Gaps = 1/68 (1%)

Query  1   MAIKNYTVEGMTCGHCVSSVKEEVGEVAGVTAVDVTLETGAVQVTGE-DFTDEAVKAAVV  59
           M+   YTV GMTCGHCV SV EEV +V GVT VDV L +G + VT + D  D AV+AAV 
Sbjct  1   MSTTTYTVVGMTCGHCVNSVTEEVTQVPGVTGVDVDLASGGLTVTSDADIDDAAVRAAVE  60

Query  60  EAGYKVVA  67
           EAGY+V A
Sbjct  61  EAGYEVAA  68


>TR:A0A7W9GBU6 A0A7W9GBU6_9ACTN Copper ion binding protein OS=Nonomuraea jabiensis 
OX=882448 GN=HD596_007557 PE=4 SV=1
Length=70

 Score = 88.8 bits (197),  Expect = 2e-20
 Identities = 41/68 (60%), Positives = 50/68 (74%), Gaps = 1/68 (1%)

Query  1   MAIKNYTVEGMTCGHCVSSVKEEVGEVAGVTAVDVTLETGAVQVTGEDFTDEA-VKAAVV  59
           MA   YTV+GMTCGHCVSSVKEEV EVAGVT+ +V L +G + V  +   D A + AAV 
Sbjct  1   MATATYTVKGMTCGHCVSSVKEEVSEVAGVTSAEVDLASGLLTVESDAPVDAAEIVAAVE  60

Query  60  EAGYKVVA  67
           EAGY+VV+
Sbjct  61  EAGYEVVS  68


>TR:A0A7W8QPQ9 A0A7W8QPQ9_9ACTN Copper chaperone CopZ OS=Nocardiopsis composta 
OX=157465 GN=HDA36_004003 PE=4 SV=1
Length=71

 Score = 88.8 bits (197),  Expect = 2e-20
 Identities = 41/61 (67%), Positives = 47/61 (77%), Gaps = 1/61 (2%)

Query  6   YTVEGMTCGHCVSSVKEEVGEVAGVTAVDVTLETGAVQVTGEDFTDEA-VKAAVVEAGYK  64
           +TVEGMTCGHC +SV EEVG V GVT V+V LETG V V+G+   D A V+AAV EAGYK
Sbjct  9   HTVEGMTCGHCAASVTEEVGAVPGVTGVEVDLETGRVAVSGDGPVDGALVRAAVQEAGYK  68

Query  65  V  65
           V
Sbjct  69  V  69


>TR:D6Y216 D6Y216_THEBD Copper ion binding protein OS=Thermobispora bispora 
(strain ATCC 19993 / DSM 43833 / CBS 139.67 / JCM 10125 
/ KCTC 9307 / NBRC 14880 / R51) OX=469371 GN=Tbis_0014 PE=4 
SV=1
Length=75

 Score = 88.8 bits (197),  Expect = 3e-20
 Identities = 40/62 (65%), Positives = 48/62 (77%), Gaps = 1/62 (2%)

Query  6   YTVEGMTCGHCVSSVKEEVGEVAGVTAVDVTLETGAVQVTGEDFTD-EAVKAAVVEAGYK  64
           YT++GMTCGHCVSSVKEEVG + GVT VDV LETG ++V  +   D  A+ AAV EAGY+
Sbjct  5   YTIKGMTCGHCVSSVKEEVGAIPGVTRVDVDLETGRMRVESDAPIDPAAIVAAVEEAGYQ  64

Query  65  VV  66
           VV
Sbjct  65  VV  66


>TR:A0A366DSI8 A0A366DSI8_9NOCA Copper chaperone OS=Nocardia puris OX=208602 
GN=DFR74_103513 PE=4 SV=1
Length=68

 Score = 88.4 bits (196),  Expect = 3e-20
 Identities = 41/67 (61%), Positives = 49/67 (73%), Gaps = 3/67 (4%)

Query  1   MAIKNYTVEGMTCGHCVSSVKEEVGEVAGVTAVDVTLETGAVQV--TGEDFTDEAVKAAV  58
           MA   YTV+GMTCGHCVSSVK E+G++ GVT+VDV L TG V+V  TG    D  + AAV
Sbjct  1   MATTTYTVKGMTCGHCVSSVKSEIGKIDGVTSVDVDLATGLVRVDSTG-PLADADINAAV  59

Query  59  VEAGYKV  65
            EAGY+V
Sbjct  60  DEAGYEV  66


>TR:A0A1V2QXY4 A0A1V2QXY4_9PSEU Cation-transporting ATPase OS=Saccharothrix 
sp. ALI-22-I OX=1933778 GN=ALI22I_00770 PE=4 SV=1
Length=68

 Score = 88.4 bits (196),  Expect = 3e-20
 Identities = 42/64 (66%), Positives = 48/64 (75%), Gaps = 1/64 (2%)

Query  1   MAIKNYTVEGMTCGHCVSSVKEEVGEVAGVTAVDVTLETGAVQVTGEDFTDEA-VKAAVV  59
           M+   YTV GMTCGHCV+SV EEV ++AGV+ V V L TGAV+VT E   DEA VKAAV 
Sbjct  1   MSESTYTVVGMTCGHCVASVTEEVSKIAGVSDVAVDLPTGAVKVTSEAPVDEADVKAAVE  60

Query  60  EAGY  63
           EAGY
Sbjct  61  EAGY  64


>TR:A0A511D4Q1 A0A511D4Q1_9PSEU Heavy metal transport/detoxification protein 
OS=Pseudonocardia asaccharolytica DSM 44247 = NBRC 16224 OX=1123024 
GN=PA7_35920 PE=4 SV=1
Length=68

 Score = 88.4 bits (196),  Expect = 3e-20
 Identities = 39/66 (59%), Positives = 49/66 (74%), Gaps = 1/66 (2%)

Query  1   MAIKNYTVEGMTCGHCVSSVKEEVGEVAGVTAVDVTLETGAVQVTGEDFTDEA-VKAAVV  59
           M+   YTV GMTCGHCV+SV EE+GE+ GVT V V L TGAV VT +   D+A ++AAV 
Sbjct  1   MSTNTYTVTGMTCGHCVASVTEELGEIGGVTDVAVDLPTGAVTVTSDRPVDDAKIRAAVE  60

Query  60  EAGYKV  65
           EAGY++
Sbjct  61  EAGYQL  66


>TR:A0A4R5DG86 A0A4R5DG86_9ACTN Copper chaperone OS=Jiangella asiatica OX=2530372 
GN=E1269_13865 PE=4 SV=1
Length=68

 Score = 88.4 bits (196),  Expect = 3e-20
 Identities = 39/66 (59%), Positives = 48/66 (73%), Gaps = 1/66 (2%)

Query  1   MAIKNYTVEGMTCGHCVSSVKEEVGEVAGVTAVDVTLETGAVQVTGE-DFTDEAVKAAVV  59
           M    YTV GMTCGHCVSSV EEV ++ GVTAVDV L +G + VT E   +D+A+ AAV 
Sbjct  1   MTTSTYTVTGMTCGHCVSSVHEEVSDIPGVTAVDVDLASGKLDVTAEGPVSDDAIGAAVN  60

Query  60  EAGYKV  65
           EAGY++
Sbjct  61  EAGYQL  66


>TR:A0A7K3MBL0 A0A7K3MBL0_9ACTN Cation-transporting ATPase OS=Phytoactinopolyspora 
mesophila OX=2650750 GN=F7O44_26815 PE=4 SV=1
Length=68

 Score = 88.4 bits (196),  Expect = 3e-20
 Identities = 39/68 (57%), Positives = 49/68 (72%), Gaps = 1/68 (1%)

Query  1   MAIKNYTVEGMTCGHCVSSVKEEVGEVAGVTAVDVTLETGAVQVT-GEDFTDEAVKAAVV  59
           M+   YTV+GMTC HCVSSV EEV E+AGVT VDV L TG + VT  +    E++ AAV 
Sbjct  1   MSTATYTVQGMTCSHCVSSVTEEVSEIAGVTDVDVDLATGRLTVTSAQPIERESIGAAVT  60

Query  60  EAGYKVVA  67
           EAGY++V+
Sbjct  61  EAGYELVS  68


>TR:A0A7W3LLK8 A0A7W3LLK8_ACTNM Copper ion binding protein OS=Actinomadura namibiensis 
OX=182080 GN=HNR61_001961 PE=4 SV=1
Length=69

 Score = 88.4 bits (196),  Expect = 3e-20
 Identities = 40/61 (66%), Positives = 48/61 (79%), Gaps = 1/61 (2%)

Query  6   YTVEGMTCGHCVSSVKEEVGEVAGVTAVDVTLETGAVQVTGEDFTDEA-VKAAVVEAGYK  64
           YTV GMTCGHCV SV++EVG++AGVTAVDV L TG V VT +   D+A V+ AV EAGY+
Sbjct  7   YTVAGMTCGHCVGSVRQEVGQIAGVTAVDVDLATGKVTVTSDGPLDDARVRDAVEEAGYE  66

Query  65  V  65
           V
Sbjct  67  V  67


>TR:A0A7W7C4T3 A0A7W7C4T3_9PSEU Copper chaperone CopZ OS=Crossiella cryophila 
OX=43355 GN=HNR67_000680 PE=4 SV=1
Length=69

 Score = 88.4 bits (196),  Expect = 3e-20
 Identities = 41/63 (65%), Positives = 46/63 (73%), Gaps = 1/63 (2%)

Query  6   YTVEGMTCGHCVSSVKEEVGEVAGVTAVDVTLETGAVQVTGE-DFTDEAVKAAVVEAGYK  64
           YTV GMTC HCVSSV EE+ EVAGVT V V L TGAV VT E + T   VKAAV EAGY+
Sbjct  7   YTVTGMTCQHCVSSVTEELSEVAGVTGVAVDLPTGAVTVTSERELTAAEVKAAVTEAGYQ  66

Query  65  VVA  67
           + +
Sbjct  67  LTS  69


>TR:C6WPP2 C6WPP2_ACTMD Heavy metal transport/detoxification protein OS=Actinosynnema 
mirum (strain ATCC 29888 / DSM 43827 / JCM 3225 
/ NBRC 14064 / NCIMB 13271 / NRRL B-12336 / IMRU 3971 / 101) 
OX=446462 GN=Amir_6797 PE=4 SV=1
Length=70

 Score = 88.4 bits (196),  Expect = 3e-20
 Identities = 40/67 (60%), Positives = 50/67 (75%), Gaps = 1/67 (1%)

Query  1   MAIKNYTVEGMTCGHCVSSVKEEVGEVAGVTAVDVTLETGAVQVTGE-DFTDEAVKAAVV  59
           MA+  YTV GMTCGHCVSSV EE+  ++GVT V V LE+GAV VT + +   + VKAAV 
Sbjct  3   MAVATYTVTGMTCGHCVSSVTEELTGISGVTDVSVVLESGAVTVTSDRELGLDEVKAAVT  62

Query  60  EAGYKVV  66
           EAGY++V
Sbjct  63  EAGYELV  69


>TR:A0A2W2EXD1 A0A2W2EXD1_9ACTN Cation-transporting ATPase OS=Nonomuraea aridisoli 
OX=2070368 GN=C1J01_07905 PE=4 SV=1
Length=70

 Score = 88.4 bits (196),  Expect = 3e-20
 Identities = 40/66 (61%), Positives = 49/66 (74%), Gaps = 1/66 (2%)

Query  1   MAIKNYTVEGMTCGHCVSSVKEEVGEVAGVTAVDVTLETGAVQVTGEDFTDEA-VKAAVV  59
           M+   +TV+GMTCGHCVSSVKEEVGEVAGVT VDV L +G + V  +   D A + AAV 
Sbjct  1   MSTTTFTVKGMTCGHCVSSVKEEVGEVAGVTKVDVDLASGLLTVDSDGPVDPARIAAAVE  60

Query  60  EAGYKV  65
           EAGY++
Sbjct  61  EAGYEL  66


>TR:A0A3M0I5G9 A0A3M0I5G9_9ACTN Transporter OS=Streptomyces shenzhenensis OX=943815 
GN=CTZ28_16925 PE=4 SV=1
Length=71

 Score = 88.4 bits (196),  Expect = 3e-20
 Identities = 37/65 (57%), Positives = 46/65 (71%), Gaps = 0/65 (0%)

Query  1   MAIKNYTVEGMTCGHCVSSVKEEVGEVAGVTAVDVTLETGAVQVTGEDFTDEAVKAAVVE  60
           MA K Y V GM+CGHC +S+ EEV EV GVT VDV +  G+V V G D  D  ++AA+VE
Sbjct  1   MARKQYLVTGMSCGHCAASITEEVIEVPGVTEVDVDVTAGSVSVGGTDLDDARLRAAIVE  60

Query  61  AGYKV  65
           AGY+V
Sbjct  61  AGYEV  65


>TR:A0A4Q7L2P2 A0A4Q7L2P2_9PSEU Copper ion binding protein OS=Herbihabitans 
rhizosphaerae OX=1872711 GN=EV193_102465 PE=4 SV=1
Length=72

 Score = 88.4 bits (196),  Expect = 4e-20
 Identities = 39/63 (62%), Positives = 47/63 (75%), Gaps = 1/63 (2%)

Query  6   YTVEGMTCGHCVSSVKEEVGEVAGVTAVDVTLETGAVQVTGE-DFTDEAVKAAVVEAGYK  64
           YTV GMTCGHCVS+V EEVG++ GV+ VDV L TGAV VT      D+AV+AAV EAGY 
Sbjct  10  YTVTGMTCGHCVSAVTEEVGKIGGVSTVDVDLPTGAVTVTSSAPLADDAVRAAVDEAGYT  69

Query  65  VVA  67
           + +
Sbjct  70  LAS  72


>TR:A0A0M4PYZ9 A0A0M4PYZ9_9PSEU Cation-transporting ATPase OS=Pseudonocardia 
sp. HH130629-09 OX=1641402 GN=XF36_05550 PE=4 SV=1
Length=67

 Score = 87.9 bits (195),  Expect = 4e-20
 Identities = 40/67 (60%), Positives = 49/67 (73%), Gaps = 1/67 (1%)

Query  1   MAIKNYTVEGMTCGHCVSSVKEEVGEVAGVTAVDVTLETGAVQVTGED-FTDEAVKAAVV  59
           M+   YTV GMTC HCV+SV EE+ E+AGVT V V L TGAV VT +D  + EAV+ AV 
Sbjct  1   MSTASYTVTGMTCQHCVASVTEEISEIAGVTDVAVDLPTGAVTVTSDDEVSTEAVRDAVR  60

Query  60  EAGYKVV  66
           EAGY++V
Sbjct  61  EAGYQLV  67


>TR:A0A0Q7B6W5 A0A0Q7B6W5_9ACTN HMA domain-containing protein OS=Nocardioides 
sp. Root1257 OX=1736439 GN=ASC77_07100 PE=4 SV=1
Length=67

 Score = 87.9 bits (195),  Expect = 4e-20
 Identities = 40/62 (65%), Positives = 48/62 (77%), Gaps = 1/62 (2%)

Query  6   YTVEGMTCGHCVSSVKEEVGEVAGVTAVDVTLETGAVQVTGEDFTDEA-VKAAVVEAGYK  64
           + V GMTC HCVS+V++EVGE+ GV AVDV LETGAV VTGE   D A + AAV EAGY+
Sbjct  6   WQVSGMTCEHCVSAVRQEVGELGGVHAVDVVLETGAVTVTGEAQPDRASMAAAVEEAGYQ  65

Query  65  VV  66
           +V
Sbjct  66  LV  67


>TR:A0A4R4S2C2 A0A4R4S2C2_9ACTN Copper chaperone OS=Actinomadura sp. KC345 OX=2530371 
GN=E1281_08630 PE=4 SV=1
Length=68

 Score = 87.9 bits (195),  Expect = 4e-20
 Identities = 41/66 (62%), Positives = 48/66 (73%), Gaps = 1/66 (2%)

Query  1   MAIKNYTVEGMTCGHCVSSVKEEVGEVAGVTAVDVTLETGAVQVTGEDFTDEA-VKAAVV  59
           M+   YTV GMTCGHCVSSV EE+ E+AGVT VDV L TG V VT +   D+A VK AV 
Sbjct  1   MSTATYTVTGMTCGHCVSSVTEEIEEIAGVTGVDVDLPTGRVTVTSDAPLDDARVKDAVE  60

Query  60  EAGYKV  65
           EAGY++
Sbjct  61  EAGYEL  66


>TR:A0A7K0BVK7 A0A7K0BVK7_9ACTN Copper chaperone CopZ OS=Actinomadura macrotermitis 
OX=2585200 GN=copZ PE=4 SV=1
Length=68

 Score = 87.9 bits (195),  Expect = 4e-20
 Identities = 40/68 (59%), Positives = 51/68 (75%), Gaps = 1/68 (1%)

Query  1   MAIKNYTVEGMTCGHCVSSVKEEVGEVAGVTAVDVTLETGAVQVTGEDFTDEA-VKAAVV  59
           M+   YTV GMTCGHCV SV++EVG+VAGVT V+V L+TG V VT +   D+A ++ AV 
Sbjct  1   MSTATYTVTGMTCGHCVGSVQQEVGQVAGVTGVEVDLKTGRVTVTADGRIDDALIRDAVE  60

Query  60  EAGYKVVA  67
           EAGY+V A
Sbjct  61  EAGYEVKA  68


>TR:A0A0A0JZG0 A0A0A0JZG0_9MICO Copper chaperone OS=Knoellia aerolata DSM 18566 
OX=1385519 GN=N801_10090 PE=4 SV=1
Length=68

 Score = 87.9 bits (195),  Expect = 4e-20
 Identities = 39/61 (64%), Positives = 47/61 (77%), Gaps = 1/61 (2%)

Query  6   YTVEGMTCGHCVSSVKEEVGEVAGVTAVDVTLETGAVQVTGED-FTDEAVKAAVVEAGYK  64
           +TV GMTCGHCV+SV EEV E+AGV +VDV L TGAV VT      D+AV+AAV EAGY+
Sbjct  7   WTVTGMTCGHCVASVTEEVSEIAGVESVDVDLATGAVTVTSTTPLEDDAVRAAVEEAGYQ  66

Query  65  V  65
           +
Sbjct  67  L  67


>TR:A0A5C8JCL7 A0A5C8JCL7_9ACTN Heavy-metal-associated domain-containing protein 
OS=Nonomuraea sp. C10 OX=2600577 GN=FR742_39235 PE=4 SV=1
Length=69

 Score = 87.9 bits (195),  Expect = 5e-20
 Identities = 41/66 (62%), Positives = 48/66 (73%), Gaps = 1/66 (2%)

Query  1   MAIKNYTVEGMTCGHCVSSVKEEVGEVAGVTAVDVTLETGAVQVTGEDFTDEA-VKAAVV  59
           M+   YTV+GMTCGHCVSSVKEEV EVAGVT V+V L TG + V  +   D A + AAV 
Sbjct  1   MSTATYTVKGMTCGHCVSSVKEEVSEVAGVTNVEVDLATGLLTVNSDGPVDPAKITAAVE  60

Query  60  EAGYKV  65
           EAGY+V
Sbjct  61  EAGYEV  66


>TR:A0A1T4M792 A0A1T4M792_9ACTN Copper ion binding protein OS=Marinactinospora 
thermotolerans DSM 45154 OX=1122192 GN=SAMN02745673_00973 
PE=4 SV=1
Length=69

 Score = 87.9 bits (195),  Expect = 5e-20
 Identities = 39/62 (63%), Positives = 47/62 (76%), Gaps = 1/62 (2%)

Query  7   TVEGMTCGHCVSSVKEEVGEVAGVTAVDVTLETGAVQVTGE-DFTDEAVKAAVVEAGYKV  65
           TV GMTCGHCV+SVKEEVG + GVT+VDV LE+G V V  E   + E + AAV EAGY++
Sbjct  8   TVSGMTCGHCVASVKEEVGALPGVTSVDVDLESGRVTVDSEGPLSREQLDAAVAEAGYEI  67

Query  66  VA  67
           VA
Sbjct  68  VA  69


>TR:A0A1H9XRZ4 A0A1H9XRZ4_9MICO Copper chaperone CopZ OS=Pedococcus cremeus 
OX=587636 GN=SAMN05216199_0250 PE=4 SV=1
Length=69

 Score = 87.9 bits (195),  Expect = 5e-20
 Identities = 40/64 (63%), Positives = 47/64 (73%), Gaps = 1/64 (2%)

Query  1   MAIKNYTVEGMTCGHCVSSVKEEVGEVAGVTAVDVTLETGAVQVTGEDFTDE-AVKAAVV  59
           M+   YTV GMTCGHCV+SV EE+ +V GVT VDV L +GAV VT +   DE AV+AAV 
Sbjct  1   MSQTTYTVAGMTCGHCVASVTEEIEQVPGVTDVDVDLASGAVTVTSDTPVDESAVRAAVT  60

Query  60  EAGY  63
           EAGY
Sbjct  61  EAGY  64


>TR:A0A1V0AJQ4 A0A1V0AJQ4_9ACTN Heavy metal transporter OS=Nonomuraea sp. ATCC 
55076 OX=1909395 GN=BKM31_17825 PE=4 SV=1
Length=69

 Score = 87.9 bits (195),  Expect = 5e-20
 Identities = 40/67 (60%), Positives = 50/67 (75%), Gaps = 1/67 (1%)

Query  1   MAIKNYTVEGMTCGHCVSSVKEEVGEVAGVTAVDVTLETGAVQVTGEDFTDEA-VKAAVV  59
           M+   YTV GMTCGHCV SVK EVG++AGVT VDV L TG V VT ++  ++A V+ AV 
Sbjct  1   MSSATYTVSGMTCGHCVGSVKSEVGKIAGVTDVDVDLATGKVTVTADEPIEQARVRDAVE  60

Query  60  EAGYKVV  66
           EAGY++V
Sbjct  61  EAGYELV  67


>TR:A0A7W9GDR9 A0A7W9GDR9_9ACTN Copper ion binding protein OS=Nonomuraea jabiensis 
OX=882448 GN=HD596_008579 PE=4 SV=1
Length=69

 Score = 87.9 bits (195),  Expect = 5e-20
 Identities = 41/66 (62%), Positives = 48/66 (73%), Gaps = 1/66 (2%)

Query  1   MAIKNYTVEGMTCGHCVSSVKEEVGEVAGVTAVDVTLETGAVQVTGEDFTDEA-VKAAVV  59
           M+   YTV+GMTCGHCVSSVKEEV EVAGVT V+V L TG + V  +   D A + AAV 
Sbjct  1   MSTATYTVKGMTCGHCVSSVKEEVSEVAGVTNVEVDLATGLLTVDSDGPVDAAKIAAAVE  60

Query  60  EAGYKV  65
           EAGY+V
Sbjct  61  EAGYEV  66


>TR:A0A1H6F3X1 A0A1H6F3X1_9ACTN Copper ion binding protein OS=Nonomuraea solani 
OX=1144553 GN=SAMN05444920_14435 PE=4 SV=1
Length=70

 Score = 87.9 bits (195),  Expect = 5e-20
 Identities = 39/68 (57%), Positives = 51/68 (75%), Gaps = 1/68 (1%)

Query  1   MAIKNYTVEGMTCGHCVSSVKEEVGEVAGVTAVDVTLETGAVQVTGEDFTDEA-VKAAVV  59
           M+ + YTV GMTCGHCV +VK EVG+++GVTAVDV L TG V VT  +  +EA V+ AV 
Sbjct  2   MSSETYTVSGMTCGHCVGTVKTEVGKISGVTAVDVDLATGKVTVTANEPVEEARVRDAVE  61

Query  60  EAGYKVVA  67
           EAGY++ +
Sbjct  62  EAGYELTS  69


>TR:A0A7W9DS17 A0A7W9DS17_9ACTN Copper ion binding protein OS=Sphaerisporangium 
krabiense OX=763782 GN=BJ981_004805 PE=4 SV=1
Length=70

 Score = 87.9 bits (195),  Expect = 5e-20
 Identities = 41/66 (62%), Positives = 47/66 (71%), Gaps = 1/66 (2%)

Query  1   MAIKNYTVEGMTCGHCVSSVKEEVGEVAGVTAVDVTLETGAVQVTGE-DFTDEAVKAAVV  59
           M    YTVEGMTCGHCVSSVKEEVGEV GV AV+V L TG + V+G+    D+ + AAV 
Sbjct  1   MNTATYTVEGMTCGHCVSSVKEEVGEVDGVGAVEVDLATGLLTVSGDGPLNDDKIVAAVE  60

Query  60  EAGYKV  65
            AGY V
Sbjct  61  AAGYHV  66


>TR:A0A1G9R2X4 A0A1G9R2X4_9ACTN Copper ion binding protein OS=Nonomuraea jiangxiensis 
OX=633440 GN=SAMN05421869_137103 PE=4 SV=1
Length=70

 Score = 87.9 bits (195),  Expect = 5e-20
 Identities = 41/67 (61%), Positives = 49/67 (73%), Gaps = 1/67 (1%)

Query  1   MAIKNYTVEGMTCGHCVSSVKEEVGEVAGVTAVDVTLETGAVQVTGEDFTD-EAVKAAVV  59
           M+   YTV GMTCGHCVSSVKEEV EVAGVT+V+V L TG + V  +   D E + AAV 
Sbjct  1   MSAATYTVNGMTCGHCVSSVKEEVSEVAGVTSVEVDLATGLLTVGSDAPVDAELISAAVK  60

Query  60  EAGYKVV  66
           EAGY++V
Sbjct  61  EAGYELV  67


>TR:A0A5C4WU27 A0A5C4WU27_9ACTN Cation-transporting ATPase OS=Nonomuraea phyllanthi 
OX=2219224 GN=FH608_006385 PE=4 SV=1
Length=70

 Score = 87.9 bits (195),  Expect = 5e-20
 Identities = 41/66 (62%), Positives = 48/66 (73%), Gaps = 1/66 (2%)

Query  1   MAIKNYTVEGMTCGHCVSSVKEEVGEVAGVTAVDVTLETGAVQVTGEDFTD-EAVKAAVV  59
           MA   YTV+GMTCGHCVSSVKEEV EVAGVT+V+V L  G + V  +   D  A+ AAV 
Sbjct  1   MATATYTVKGMTCGHCVSSVKEEVSEVAGVTSVEVDLAGGLMTVQSDSPVDASAIVAAVQ  60

Query  60  EAGYKV  65
           EAGY+V
Sbjct  61  EAGYEV  66


>TR:A0A7W9G3R4 A0A7W9G3R4_9ACTN Copper ion binding protein OS=Nonomuraea jabiensis 
OX=882448 GN=HD596_003446 PE=4 SV=1
Length=87

 Score = 88.8 bits (197),  Expect = 5e-20
 Identities = 40/66 (61%), Positives = 47/66 (71%), Gaps = 1/66 (2%)

Query  1   MAIKNYTVEGMTCGHCVSSVKEEVGEVAGVTAVDVTLETGAVQVTGEDFTDEA-VKAAVV  59
           M +  Y VEGMTCGHCVS+V EEVG+VAGV+ V V L   AV VT E   D A + AAVV
Sbjct  1   MTVATYQVEGMTCGHCVSAVTEEVGKVAGVSGVQVDLAAKAVTVTSETPIDRALIDAAVV  60

Query  60  EAGYKV  65
           EAGY++
Sbjct  61  EAGYEL  66


>TR:A0A1V0AAI9 A0A1V0AAI9_9ACTN Regulator OS=Nonomuraea sp. ATCC 55076 OX=1909395 
GN=BKM31_42045 PE=4 SV=1
Length=88

 Score = 88.8 bits (197),  Expect = 5e-20
 Identities = 39/66 (59%), Positives = 49/66 (74%), Gaps = 1/66 (2%)

Query  1   MAIKNYTVEGMTCGHCVSSVKEEVGEVAGVTAVDVTLETGAVQVTGEDFTDEA-VKAAVV  59
           M +  Y VEGMTCGHCVS+V +EVG+VAGV+ V+V L +GAV VT     D A + AAVV
Sbjct  1   MTVATYQVEGMTCGHCVSAVTQEVGKVAGVSGVEVDLASGAVTVTSAAPVDAALIDAAVV  60

Query  60  EAGYKV  65
           EAGY++
Sbjct  61  EAGYEL  66


>TR:A0A7K1FNR2 A0A7K1FNR2_9ACTN HMA domain-containing protein OS=Nakamurella 
sp. YIM 132087 OX=2665158 GN=GIS00_17845 PE=4 SV=1
Length=67

 Score = 87.5 bits (194),  Expect = 6e-20
 Identities = 39/67 (58%), Positives = 47/67 (70%), Gaps = 1/67 (1%)

Query  1   MAIKNYTVEGMTCGHCVSSVKEEVGEVAGVTAVDVTLETGAVQVTGE-DFTDEAVKAAVV  59
           M +  YTV GMTCGHCVS+V EEV  + GV+ V++ L TGAV VT E D    AV AAV 
Sbjct  1   MTVATYTVTGMTCGHCVSAVTEEVSAIPGVSGVEIDLSTGAVVVTSEHDLERTAVAAAVD  60

Query  60  EAGYKVV  66
           EAGY++V
Sbjct  61  EAGYRLV  67


>TR:M6ZWV0 M6ZWV0_9ACTN HMA domain-containing protein OS=Gordonia sp. NB4-1Y 
OX=1241906 GN=ISGA_4270 PE=4 SV=1
Length=67

 Score = 87.5 bits (194),  Expect = 6e-20
 Identities = 38/66 (58%), Positives = 50/66 (76%), Gaps = 1/66 (2%)

Query  1   MAIKNYTVEGMTCGHCVSSVKEEVGEVAGVTAVDVTLETGAVQVTGEDFTDEA-VKAAVV  59
           MA + YTV GMTCGHC SSV+EE+ E+AGVT V+VTLE G V+V+ +   + A V+ AV 
Sbjct  1   MATQTYTVTGMTCGHCASSVREEIEEIAGVTGVEVTLEGGLVEVSSDAPLERADVEKAVT  60

Query  60  EAGYKV  65
           EAGY++
Sbjct  61  EAGYQL  66


>TR:A0A231H0P2 A0A231H0P2_9NOCA Copper chaperone CopZ OS=Nocardia cerradoensis 
OX=85688 GN=copZ PE=4 SV=1
Length=68

 Score = 87.5 bits (194),  Expect = 6e-20
 Identities = 39/68 (57%), Positives = 50/68 (74%), Gaps = 1/68 (1%)

Query  1   MAIKNYTVEGMTCGHCVSSVKEEVGEVAGVTAVDVTLETGAVQV-TGEDFTDEAVKAAVV  59
           MA   YTV GMTCGHCV+SV++E+G++ GVT+VDV L +G VQV +    TD  V AAV 
Sbjct  1   MATSTYTVTGMTCGHCVASVQKEIGKIDGVTSVDVDLASGRVQVESAAPLTDAEVVAAVD  60

Query  60  EAGYKVVA  67
           EAGY+V +
Sbjct  61  EAGYQVAS  68


>TR:A0A372GN95 A0A372GN95_9ACTN Heavy-metal-associated domain-containing protein 
OS=Actinomadura sp. LHW52907 OX=2303421 GN=D0T12_00895 
PE=4 SV=1
Length=68

 Score = 87.5 bits (194),  Expect = 6e-20
 Identities = 42/68 (62%), Positives = 49/68 (72%), Gaps = 1/68 (1%)

Query  1   MAIKNYTVEGMTCGHCVSSVKEEVGEVAGVTAVDVTLETGAVQVTGEDFTDEA-VKAAVV  59
           M+   YTV GMTCGHCVSSV EEV ++AGVT VDV L+TG V VT +   D A VK AV 
Sbjct  1   MSTATYTVAGMTCGHCVSSVTEEVEQIAGVTGVDVDLQTGRVTVTSDAPLDVAQVKDAVE  60

Query  60  EAGYKVVA  67
           EAGY++ A
Sbjct  61  EAGYELKA  68


>TR:A0A2T8FC07 A0A2T8FC07_9ACTN Cation-transporting ATPase OS=Nocardioides gansuensis 
OX=2138300 GN=DDE18_08015 PE=4 SV=1
Length=68

 Score = 87.5 bits (194),  Expect = 6e-20
 Identities = 39/63 (62%), Positives = 47/63 (75%), Gaps = 1/63 (2%)

Query  4   KNYTVEGMTCGHCVSSVKEEVGEVAGVTAVDVTLETGAVQVT-GEDFTDEAVKAAVVEAG  62
           + YTV GMTCGHCV+SV EEV E+ GV  VDV LETG++ VT  E   D AVKAAV +AG
Sbjct  5   QTYTVTGMTCGHCVASVTEEVQEIPGVENVDVVLETGSLTVTSAEPVDDAAVKAAVEDAG  64

Query  63  YKV  65
           Y++
Sbjct  65  YQL  67


>TR:A0R279 A0R279_MYCS2 Conserved domain protein OS=Mycolicibacterium smegmatis 
(strain ATCC 700084 / mc(2)155) OX=246196 GN=MSMEG_5016 
PE=4 SV=1
Length=68

 Score = 87.5 bits (194),  Expect = 6e-20
 Identities = 39/69 (57%), Positives = 47/69 (68%), Gaps = 3/69 (4%)

Query  1   MAIKNYTVEGMTCGHCVSSVKEEVGEVAGVTAVDVTLETGAVQVTGED--FTDEAVKAAV  58
           M  +  TV GMTCGHCV+SV+EEVG + GVT VDV L TG V + G D    DEA++ AV
Sbjct  1   MTTQTVTVTGMTCGHCVTSVREEVGSIPGVTTVDVDLATGQVTI-GSDRQLDDEAIREAV  59

Query  59  VEAGYKVVA  67
            EAGY V +
Sbjct  60  AEAGYAVAS  68


>TR:A0A1Q9VAV8 A0A1Q9VAV8_9PSEU Cation-transporting ATPase OS=Saccharomonospora 
sp. CUA-673 OX=1904969 GN=BJF85_00100 PE=4 SV=1
Length=68

 Score = 87.5 bits (194),  Expect = 6e-20
 Identities = 40/65 (62%), Positives = 49/65 (75%), Gaps = 1/65 (2%)

Query  4   KNYTVEGMTCGHCVSSVKEEVGEVAGVTAVDVTLETGAVQVTGE-DFTDEAVKAAVVEAG  62
           K YTV GMTC HCV+SV EEVGE+ GV +VDV LETGAV VT + +   +AV++AV EAG
Sbjct  4   KAYTVVGMTCQHCVASVTEEVGEIDGVRSVDVDLETGAVTVTSDAELPADAVRSAVEEAG  63

Query  63  YKVVA  67
           Y + A
Sbjct  64  YTLTA  68


>TR:A0A5S4GXF7 A0A5S4GXF7_9ACTN Heavy-metal-associated domain-containing protein 
OS=Nonomuraea zeae OX=1642303 GN=ETD85_08190 PE=4 SV=1
Length=69

 Score = 87.5 bits (194),  Expect = 7e-20
 Identities = 40/68 (59%), Positives = 49/68 (72%), Gaps = 1/68 (1%)

Query  1   MAIKNYTVEGMTCGHCVSSVKEEVGEVAGVTAVDVTLETGAVQVTGEDFTDEA-VKAAVV  59
           M+   YTV GMTCGHCV SVK EVG++AGVT VDV L T  V VT  +  +EA V+ AV 
Sbjct  1   MSSATYTVSGMTCGHCVGSVKSEVGKIAGVTGVDVDLATDKVTVTANESVEEARVRDAVE  60

Query  60  EAGYKVVA  67
           EAGY++V+
Sbjct  61  EAGYELVS  68


>TR:A0A4Y9QEM2 A0A4Y9QEM2_9ACTN Copper chaperone OS=Blastococcus sp. CT_GayMR16 
OX=2559607 GN=E4P38_00450 PE=4 SV=1
Length=69

 Score = 87.5 bits (194),  Expect = 7e-20
 Identities = 40/66 (61%), Positives = 47/66 (71%), Gaps = 1/66 (2%)

Query  1   MAIKNYTVEGMTCGHCVSSVKEEVGEVAGVTAVDVTLETGAVQVTGEDFTDE-AVKAAVV  59
           M+   +TV GMTCGHCV SV EEV +V GVT VDV L +G + VT E   DE AV+AAV 
Sbjct  1   MSTSTFTVVGMTCGHCVNSVSEEVNQVPGVTGVDVDLASGGLTVTSESDVDEAAVRAAVE  60

Query  60  EAGYKV  65
           EAGY+V
Sbjct  61  EAGYQV  66


>TR:A0A367AWB8 A0A367AWB8_9ACTN Cation-transporting ATPase OS=Blastococcus sp. 
TF02-8 OX=2250574 GN=DQ237_18760 PE=4 SV=1
Length=69

 Score = 87.5 bits (194),  Expect = 7e-20
 Identities = 40/64 (63%), Positives = 46/64 (72%), Gaps = 1/64 (2%)

Query  1   MAIKNYTVEGMTCGHCVSSVKEEVGEVAGVTAVDVTLETGAVQVTGEDFTDE-AVKAAVV  59
           M+   YTV GMTCGHCVS+V EEV E+ GVTAV V L TG + VT +   DE AV+AAV 
Sbjct  1   MSTSTYTVVGMTCGHCVSAVTEEVNELPGVTAVQVDLATGGLSVTSDTAVDESAVRAAVE  60

Query  60  EAGY  63
           EAGY
Sbjct  61  EAGY  64


>TR:D2SDF6 D2SDF6_GEOOG Heavy metal transport/detoxification protein OS=Geodermatophilus 
obscurus (strain ATCC 25078 / DSM 43160 / JCM 
3152 / KCC A-0152 / KCTC 9177 / NBRC 13315 / NRRL B-3577 
/ G-20) OX=526225 GN=Gobs_1695 PE=4 SV=1
Length=69

 Score = 87.5 bits (194),  Expect = 7e-20
 Identities = 40/66 (61%), Positives = 48/66 (73%), Gaps = 1/66 (2%)

Query  1   MAIKNYTVEGMTCGHCVSSVKEEVGEVAGVTAVDVTLETGAVQVTGE-DFTDEAVKAAVV  59
           M+   YTV GMTCGHCVSS+ EEV  V GVT VDV L +G + VTG+ +  D AV+AAV 
Sbjct  1   MSTATYTVVGMTCGHCVSSLTEEVSAVPGVTDVDVDLASGGLTVTGDAEVDDAAVRAAVE  60

Query  60  EAGYKV  65
           EAGY+V
Sbjct  61  EAGYQV  66


>TR:A0A1H0XSL5 A0A1H0XSL5_9ACTN Copper chaperone CopZ OS=Quadrisphaera sp. DSM 
44207 OX=1881057 GN=SAMN05428996_0256 PE=4 SV=1
Length=69

 Score = 87.5 bits (194),  Expect = 7e-20
 Identities = 41/66 (62%), Positives = 46/66 (70%), Gaps = 1/66 (2%)

Query  1   MAIKNYTVEGMTCGHCVSSVKEEVGEVAGVTAVDVTLETGAVQVTGEDFTD-EAVKAAVV  59
           M+   YTV GMTCGHC SSV EEV  V GVT VDV L TG + VTG+   D  AV+AAV 
Sbjct  1   MSTSTYTVVGMTCGHCASSVTEEVSAVPGVTGVDVDLATGGLTVTGDAPVDAAAVRAAVE  60

Query  60  EAGYKV  65
           EAGY+V
Sbjct  61  EAGYEV  66


>TR:A0A3G8JMX8 A0A3G8JMX8_9ACTN Copper chaperone CopZ OS=Gordonia insulae OX=2420509 
GN=copZ PE=4 SV=1
Length=66

 Score = 87.1 bits (193),  Expect = 8e-20
 Identities = 37/61 (61%), Positives = 47/61 (77%), Gaps = 1/61 (2%)

Query  6   YTVEGMTCGHCVSSVKEEVGEVAGVTAVDVTLETGAVQVTGEDFTDEA-VKAAVVEAGYK  64
           Y V GMTC HCV+SV+EE+GE+ GV  VDVTL+TGAV++T     D A V+AAV EAGY+
Sbjct  5   YMVTGMTCAHCVASVREEIGEINGVDRVDVTLDTGAVEITSTRTLDRAEVEAAVAEAGYQ  64

Query  65  V  65
           +
Sbjct  65  L  65


>TR:A0A6I3LDR1 A0A6I3LDR1_9MICO Cation-transporting ATPase OS=Microbacterium 
sp. ZXX196 OX=2609291 GN=GJQ66_04945 PE=4 SV=1
Length=75

 Score = 87.5 bits (194),  Expect = 9e-20
 Identities = 38/64 (59%), Positives = 44/64 (69%), Gaps = 0/64 (0%)

Query  4   KNYTVEGMTCGHCVSSVKEEVGEVAGVTAVDVTLETGAVQVTGEDFTDEAVKAAVVEAGY  63
           K YTV+GMTC HCV SV EEV ++AGV  VDV L TG + VT  +  D AV AAV EAGY
Sbjct  3   KTYTVQGMTCQHCVMSVTEEVSDIAGVEKVDVDLATGRLNVTASEIDDAAVAAAVSEAGY  62

Query  64  KVVA  67
            + A
Sbjct  63  ALAA  66


>TR:A0A4Q2SM16 A0A4Q2SM16_9ACTN Copper chaperone OS=Nocardioides ganghwensis 
OX=252230 GN=EUA07_01395 PE=4 SV=1
Length=67

 Score = 87.1 bits (193),  Expect = 9e-20
 Identities = 39/64 (61%), Positives = 45/64 (70%), Gaps = 1/64 (2%)

Query  1   MAIKNYTVEGMTCGHCVSSVKEEVGEVAGVTAVDVTLETGAVQVTGEDFTDE-AVKAAVV  59
           M  + YTV GMTCGHC +SV EE+ E+ GV  VDV +ETGAV VT     DE AV+AAV 
Sbjct  1   MTSQTYTVTGMTCGHCAASVTEEISEIEGVENVDVVVETGAVTVTSASPLDESAVRAAVE  60

Query  60  EAGY  63
           EAGY
Sbjct  61  EAGY  64


>TR:A0A0H5CCI0 A0A0H5CCI0_9PSEU Copper chaperone OS=Alloactinosynnema sp. L-07 
OX=1653480 PE=4 SV=1
Length=68

 Score = 87.1 bits (193),  Expect = 9e-20
 Identities = 39/68 (57%), Positives = 49/68 (72%), Gaps = 1/68 (1%)

Query  1   MAIKNYTVEGMTCGHCVSSVKEEVGEVAGVTAVDVTLETGAVQV-TGEDFTDEAVKAAVV  59
           M+   YTV GMTCGHCV SV++EVG + GVTAV V L TGAV V +    +D+ V+AAV 
Sbjct  1   MSQNTYTVTGMTCGHCVQSVRDEVGRIDGVTAVKVDLPTGAVTVDSARALSDDEVRAAVE  60

Query  60  EAGYKVVA  67
           EAGY++ A
Sbjct  61  EAGYQLTA  68


>TR:A0A1I0XXW4 A0A1I0XXW4_9PSEU Copper ion binding protein OS=Amycolatopsis 
marina OX=490629 GN=SAMN05216266_104101 PE=4 SV=1
Length=68

 Score = 87.1 bits (193),  Expect = 9e-20
 Identities = 41/68 (60%), Positives = 47/68 (69%), Gaps = 1/68 (1%)

Query  1   MAIKNYTVEGMTCGHCVSSVKEEVGEVAGVTAVDVTLETGAVQVT-GEDFTDEAVKAAVV  59
           MA   YTV+GMTCGHCV SV EEV E+ GVT V V L TGAV VT   +   E V+AAV 
Sbjct  1   MAESTYTVKGMTCGHCVRSVTEEVSEIEGVTNVSVDLPTGAVTVTSAREVGTEQVRAAVE  60

Query  60  EAGYKVVA  67
           EAGY++ A
Sbjct  61  EAGYELTA  68


>TR:A0A1Q4WUW1 A0A1Q4WUW1_9PSEU Cation-transporting ATPase OS=Saccharothrix 
sp. CB00851 OX=1835005 GN=A6A25_16405 PE=4 SV=1
Length=68

 Score = 87.1 bits (193),  Expect = 9e-20
 Identities = 41/64 (64%), Positives = 46/64 (72%), Gaps = 1/64 (2%)

Query  1   MAIKNYTVEGMTCGHCVSSVKEEVGEVAGVTAVDVTLETGAVQVTGEDFTDEA-VKAAVV  59
           MA   YTV GMTCGHCV+SV EEV ++ GVT VDV L TGAV+VT      EA V+AAV 
Sbjct  1   MAESTYTVTGMTCGHCVASVTEEVSQIPGVTGVDVDLPTGAVKVTSAAPVAEADVRAAVE  60

Query  60  EAGY  63
           EAGY
Sbjct  61  EAGY  64


>TR:H0R3D1 H0R3D1_9ACTN Copper chaperone CopZ OS=Gordonia effusa NBRC 100432 
OX=1077974 GN=copZ PE=4 SV=1
Length=68

 Score = 87.1 bits (193),  Expect = 9e-20
 Identities = 35/67 (52%), Positives = 48/67 (72%), Gaps = 1/67 (1%)

Query  1   MAIKNYTVEGMTCGHCVSSVKEEVGEVAGVTAVDVTLETGAVQV-TGEDFTDEAVKAAVV  59
           M + NY V GMTCGHC SSV+EE+ E+ GVT V+V ++TGAV++ +     D+ V  AV 
Sbjct  1   MTVSNYLVTGMTCGHCASSVREEIAEIDGVTGVEVDVQTGAVEISSASALDDDEVANAVT  60

Query  60  EAGYKVV  66
           EAGY++V
Sbjct  61  EAGYQLV  67


>TR:A0A7X0MA18 A0A7X0MA18_9ACTN Copper ion binding protein OS=Sphaerisporangium 
rubeum OX=321317 GN=BJ992_005055 PE=4 SV=1
Length=69

 Score = 87.1 bits (193),  Expect = 1e-19
 Identities = 41/62 (66%), Positives = 46/62 (74%), Gaps = 1/62 (2%)

Query  6   YTVEGMTCGHCVSSVKEEVGEVAGVTAVDVTLETGAVQVTGEDFTDE-AVKAAVVEAGYK  64
           YTV+GMTCGHCVSSV+EEVG V GVT V V L TG V V G+   D  A+ AAV EAGY+
Sbjct  5   YTVKGMTCGHCVSSVQEEVGAVPGVTGVRVDLATGMVVVEGDAADDHAAITAAVEEAGYQ  64

Query  65  VV  66
           VV
Sbjct  65  VV  66


>TR:A0A7K0DVP9 A0A7K0DVP9_9NOCA Copper chaperone CopZ OS=Nocardia aurantia OX=2585199 
GN=copZ PE=4 SV=1
Length=69

 Score = 87.1 bits (193),  Expect = 1e-19
 Identities = 39/66 (59%), Positives = 48/66 (73%), Gaps = 1/66 (2%)

Query  1   MAIKNYTVEGMTCGHCVSSVKEEVGEVAGVTAVDVTLETGAVQV-TGEDFTDEAVKAAVV  59
           MA   YTV GMTCGHCV+SV++E+  + GVTAVDV LE+G VQV + E     AV AAV 
Sbjct  1   MATSTYTVTGMTCGHCVASVRKEIAGIPGVTAVDVDLESGRVQVESAEAIDTAAVVAAVD  60

Query  60  EAGYKV  65
           EAGY++
Sbjct  61  EAGYRL  66


>TR:U5E4B4 U5E4B4_NOCAS Putative metal transporter ATPase OS=Nocardia asteroides 
NBRC 15531 OX=1110697 GN=NCAST_20_05570 PE=4 SV=1
Length=69

 Score = 87.1 bits (193),  Expect = 1e-19
 Identities = 37/66 (56%), Positives = 50/66 (76%), Gaps = 1/66 (2%)

Query  1   MAIKNYTVEGMTCGHCVSSVKEEVGEVAGVTAVDVTLETGAVQV-TGEDFTDEAVKAAVV  59
           MA   YTV GMTCGHCVSSVK+E+G++ GVT+VDV L +G V+V +  + T+  + AAV 
Sbjct  1   MATSTYTVTGMTCGHCVSSVKQEIGKIDGVTSVDVDLASGLVKVDSANELTESDIAAAVD  60

Query  60  EAGYKV  65
           EAGY++
Sbjct  61  EAGYEL  66


>TR:A0A438MA83 A0A438MA83_9ACTN Copper chaperone CopZ OS=Nonomuraea polychroma 
OX=46176 GN=EDD27_5268 PE=4 SV=1
Length=70

 Score = 87.1 bits (193),  Expect = 1e-19
 Identities = 41/66 (62%), Positives = 49/66 (74%), Gaps = 1/66 (2%)

Query  1   MAIKNYTVEGMTCGHCVSSVKEEVGEVAGVTAVDVTLETGAVQVTGEDFTDEA-VKAAVV  59
           M+   YTV+GMTCGHCVSSVKEEV EVAGVT+V+V L TG + V  +   D A + AAV 
Sbjct  1   MSTATYTVKGMTCGHCVSSVKEEVSEVAGVTSVEVDLATGLLTVDSDGPLDPAKIVAAVE  60

Query  60  EAGYKV  65
           EAGY+V
Sbjct  61  EAGYEV  66


>TR:A0A4R4N4P2 A0A4R4N4P2_9ACTN Copper chaperone OS=Nonomuraea longispora OX=1848320 
GN=E1267_28320 PE=4 SV=1
Length=70

 Score = 87.1 bits (193),  Expect = 1e-19
 Identities = 42/66 (64%), Positives = 46/66 (70%), Gaps = 1/66 (2%)

Query  1   MAIKNYTVEGMTCGHCVSSVKEEVGEVAGVTAVDVTLETGAVQVTGEDFTDEA-VKAAVV  59
           M    YTV GMTCGHCVSSVKEEVGEV GVT+V+V L TG + V  +   D A V AAV 
Sbjct  1   MTNATYTVTGMTCGHCVSSVKEEVGEVVGVTSVEVDLATGLLTVGSDGPVDSALVAAAVK  60

Query  60  EAGYKV  65
           EAGY V
Sbjct  61  EAGYAV  66


>TR:A0A6L5EYD2 A0A6L5EYD2_9PSEU Cation-transporting ATPase OS=Actinophytocola 
sp. OX=1872138 GN=GEV00_13435 PE=4 SV=1
Length=70

 Score = 87.1 bits (193),  Expect = 1e-19
 Identities = 41/66 (62%), Positives = 45/66 (68%), Gaps = 1/66 (2%)

Query  1   MAIKNYTVEGMTCGHCVSSVKEEVGEVAGVTAVDVTLETGAVQVTGEDFTDE-AVKAAVV  59
           MA   YTV GMTCGHCV SV EEV EVAGVT V V L TG V VT E    E  ++AAV 
Sbjct  1   MATATYTVTGMTCGHCVQSVTEEVSEVAGVTDVAVDLPTGKVTVTSEQPVPEDRIRAAVT  60

Query  60  EAGYKV  65
           EAGY++
Sbjct  61  EAGYEL  66


>TR:A0A541BNT8 A0A541BNT8_9NOCA Heavy-metal-associated domain-containing protein 
OS=Rhodococcus spelaei OX=2546320 GN=FK531_04835 PE=4 SV=1
Length=71

 Score = 87.1 bits (193),  Expect = 1e-19
 Identities = 40/64 (63%), Positives = 45/64 (70%), Gaps = 1/64 (2%)

Query  1   MAIKNYTVEGMTCGHCVSSVKEEVGEVAGVTAVDVTLETGAVQVTGE-DFTDEAVKAAVV  59
           M I NYTV GMTCGHC SSV+EEVG++ GVTAVDV + TG + VT     T  AV  AV 
Sbjct  1   MDIANYTVTGMTCGHCASSVREEVGKIDGVTAVDVDVPTGRLTVTSSAPLTASAVVGAVE  60

Query  60  EAGY  63
           EAGY
Sbjct  61  EAGY  64


>TR:A0A7Y6IGD4 A0A7Y6IGD4_9ACTN Heavy-metal-associated domain-containing protein 
OS=Nonomuraea montanisoli OX=2741721 GN=HTZ77_40600 PE=4 
SV=1
Length=71

 Score = 87.1 bits (193),  Expect = 1e-19
 Identities = 39/61 (64%), Positives = 47/61 (77%), Gaps = 1/61 (2%)

Query  6   YTVEGMTCGHCVSSVKEEVGEVAGVTAVDVTLETGAVQVTGEDFTDE-AVKAAVVEAGYK  64
           YTV+GMTCGHCVSSVKEEVGEV GVT V+V L++G + V  E   ++ A+ AAV EAGY 
Sbjct  7   YTVKGMTCGHCVSSVKEEVGEVPGVTGVEVDLQSGLLTVASEQPVEQAAIVAAVEEAGYS  66

Query  65  V  65
           V
Sbjct  67  V  67


>TR:A0A1G7UHF9 A0A1G7UHF9_9ACTN Copper chaperone CopZ OS=Sinosporangium album 
OX=504805 GN=SAMN05421505_104260 PE=4 SV=1
Length=81

 Score = 87.5 bits (194),  Expect = 1e-19
 Identities = 42/66 (64%), Positives = 46/66 (70%), Gaps = 1/66 (2%)

Query  1   MAIKNYTVEGMTCGHCVSSVKEEVGEVAGVTAVDVTLETGAVQVTGEDFTD-EAVKAAVV  59
           M    Y VEGMTCGHCVSSV +EV +V GVTAVD+ L TGAV+VT     D  AV AAV 
Sbjct  1   MTTTTYQVEGMTCGHCVSSVTDEVTKVPGVTAVDIDLATGAVKVTSSAPLDAAAVGAAVK  60

Query  60  EAGYKV  65
           EAGY V
Sbjct  61  EAGYSV  66


>TR:A0A7Y6I739 A0A7Y6I739_9ACTN Heavy-metal-associated domain-containing protein 
OS=Nonomuraea montanisoli OX=2741721 GN=HTZ77_14565 PE=4 
SV=1
Length=91

 Score = 87.9 bits (195),  Expect = 1e-19
 Identities = 36/60 (60%), Positives = 46/60 (77%), Gaps = 0/60 (0%)

Query  6   YTVEGMTCGHCVSSVKEEVGEVAGVTAVDVTLETGAVQVTGEDFTDEAVKAAVVEAGYKV  65
           Y+V GMTCGHCVSSV  E+G V+GV+ V V L TGAV V+G  F+DE ++AAV  AGY++
Sbjct  27  YSVSGMTCGHCVSSVSTEIGGVSGVSGVAVELSTGAVTVSGAGFSDEEIRAAVERAGYRL  86


Lambda      K        H
   0.341    0.171    0.560 

Gapped
Lambda      K        H
   0.299   0.0710    0.270 

Effective search space used: 439246976803


  Database: uniprotkb_refprotswissprot
    Posted date:  Aug 03, 2022 09:07 AM
  Number of letters in database: 29,522,328,009
  Number of sequences in database:  73,685,411


Matrix: BLOSUM80
Gap Penalties: Existence: 10, Extension: 1
Neighboring words threshold: 12
Window for multiple hits: 25
